# Supplementary material for: The splicing regulator PTBP1 controls the activity of the transcription factor Pbx1 during neuronal differentiation
Source: eLife. 2015 Dec 24;4:e09268. doi: 10.7554/eLife.09268 (PMC4755740; doi:10.7554/eLife.09268)
Supplement: Figure 1—source data 1. — DOI: http://dx.doi.org/10.7554/eLife.09268.004 [file elife-09268-fig1-data1.xlsx]

## Sheet: ESC-MN
Supplemental File 1: Table 1. Splicing changes identified by RNA-seq during ESC neuronal differentiation.
Description: RNAseq reads from HB9-GFP ESCs, NPCs, and Day 5 GFP+ MNs were subjected to SpliceTrap analyses (see Methods). Events with a change in PSI of greater than or equal to 15% are shown with genome coordinates and p-values.
SpliceTrap event	Coordinates	Genesymbol	ESC PSI	MN PSI	dPSI MN-ESC	p-value	Description
CA-CS-17-80250226-80250241.0	chr17:80250226-80250241(-)	Atl2	0.001	0.998	0.997	1.58e-52	atlastin-2 isoform 1
CA-CA-12-73059733-73059760.0	chr12:73059733-73059760(+)	Daam1	0.009	0.996	0.987	1.59e-51	disheveled-associated activator of morphogenesis
CA-CA-2-90995169-90995232.0	chr2:90995169-90995232(-)	mKIAA0358	0.001	0.987	0.986	2.01e-51	Mus musculus mRNA for mKIAA0358 protein.
CA-CA-6-83147312-83147327.0	chr6:83147312-83147327(+)	Dctn1	0.005	0.982	0.977	1.58e-50	dynactin subunit 1 isoform 2
CA-CA-1-138193860-138193893.0	chr1:138193860-138193893(-)	Camsap1l1	0.001	0.975	0.974	3.12e-50	calmodulin-regulated spectrin-associated protein
CA-CA-15-63985405-63985414.1	chr15:63985405-63985414(-)	Asap1	0.013	0.987	0.974	3.12e-50	arf-GAP with SH3 domain, ANK repeat and PH
CA-CA-11-83800315-83800549.0	chr11:83800315-83800549(+)	Synrg	0.999	0.035	-0.964	7.03e-49	synergin gamma isoform 1
CA-CA-2-27140358-27140373.0	chr2:27140358-27140373(-)	Vav2	0.008	0.97	0.962	4.68e-49	guanine nucleotide exchange factor VAV2
CA-CA-5-76969771-76969792.0	chr5:76969771-76969792(+)	Exoc1	0.01	0.97	0.96	7.34e-49	exocyst complex component 1
CA-CA-10-122446968-122446986.0	chr10:122446968-122446986(-)	Mon2	0.026	0.976	0.95	6.81e-48	protein MON2 homolog isoform 1
CA-CA-3-8936438-8936480.0	chr3:8936438-8936480(-)	Tpd52	0.011	0.96	0.949	8.5e-48	tumor protein D52 isoform 1
CA-CA-6-119728005-119728089.0	chr6:119728005-119728089(-)	Erc1	0.969	0.02	-0.949	1.97e-47	ELKS/Rab6-interacting/CAST family member 1
CA-CA-17-45815911-45815950.0	chr17:45815911-45815950(-)	Tmem63b	0.988	0.041	-0.947	3.06e-47	transmembrane protein 63B
CA-CA-2-27155949-27155964.0	chr2:27155949-27155964(-)	Vav2	0.001	0.945	0.944	2.56e-47	guanine nucleotide exchange factor VAV2
CA-CA-17-8510714-8510736.0	chr17:8510714-8510736(+)	Sft2d1	0.024	0.966	0.942	3.98e-47	vesicle transport protein SFT2A
CA-CA-3-133142305-133142329.0	chr3:133142305-133142329(-)	Tet2	0.997	0.055	-0.942	9.18e-47	methylcytosine dioxygenase TET2
CA-CA-3-86592543-86592556.0	chr3:86592543-86592556(-)	Dclk2	0.048	0.983	0.935	1.84e-46	Mus musculus mRNA for doublecortin-like protein kinase, complete cds.
CA-CA-12-79594936-79595044.0	chr12:79594936-79595044(+)	Gphn	0.999	0.065	-0.934	5.25e-46	gephyrin isoform 2
CA-CA-11-116154588-116154627.0	chr11:116154588-116154627(-)	Exoc7	0.017	0.95	0.933	2.85e-46	exocyst complex component 7 isoform 2
CA-CA-10-52077147-52077171.0	chr10:52077147-52077171(-)	Gopc	0.028	0.953	0.925	1.62e-45	Golgi-associated PDZ and coiled-coil
CA-CA-1-120419897-120419924.0	chr1:120419897-120419924(+)	Clasp1	0.081	0.999	0.918	7.29e-45	CLIP-associating protein 1 isoform 1
CA-CA-17-69623221-69623257.0	chr17:69623221-69623257(+)	Epb4.1l3	0.015	0.929	0.914	1.71e-44	band 4.1-like protein 3
CA-CA-14-8755188-8755227.0	chr14:8755188-8755227(+)	Flnb	0.966	0.055	-0.911	7.29e-44	filamin-B
CA-CA-4-117900423-117900450.0	chr4:117900423-117900450(-)	Ptprf	0.071	0.982	0.911	3.25e-44	receptor-type tyrosine-protein phosphatase F
CA-CS-9-113787867-113787891.0	chr9:113787867-113787891(+)	Clasp2	0.001	0.907	0.906	9.38e-44	Mus musculus partial mRNA for CLIP-associating protein CLASP2, alternatively spliced.
CA-CA-2-22818733-22818748.0	chr2:22818733-22818748(-)	Abi1	0.031	0.927	0.896	7.68e-43	abl interactor 1 isoform 4
CA-CA-16-32841622-32841667.0	chr16:32841622-32841667(-)	1700021K19Rik	0.027	0.922	0.895	9.47e-43	run domain Beclin-1 interacting and cystein-rich
CA-CA-5-115187356-115187446.0	chr5:115187356-115187446(-)	Git2	0.941	0.047	-0.894	2.58e-42	ARF GTPase-activating protein GIT2 isoform 1
CA-CA-16-90971808-90971832.0	chr16:90971808-90971832(-)	Synj1	0.001	0.888	0.887	5e-42	synaptojanin-1 isoform b
CA-CA-17-56567213-56567240.0	chr17:56567213-56567240(-)	Ptprs	0.044	0.929	0.885	7.57e-42	receptor-type tyrosine-protein phosphatase S
CA-CA-11-74723195-74723270.0	chr11:74723195-74723270(-)	Srr	0.066	0.942	0.876	4.82e-41	serine racemase
CA-CA-17-27158607-27158627.0	chr17:27158607-27158627(-)	Zbtb9	0.001	0.87	0.869	2.01e-40	zinc finger and BTB domain-containing protein 9
CA-CA-8-13938921-13938948.0	chr8:13938921-13938948(+)	Fbxo25	0.032	0.899	0.867	3.01e-40	F-box only protein 25
CA-CA-6-140528867-140529056.0	chr6:140528867-140529056(+)	Plekha5	0.026	0.89	0.864	5.52e-40	phosphoinositol 3-phosphate-binding protein-2
CA-CA-X-13173811-13173829.0	chrX:13173811-13173829(-)	Cask	0.001	0.864	0.863	6.75e-40	peripheral plasma membrane protein CASK
CA-CA-2-165129165-165129201.0	chr2:165129165-165129201(-)	Elmo2	0.038	0.898	0.86	1.24e-39	engulfment and cell motility protein 2 isoform
CA-CA-7-151688771-151688801.0	chr7:151688771-151688801(-)	Ppfia1	0.001	0.855	0.854	4.11e-39	liprin-alpha-1 isoform B
CA-CA-9-58749889-58749922.0	chr9:58749889-58749922(-)	Neo1	0.007	0.861	0.854	4.11e-39	neogenin isoform 1
CA-CA-2-29869677-29869692.0	chr2:29869677-29869692(+)	Spna2	0.127	0.98	0.853	5.01e-39	spectrin alpha chain, brain isoform 1
CA-CA-9-98891333-98891390.0	chr9:98891333-98891390(+)	Faim	0.138	0.985	0.847	1.65e-38	fas apoptotic inhibitory molecule 1 Faim-S
CA-CA-7-20014454-20014534.0	chr7:20014454-20014534(-)	Mark4	0.114	0.957	0.843	3.64e-38	RecName: Full=MAP/microtubule affinity-regulating kinase 4; EC=2.7.11.1;
CA-CS-14-103668574-103668682.0	chr14:103668574-103668682(-)	Mycbp2	0.965	0.123	-0.842	9.35e-38	probable E3 ubiquitin-protein ligase MYCBP2
CA-CA-3-87965702-87965723.0	chr3:87965702-87965723(+)	Mef2d	0.029	0.869	0.84	6.56e-38	myocyte-specific enhancer factor 2D
CA-CA-14-8755188-8755260.0	chr14:8755188-8755260(+)	Flnb	0.893	0.054	-0.839	1.68e-37	filamin-B
CA-CA-17-37204158-37204309.0	chr17:37204158-37204309(+)	Gabbr1	0.161	0.994	0.833	2.58e-37	gamma-aminobutyric acid type B receptor subunit
CA-CA-6-119684098-119684110.0	chr6:119684098-119684110(-)	Erc1	0.029	0.859	0.83	4.62e-37	ELKS/Rab6-interacting/CAST family member 1
CA-CA-4-138920245-138920254.0	chr4:138920245-138920254(+)	C230096C10Rik	0.13	0.958	0.828	6.8e-37	hypothetical protein LOC230866 isoform 1
CA-CA-3-90066835-90066902.0	chr3:90066835-90066902(+)	Crtc2	0.081	0.906	0.825	1.21e-36	CREB-regulated transcription coactivator 2
CA-CA-16-20674858-20674879.0	chr16:20674858-20674879(+)	Eif4g1	0.002	0.821	0.819	3.85e-36	eukaryotic translation initiation factor 4 gamma
CA-CA-5-116101164-116101273.0	chr5:116101164-116101273(-)	Ccdc64	0.049	0.867	0.818	4.66e-36	SubName: Full=Putative uncharacterized protein Ccdc64;
CA-CA-1-34306648-34306975.0	chr1:34306648-34306975(+)	Dst	0.999	0.183	-0.816	1.41e-35	bullous pemphigoid antigen 1 isoform b
CA-CA-19-42260109-42260130.0	chr19:42260109-42260130(+)	Zfyve27	0.007	0.821	0.814	9.99e-36	zinc finger FYVE domain-containing protein 27
CA-CA-8-123098070-123098178.0	chr8:123098070-123098178(+)	Gse1	0.979	0.167	-0.812	3.01e-35	genetic suppressor element 1 isoform 1
CA-CA-15-76560793-76560886.0	chr15:76560793-76560886(-)	Arhgap39	0.845	0.034	-0.811	3.63e-35	rho GTPase-activating protein 39 isoform 1
CA-CA-16-85043820-85043988.0	chr16:85043820-85043988(-)	App	0.829	0.02	-0.809	5.29e-35	amyloid beta A4 protein isoform 1 precursor
CA-CA-5-34971784-34971821.0	chr5:34971784-34971821(+)	Add1	0.115	0.923	0.808	3.12e-35	alpha-adducin isoform 2
CA-CA-2-32276175-32276211.0	chr2:32276175-32276211(-)	Slc25a25	0.023	0.822	0.799	1.69e-34	calcium-binding mitochondrial carrier protein
CA-CA-8-13014818-13014893.0	chr8:13014818-13014893(+)	Mcf2l	0.138	0.937	0.799	1.69e-34	guanine nucleotide exchange factor DBS isoform
CA-CA-4-9564805-9564850.0	chr4:9564805-9564850(-)	Asph	0.001	0.799	0.798	2.04e-34	aspartyl/asparaginyl beta-hydroxylase isoform 1
CA-CA-2-91439760-91439784.0	chr2:91439760-91439784(+)	Ckap5	0.001	0.796	0.795	3.56e-34	cytoskeleton-associated protein 5 isoform 2
CA-CA-12-25725320-25725434.0	chr12:25725320-25725434(+)	Kidins220	0.842	0.048	-0.794	8.69e-34	kinase D-interacting substrate of 220 kDa
CA-CS-1-183851788-183852631.0	chr1:183851788-183852631(-)	Enah	0.205	0.997	0.792	6.22e-34	protein enabled homolog isoform 2
CA-CA-12-3754095-3754116.0	chr12:3754095-3754116(+)	Dtnb	0.066	0.857	0.791	7.49e-34	dystrobrevin beta isoform b
CA-CA-1-154690359-154690509.0	chr1:154690359-154690509(-)	Smg7	0.126	0.916	0.79	9.01e-34	protein SMG7 isoform 1
CA-CA-18-32574598-32574691.0	chr18:32574598-32574691(+)	Bin1	0.129	0.917	0.788	1.3e-33	myc box-dependent-interacting protein 1 isoform
CA-CA-10-127928775-127928820.0	chr10:127928775-127928820(-)	Myl6	0.076	0.862	0.786	1.88e-33	RecName: Full=Myosin light polypeptide 6; AltName: Full=17 kDa myosin light chain; Short=LC17; AltName: Full=Myosin light chain 3; Short=MLC-3; AltName: Full=Myosin light chain alkali 3; Short=Myosin light chain A3; AltName: Full=Smooth muscle and nonmuscle myosin light chain alkali 6;
CA-CA-9-105395872-105395884.0	chr9:105395872-105395884(-)	Atp2c1	0.027	0.812	0.785	2.26e-33	calcium-transporting ATPase type 2C member 1
CA-CA-7-117484803-117484878.0	chr7:117484803-117484878(-)	Sbf2	0.123	0.901	0.778	8.14e-33	SET-binding factor 2
CA-CA-12-56836020-56836161.0	chr12:56836020-56836161(-)	Ralgapa1	0.052	0.828	0.776	1.17e-32	ral GTPase-activating protein subunit alpha-1
CA-CS-10-25219581-25219749.0	chr10:25219581-25219749(+)	Epb4.1l2	0.022	0.796	0.774	1.68e-32	band 4.1-like protein 2
CA-CA-2-71071705-71071765.0	chr2:71071705-71071765(+)	Dync1i2	0.022	0.795	0.773	2.02e-32	cytoplasmic dynein 1 intermediate chain 2
CA-CA-11-77636164-77636176.0	chr11:77636164-77636176(+)	Myo18a	0.225	0.989	0.764	1.02e-31	myosin-XVIIIa
CA-CA-2-37660591-37660720.0	chr2:37660591-37660720(-)	Dennd1a	0.135	0.892	0.757	3.54e-31	DENN domain-containing protein 1A
CA-CA-17-13962949-13962994.0	chr17:13962949-13962994(+)	Mllt4	0.007	0.763	0.756	4.22e-31	afadin
CA-CA-6-119568863-119568930.0	chr6:119568863-119568930(-)	Erc1	0.075	0.831	0.756	4.22e-31	ELKS/Rab6-interacting/CAST family member 1
CA-CA-4-44043086-44043140.0	chr4:44043086-44043140(+)	Clta	0.012	0.767	0.755	5.04e-31	clathrin light chain A isoform a
CA-CA-16-90940717-90940741.0	chr16:90940717-90940741(-)	Synj1	0.001	0.753	0.752	8.55e-31	synaptojanin-1 isoform b
CA-CA-7-54030523-54030654.0	chr7:54030523-54030654(-)	Hps5	0.048	0.8	0.752	8.55e-31	Hermansky-Pudlak syndrome 5 protein homolog
CA-CS-2-165646041-165646188.0	chr2:165646041-165646188(-)	Zmynd8	0.245	0.996	0.751	1.02e-30	protein kinase C-binding protein 1
CA-CA-17-83824597-83824771.0	chr17:83824597-83824771(+)	Eml4	0.801	0.051	-0.75	2.37e-30	echinoderm microtubule-associated protein-like 4
CA-CA-11-54485156-54485180.0	chr11:54485156-54485180(+)	Rapgef6	0.001	0.749	0.748	1.73e-30	Rap guanine nucleotide exchange factor (GEF) 6
CA-CA-2-52987750-52987876.0	chr2:52987750-52987876(+)	Fmnl2	0.024	0.768	0.744	3.47e-30	formin-like protein 2
CA-CA-1-60495785-60495803.0	chr1:60495785-60495803(+)	Abi2	0.001	0.742	0.741	5.85e-30	abl interactor 2 isoform 1
CA-CA-10-62766592-62766616.0	chr10:62766592-62766616(+)	Herc4	0.059	0.8	0.741	5.85e-30	probable E3 ubiquitin-protein ligase HERC4
CA-CA-9-44509028-44509169.0	chr9:44509028-44509169(-)	Phldb1	0.123	0.864	0.741	5.85e-30	pleckstrin homology-like domain family B member
CA-CA-11-119969780-119969804.0	chr11:119969780-119969804(-)	Slc38a10	0.118	0.857	0.739	8.27e-30	Mus musculus adult male olfactory brain cDNA, RIKEN full-length enriched library, clone:6430510I23 product:hypothetical Permeases for amino acids and related compounds, family II containing protein, full insert sequence.
CA-CA-4-123074336-123074663.0	chr4:123074336-123074663(-)	Macf1	0.999	0.26	-0.739	1.6e-29	microtubule-actin cross-linking factor 1 isoform
CA-CA-7-130323762-130323909.0	chr7:130323762-130323909(+)	Tnrc6a	0.02	0.756	0.736	1.39e-29	trinucleotide repeat-containing gene 6A protein
CA-CA-8-3181701-3181737.0	chr8:3181701-3181737(-)	Insr	0.874	0.139	-0.735	3.17e-29	insulin receptor precursor
CA-CA-17-85487679-85488215.0	chr17:85487679-85488215(-)	Prepl	0.858	0.126	-0.732	5.3e-29	prolyl endopeptidase-like isoform a
CA-CA-15-99567977-99568084.0	chr15:99567977-99568084(-)	Lass5	0.021	0.751	0.73	3.89e-29	LAG1 longevity assurance homolog 5
CA-CA-15-83909198-83909327.0	chr15:83909198-83909327(-)	Sult4a1	0.985	0.257	-0.728	1.05e-28	sulfotransferase 4A1
CA-CA-13-107759783-107759897.0	chr13:107759783-107759897(-)	Kif2a	0.002	0.728	0.726	7.69e-29	kinesin-like protein KIF2A isoform 2
CA-CA-15-89137602-89137626.0	chr15:89137602-89137626(-)	Sbf1	0.001	0.726	0.725	9.12e-29	myotubularin-related protein 5 isoform 1
CA-CS-12-81271169-81271235.0	chr12:81271169-81271235(-)	Actn1	0.979	0.257	-0.722	2.88e-28	Mus musculus 13 days embryo head cDNA, RIKEN full-length enriched library, clone:3110023F10 product:ALPHA-ACTININ 1 (ALPHA-ACTININ CYTOSKELETAL ISOFORM) (NON-MUSCLE ALPHA-ACTININ 1) (F-ACTIN CROSS LINKING PROTEIN) homolog [Rattus norvegicus], full insert sequence.
CA-CA-10-126704695-126704701.0	chr10:126704695-126704701(+)	Dctn2	0.11	0.83	0.72	2.13e-28	dynactin subunit 2 isoform 2
CA-CA-11-49977663-49977714.0	chr11:49977663-49977714(+)	Tbc1d9b	0.063	0.783	0.72	2.13e-28	TBC1 domain family member 9B
CA-CA-11-77668179-77668224.0	chr11:77668179-77668224(+)	Myo18a	0.986	0.268	-0.718	5.64e-28	myosin-XVIIIa
CA-CA-5-23269151-23269169.0	chr5:23269151-23269169(-)	Pus7	0.001	0.715	0.714	5.82e-28	pseudouridylate synthase 7 homolog
CA-CS-19-47025335-47025455.1	chr19:47025335-47025455(-)	Nt5c2	0.991	0.277	-0.714	1.1e-27	cytosolic purine 5'-nucleotidase isoform 1
CA-CA-9-47637459-47637492.0	chr9:47637459-47637492(+)	ra175a	0.241	0.952	0.711	9.61e-28	SubName: Full=RA175 isoform j; Flags: Fragment;
CA-CA-1-60506914-60507097.0	chr1:60506914-60507097(+)	Abi2	0.036	0.743	0.707	1.87e-27	abl interactor 2 isoform 1
CA-CA-9-113784382-113784445.0	chr9:113784382-113784445(+)	Clasp2	0.034	0.739	0.705	2.6e-27	Mus musculus partial mRNA for CLIP-associating protein CLASP2, alternatively spliced.
CA-CA-4-120128889-120129114.0	chr4:120128889-120129114(+)	Scmh1	0.064	0.768	0.704	3.07e-27	polycomb protein SCMH1 isoform 2
CA-CA-11-70422909-70422933.0	chr11:70422909-70422933(+)	Mink1	0.244	0.947	0.703	3.62e-27	misshapen-like kinase 1 isoform 1
CA-CA-5-134752241-134752301.0	chr5:134752241-134752301(-)	Gtf2i	0.07	0.771	0.701	5.03e-27	general transcription factor II-I isoform 1
CA-CA-1-36404061-36404139.0	chr1:36404061-36404139(-)	Kiaa1310	0.054	0.753	0.699	6.98e-27	RecName: Full=Uncharacterized protein KIAA1310;
CA-CS-14-61325550-61325916.0	chr14:61325550-61325916(+)	Spata13	0.997	0.305	-0.692	4.05e-26	spermatogenesis-associated protein 13
CA-CS-7-5044913-5044988.0	chr7:5044913-5044988(+)	Epn1	0.911	0.219	-0.692	4.05e-26	epsin-1
CA-CA-15-79194087-79194108.0	chr15:79194087-79194108(-)	Tmem184b	0.144	0.835	0.691	2.57e-26	transmembrane protein 184B
CA-CA-10-80780070-80780148.0	chr10:80780070-80780148(+)	Pip5k1c	0.205	0.893	0.688	4.17e-26	phosphatidylinositol-4-phosphate 5-kinase type-1
CA-CA-13-94156299-94156335.0	chr13:94156299-94156335(+)	Homer1	0.076	0.764	0.688	4.17e-26	homer protein homolog 1 isoform L
CA-CA-7-133611463-133611563.0	chr7:133611463-133611563(-)	Psmbeta	0.885	0.198	-0.687	9.04e-26	Mus musculus Pro-rich, PH and SH2 domain-containing signaling mediator beta (Psmbeta) mRNA, complete cds.
CA-CA-X-155898198-155898297.0	chrX:155898198-155898297(+)	Mtap7d2	0.001	0.687	0.686	5.76e-26	MAP7 domain-containing protein 2
CA-CS-2-71066656-71066747.3	chr2:71066656-71066747(+)	Dync1i2	0.995	0.312	-0.683	1.71e-25	cytoplasmic dynein 1 intermediate chain 2
CA-CA-4-140142698-140142815.0	chr4:140142698-140142815(-)	Arhgef10l	0.271	0.951	0.68	1.51e-25	rho guanine nucleotide exchange factor 10-like
CA-CA-3-87538345-87538474.0	chr3:87538345-87538474(+)	Arhgef11	0.27	0.946	0.676	2.85e-25	rho guanine nucleotide exchange factor 11
CA-CS-13-38074963-38074978.0	chr13:38074963-38074978(-)	Ssr1	0.003	0.679	0.676	2.85e-25	translocon-associated protein subunit alpha
CA-CA-5-134752241-134752298.0	chr5:134752241-134752298(-)	Gtf2i	0.05	0.722	0.672	5.36e-25	general transcription factor II-I isoform 1
CA-CA-5-23471951-23472249.0	chr5:23471951-23472249(-)	Fam126a	0.906	0.235	-0.671	1.14e-24	hyccin
CA-CA-2-156337520-156337556.0	chr2:156337520-156337556(+)	Epb4.1l1	0.326	0.993	0.667	1.17e-24	band 4.1-like protein 1 isoform a
CA-CA-19-3459746-3459764.0	chr19:3459746-3459764(-)	Ppp6r3	0.004	0.67	0.666	1.37e-24	serine/threonine-protein phosphatase 6
CA-CS-4-144693516-144693591.0	chr4:144693516-144693591(-)	Vps13d	0.238	0.895	0.657	5.55e-24	vacuolar protein sorting-associated protein 13D
CA-CA-10-69443571-69443598.0	chr10:69443571-69443598(+)	Ank3	0.001	0.655	0.654	8.81e-24	ankyrin 3, epithelial isoform i
CA-CA-4-117904090-117904396.0	chr4:117904090-117904396(-)	Ptprf	0.809	0.155	-0.654	1.58e-23	receptor-type tyrosine-protein phosphatase F
CA-CA-5-36329703-36329970.0	chr5:36329703-36329970(+)	Afap1	0.073	0.727	0.654	8.81e-24	actin filament-associated protein 1
CA-CS-2-30900401-30900416.0	chr2:30900401-30900416(-)	Fnbp1	0.053	0.707	0.654	8.81e-24	formin-binding protein 1 isoform e
CA-CA-4-148594650-148594899.0	chr4:148594650-148594899(-)	Kif1b	0.137	0.789	0.652	1.2e-23	kinesin-like protein KIF1B isoform b
CA-CA-4-140627495-140627610.0	chr4:140627495-140627610(-)	Necap2	0.104	0.753	0.649	1.89e-23	adaptin ear-binding coat-associated protein 2
CA-CA-9-109973529-109973643.0	chr9:109973529-109973643(+)	Mtap4	0.934	0.285	-0.649	3.38e-23	microtubule-associated protein 4
CA-CA-4-98660337-98660427.0	chr4:98660337-98660427(-)	Dock7	0.2	0.848	0.648	2.2e-23	dedicator of cytokinesis protein 7
CA-CA-16-85040495-85040552.0	chr16:85040495-85040552(-)	App	0.815	0.168	-0.647	4.57e-23	amyloid beta A4 protein isoform 1 precursor
CA-CA-5-124574806-124574968.0	chr5:124574806-124574968(-)	Pitpnm2	0.775	0.131	-0.644	7.18e-23	membrane-associated phosphatidylinositol
CA-CA-7-107967249-107967276.0	chr7:107967249-107967276(+)	Fam168a	0.052	0.696	0.644	4.04e-23	hypothetical protein LOC319604
CA-CA-9-30963774-30963810.0	chr9:30963774-30963810(-)	Aplp2	0.04	0.681	0.641	6.36e-23	amyloid-like protein 2 isoform c
CA-CA-1-74333665-74333782.0	chr1:74333665-74333782(+)	Pnkd	0.985	0.347	-0.638	1.76e-22	probable hydrolase PNKD isoform 3
CA-CA-2-91000473-91000527.0	chr2:91000473-91000527(-)	Madd	0.145	0.78	0.635	1.56e-22	MAP kinase-activating death domain protein
CA-CA-4-117898403-117898982.0	chr4:117898403-117898982(-)	Ptprf	0.996	0.361	-0.635	2.75e-22	receptor-type tyrosine-protein phosphatase F
CA-CS-17-56564749-56565349.0	chr17:56564749-56565349(-)	Ptprs	0.716	0.088	-0.628	7.73e-22	receptor-type tyrosine-protein phosphatase S
CA-CA-2-112156397-112156442.0	chr2:112156397-112156442(+)	Slc12a6	0.806	0.182	-0.624	1.39e-21	solute carrier family 12 member 6 isoform 2
CA-CS-11-93904885-93904980.1	chr11:93904885-93904980(+)	JSAP2	0.999	0.38	-0.619	2.87e-21	Mus musculus mRNA for JSAP2a, complete cds.
CA-CA-15-82644910-82645033.0	chr15:82644910-82645033(-)	Tcf20	0.172	0.788	0.616	2.55e-21	transcription factor 20 isoform a
CA-CA-X-7380719-7380812.0	chrX:7380719-7380812(+)	Gripap1	0.062	0.678	0.616	2.55e-21	SubName: Full=GRIP1 associated protein 1; Flags: Fragment;
CA-CA-14-8992512-8992545.0	chr14:8992512-8992545(+)	Pxk	0.001	0.616	0.615	2.95e-21	PX domain-containing protein kinase-like protein
CA-CA-2-52989445-52989492.0	chr2:52989445-52989492(+)	Fmnl2	0.845	0.233	-0.612	7.85e-21	formin-like protein 2
CA-CA-2-80411369-80411387.0	chr2:80411369-80411387(-)	Nckap1	0.003	0.614	0.611	5.25e-21	nck-associated protein 1
CA-CA-1-89671387-89671444.0	chr1:89671387-89671444(+)	Atg16l1	0.156	0.766	0.61	6.06e-21	SubName: Full=Autophagy-related 16-like 1 (Yeast), isoform CRA_e; SubName: Full=Putative uncharacterized protein;
CA-CA-5-139705706-139705898.1	chr5:139705706-139705898(+)	Unc84a	0.876	0.266	-0.61	1.04e-20	Mus musculus 0 day neonate skin cDNA, RIKEN full-length enriched library, clone:4632417G13 product:SAD1-UNC84-LIKE PROTEIN (FRAGMENT) homolog [Mus musculus], full insert sequence.
CA-CA-4-43273864-43273921.0	chr4:43273864-43273921(+)	Unc13b	0.001	0.609	0.608	8.06e-21	protein unc-13 homolog B isoform 1
CA-CA-Y-349821-349916.0	chrY:349821-349916(+)	Eif2s3y	0.979	0.372	-0.607	1.6e-20	eukaryotic translation initiation factor 2
CA-CA-1-99760779-99761097.0	chr1:99760779-99761097(-)	Pam	0.219	0.825	0.606	1.07e-20	peptidyl-glycine alpha-amidating monooxygenase
CA-CA-19-47357510-47357594.0	chr19:47357510-47357594(-)	Sh3pxd2a	0.642	0.039	-0.603	2.82e-20	SH3 and PX domain-containing protein 2A isoform
CA-CA-4-140627495-140627632.0	chr4:140627495-140627632(-)	Necap2	0.105	0.708	0.603	1.64e-20	adaptin ear-binding coat-associated protein 2
CA-CA-2-29565675-29565828.0	chr2:29565675-29565828(+)	Rapgef1	0.027	0.629	0.602	1.89e-20	Rap guanine nucleotide exchange factor (GEF) 1
CA-CA-5-149999283-149999410.0	chr5:149999283-149999410(+)	Uspl1	0.828	0.23	-0.598	5.68e-20	ubiquitin-specific peptidase-like protein 1
CA-CS-11-97238310-97238412.0	chr11:97238310-97238412(+)	Socs7	0.326	0.924	0.598	3.33e-20	suppressor of cytokine signaling 7
CA-CA-11-70422090-70422201.0	chr11:70422090-70422201(+)	Mink1	0.65	0.053	-0.597	6.53e-20	misshapen-like kinase 1 isoform 1
CA-CA-10-24603009-24603027.0	chr10:24603009-24603027(+)	Med23	0.069	0.665	0.596	4.41e-20	mediator of RNA polymerase II transcription
CA-CS-5-33081035-33081182.0	chr5:33081035-33081182(-)	Pisd	0.976	0.381	-0.595	8.63e-20	phosphatidylserine decarboxylase proenzyme
CA-CA-15-73042416-73042425.0	chr15:73042416-73042425(-)	Ptk2	0.355	0.949	0.594	5.83e-20	focal adhesion kinase 1 isoform 1
CA-CA-5-149999283-149999452.0	chr5:149999283-149999452(+)	Uspl1	0.877	0.284	-0.593	1.14e-19	ubiquitin-specific peptidase-like protein 1
CA-CA-12-16577969-16578068.0	chr12:16577969-16578068(-)	Lpin1	0.705	0.116	-0.589	1.98e-19	phosphatidate phosphatase LPIN1 isoform b
CA-CS-18-56722136-56722329.0	chr18:56722136-56722329(-)	Aldh7a1	0.254	0.842	0.588	1.34e-19	alpha-aminoadipic semialdehyde dehydrogenase
CA-CA-9-21157444-21157616.0	chr9:21157444-21157616(+)	Slc44a2	0.142	0.728	0.586	1.77e-19	choline transporter-like protein 2 isoform 1
CA-CA-11-29606409-29608770.0	chr11:29606409-29608770(+)	Rtn4	0.226	0.811	0.585	2.03e-19	reticulon-4 isoform A
CA-CA-11-116158884-116158977.0	chr11:116158884-116158977(-)	Exoc7	0.062	0.643	0.581	3.52e-19	exocyst complex component 7 isoform 1
CA-CA-1-130087214-130087316.0	chr1:130087214-130087316(+)	R3hdm1	0.087	0.667	0.58	4.04e-19	R3H domain (binds single-stranded nucleic
CA-CA-6-4640468-4640495.0	chr6:4640468-4640495(-)	Sgce	0.906	0.326	-0.58	6.78e-19	epsilon-sarcoglycan isoform 1
CA-CA-11-4680580-4680625.0	chr11:4680580-4680625(-)	Nf2	0.973	0.394	-0.579	7.76e-19	merlin
CA-CA-X-132374283-132374411.0	chrX:132374283-132374411(+)	Gprasp2	0.916	0.338	-0.578	8.89e-19	G-protein coupled receptor-associated sorting
CA-CA-1-120438251-120438275.0	chr1:120438251-120438275(+)	Clasp1	0.399	0.975	0.576	6.96e-19	CLIP-associating protein 1 isoform 1
CA-CA-11-83178296-83178338.0	chr11:83178296-83178338(+)	Ap2b1	0.189	0.763	0.574	9.12e-19	AP-2 complex subunit beta isoform a
CA-CA-4-117890616-117890649.0	chr4:117890616-117890649(-)	Ptprf	0.115	0.689	0.574	9.12e-19	receptor-type tyrosine-protein phosphatase F
CA-CA-9-47626816-47626900.0	chr9:47626816-47626900(+)	ra175a	0.976	0.402	-0.574	1.52e-18	SubName: Full=RA175 isoform j; Flags: Fragment;
CA-CA-X-132374321-132374411.0	chrX:132374321-132374411(+)	Gprasp2	0.943	0.369	-0.574	1.52e-18	G-protein coupled receptor-associated sorting
CA-CA-X-13128072-13128108.0	chrX:13128072-13128108(-)	Cask	0.423	0.99	0.567	2.34e-18	peripheral plasma membrane protein CASK
CA-CA-13-55609224-55609241.1	chr13:55609224-55609241(-)	Pdlim7	0.044	0.605	0.561	5.19e-18	PDZ and LIM domain protein 7 isoform a
CA-CA-15-79596216-79596283.0	chr15:79596216-79596283(-)	Dnalc4	0.696	0.138	-0.558	1.27e-17	dynein light chain 4, axonemal
CA-CS-1-82876582-82876702.0	chr1:82876582-82876702(+)	Agfg1	0.998	0.44	-0.558	1.27e-17	arf-GAP domain and FG repeats-containing protein
CA-CA-6-142967847-142967949.0	chr6:142967847-142967949(-)	5730419I09Rik	0.966	0.409	-0.557	1.45e-17	hypothetical protein LOC74741 isoform 1
CA-CS-11-21962782-21962890.0	chr11:21962782-21962890(-)	Ehbp1	0.317	0.872	0.555	1.14e-17	EH domain-binding protein 1
CA-CA-17-66689823-66689880.0	chr17:66689823-66689880(-)	1110012J17Rik	0.001	0.553	0.552	1.69e-17	hypothetical protein LOC68617 isoform 2
CA-CA-2-120994934-120995139.0	chr2:120994934-120995139(-)	Zscan29	0.962	0.41	-0.552	2.77e-17	zinc finger and SCAN domain-containing protein
CA-CA-12-16577969-16578065.0	chr12:16577969-16578065(-)	Lpin1	0.635	0.084	-0.551	3.15e-17	phosphatidate phosphatase LPIN1 isoform b
CA-CA-11-104166626-104166723.0	chr11:104166626-104166723(+)	Mapt	0.568	0.019	-0.549	4.07e-17	RecName: Full=Microtubule-associated protein;
CA-CA-19-23289644-23289689.0	chr19:23289644-23289689(-)	Smc5	0.393	0.94	0.547	3.23e-17	structural maintenance of chromosomes protein 5
CA-CA-X-71478305-71478329.0	chrX:71478305-71478329(-)	Flna	0.327	0.873	0.546	3.67e-17	filamin-A
CA-CA-17-26390918-26390989.0	chr17:26390918-26390989(+)	Luc7l	0.158	0.7	0.542	6.13e-17	SubName: Full=Putative uncharacterized protein Luc7l;
CA-CA-17-14027969-14028005.0	chr17:14027969-14028005(+)	Mllt4	0.05	0.591	0.541	6.97e-17	afadin
CA-CA-2-120416557-120416650.0	chr2:120416557-120416650(+)	Snap23	0.002	0.543	0.541	6.97e-17	synaptosomal-associated protein 23 isoform a
CA-CA-3-90306037-90306175.0	chr3:90306037-90306175(-)	2500003M10Rik	0.863	0.322	-0.541	1.13e-16	Friend of PRMT1 protein
CA-CA-15-58778880-58779075.0	chr15:58778880-58779075(-)	Mtss1	0.701	0.167	-0.534	2.73e-16	metastasis suppressor protein 1 isoform 1
CA-CA-9-58732276-58732435.0	chr9:58732276-58732435(-)	Neo1	0.958	0.424	-0.534	2.73e-16	neogenin isoform 1
CA-CS-18-83124915-83126841.1	chr18:83124915-83126841(+)	Zfp516	0.462	0.995	0.533	1.92e-16	zinc finger protein 516
CA-CA-11-59585653-59585719.0	chr11:59585653-59585719(+)	Mprip	0.996	0.464	-0.532	3.51e-16	myosin phosphatase Rho-interacting protein
CA-CA-17-78786330-78786411.0	chr17:78786330-78786411(-)	Fez2	0.029	0.56	0.531	2.47e-16	fasciculation and elongation protein zeta-2
CA-CA-11-4933244-4933265.0	chr11:4933244-4933265(+)	Ap1b1	0.001	0.531	0.53	2.8e-16	AP-1 complex subunit beta-1
CA-CA-X-132331487-132331576.0	chrX:132331487-132331576(+)	Gprasp1	0.957	0.427	-0.53	4.5e-16	G-protein coupled receptor-associated sorting
CA-CA-13-97386948-97387026.0	chr13:97386948-97387026(+)	Col4a3bp	0.349	0.877	0.528	3.59e-16	collagen type IV alpha-3-binding protein isoform
CA-CA-1-89837943-89838074.0	chr1:89837943-89838074(+)	Dgkd	0.464	0.991	0.527	4.07e-16	diacylglycerol kinase, delta
CA-CA-17-26148941-26149076.0	chr17:26148941-26149076(-)	Rab11fip3	0.293	0.82	0.527	4.07e-16	rab11 family-interacting protein 3 isoform c
CA-CA-18-80933550-80933583.0	chr18:80933550-80933583(-)	Atp9b	0.277	0.804	0.527	4.07e-16	probable phospholipid-transporting ATPase IIB
CA-CA-9-118488659-118488724.0	chr9:118488659-118488724(+)	Golga4	0.348	0.874	0.526	4.61e-16	Golgin subfamily A member 4
CA-CA-2-84466176-84466294.0	chr2:84466176-84466294(-)	Ctnnd1	0.094	0.619	0.525	5.22e-16	catenin delta-1 isoform 1
CA-CA-16-4934194-4934239.0	chr16:4934194-4934239(+)	Mgrn1	0.231	0.755	0.524	5.9e-16	E3 ubiquitin-protein ligase MGRN1
CA-CS-11-94154240-94154346.0	chr11:94154240-94154346(-)	Luc7l3	0.283	0.807	0.524	5.9e-16	luc7-like protein 3
CA-CS-8-125792644-125792737.0	chr8:125792644-125792737(-)	Zfp276	0.979	0.455	-0.524	9.44e-16	zinc finger protein 276
CA-CA-1-167531880-167531986.0	chr1:167531880-167531986(-)	Mpzl1	0.57	0.047	-0.523	1.07e-15	myelin protein zero-like protein 1 isoform a
CA-CA-11-98579022-98579079.0	chr11:98579022-98579079(-)	Med24	0.058	0.581	0.523	6.68e-16	RecName: Full=Mediator of RNA polymerase II transcription subunit 24; AltName: Full=Mediator complex subunit 24; AltName: Full=Thyroid hormone receptor-associated protein 4; AltName: Full=Thyroid hormone receptor-associated protein complex 100 kDa component; Short=Trap100; Short=mTRAP100;
CA-CA-17-12435515-12435671.0	chr17:12435515-12435671(-)	Map3k4	0.4	0.921	0.521	8.55e-16	mitogen-activated protein kinase kinase kinase
CA-CA-2-59188550-59188679.0	chr2:59188550-59188679(+)	Pkp4	0.382	0.903	0.521	8.55e-16	plakophilin-4 isoform 1
CA-CA-11-106948025-106948211.0	chr11:106948025-106948211(-)	Bptf	0.045	0.565	0.52	9.67e-16	bromodomain PHD finger transcription factor
CA-CA-17-28195692-28195791.0	chr17:28195692-28195791(+)	Anks1	0.227	0.747	0.52	9.67e-16	ankyrin repeat and SAM domain-containing protein
CA-CA-8-11824504-11824681.0	chr8:11824504-11824681(+)	Arhgef7	0.013	0.528	0.515	1.78e-15	rho guanine nucleotide exchange factor 7 isoform
CA-CA-17-69633224-69633347.0	chr17:69633224-69633347(+)	Epb4.1l3	0.068	0.582	0.514	2.01e-15	band 4.1-like protein 3
CA-CA-3-87522150-87522180.0	chr3:87522150-87522180(+)	Arhgef11	0.63	0.116	-0.514	3.19e-15	rho guanine nucleotide exchange factor 11
CA-CA-11-113684684-113684741.0	chr11:113684684-113684741(-)	Sdk2	0.456	0.969	0.513	2.27e-15	RecName: Full=Protein sidekick-2; Flags: Precursor;
CA-CA-3-148484243-148484372.0	chr3:148484243-148484372(-)	Lphn2	0.031	0.543	0.512	2.56e-15	SubName: Full=Lphn2 protein;
CA-CA-X-132331449-132331576.0	chrX:132331449-132331576(+)	Gprasp1	0.861	0.349	-0.512	4.06e-15	G-protein coupled receptor-associated sorting
CA-CS-12-112776565-112776759.0	chr12:112776565-112776759(+)	Eif5	0.998	0.488	-0.51	5.16e-15	eukaryotic translation initiation factor 5
CA-CS-18-70752856-70752994.0	chr18:70752856-70752994(+)	Mbd2	0.999	0.489	-0.51	5.16e-15	methyl-CpG-binding domain protein 2
CA-CS-13-6597104-6597257.0	chr13:6597104-6597257(-)	Pfkp	0.986	0.479	-0.507	7.38e-15	6-phosphofructokinase type C
CA-CA-16-58729285-58729336.0	chr16:58729285-58729336(+)	NA	0.154	0.66	0.506	5.28e-15	NA
CA-CA-14-105538307-105538379.0	chr14:105538307-105538379(-)	Rbm26	0.221	0.723	0.502	8.5e-15	RNA-binding protein 26
CA-CA-10-127918737-127918830.0	chr10:127918737-127918830(+)	Smarcc2	0.045	0.546	0.501	9.57e-15	SWI/SNF complex subunit SMARCC2 isoform 3
CA-CA-15-76262801-76262828.0	chr15:76262801-76262828(+)	Heatr7a	0.892	0.391	-0.501	1.5e-14	HEAT repeat containing 7A isoform 1
CA-CS-2-160795881-160795942.0	chr2:160795881-160795942(-)	Chd6	0.999	0.498	-0.501	1.5e-14	chromodomain helicase DNA binding protein 6
CA-CS-2-71181946-71182089.0	chr2:71181946-71182089(-)	Slc25a12	0.499	0.999	0.5	1.08e-14	calcium-binding mitochondrial carrier protein
CA-CS-X-159225490-159225610.0	chrX:159225490-159225610(-)	Txlng	0.366	0.865	0.499	1.21e-14	SubName: Full=Putative uncharacterized protein; Flags: Fragment;
CA-CA-19-40399960-40401427.0	chr19:40399960-40401427(-)	Sorbs1	0.008	0.505	0.497	1.53e-14	sorbin and SH3 domain-containing protein 1
CA-CS-8-32269064-32269227.0	chr8:32269064-32269227(+)	BC019943	0.434	0.931	0.497	1.53e-14	hypothetical protein LOC234138 isoform a
CA-CA-4-155231604-155231643.0	chr4:155231604-155231643(+)	Dvl1	0.005	0.499	0.494	2.18e-14	segment polarity protein dishevelled homolog
CA-CA-12-110787500-110787581.0	chr12:110787500-110787581(+)	Meg3	0.874	0.382	-0.492	4.28e-14	Mus musculus adult male medulla oblongata cDNA, RIKEN full-length enriched library, clone:6330403F08 product:Mus musculus GTL2, imprinted maternally expressed untranslated mRNA (Gtl2), mRNA., full insert sequence.
CA-CA-4-32081848-32081929.0	chr4:32081848-32081929(+)	Map3k7	0.854	0.363	-0.491	4.81e-14	mitogen-activated protein kinase kinase kinase 7
CA-CA-12-30684363-30684558.0	chr12:30684363-30684558(+)	Pxdn	0.005	0.495	0.49	3.47e-14	peroxidasin homolog precursor
CA-CA-1-63631938-63632029.0	chr1:63631938-63632029(+)	Adam23	0.651	0.163	-0.488	6.79e-14	disintegrin and metalloproteinase
CA-CA-14-25314651-25314671.0	chr14:25314651-25314671(+)	Rps24	0.507	0.995	0.488	4.38e-14	40S ribosomal protein S24 isoform 3
CA-CA-16-58729292-58729336.0	chr16:58729292-58729336(+)	Cldnd1	0.154	0.642	0.488	4.38e-14	claudin domain-containing protein 1
CA-CA-1-92999823-92999895.0	chr1:92999823-92999895(+)	Lrrfip1	0.595	0.108	-0.487	7.61e-14	leucine-rich repeat flightless-interacting
CA-CA-19-40451134-40451506.0	chr19:40451134-40451506(-)	mKIAA1296	0.536	0.049	-0.487	7.61e-14	Mus musculus ponsin-2 mRNA, complete cds.
CA-CA-X-132374340-132374411.0	chrX:132374340-132374411(+)	Gprasp2	0.678	0.191	-0.487	7.61e-14	G-protein coupled receptor-associated sorting
CA-CA-2-32068406-32070467.0	chr2:32068406-32070467(+)	Prrc2b	0.08	0.564	0.484	6.94e-14	protein BAT2-like 1 isoform 1
CA-CA-5-69954321-69954461.0	chr5:69954321-69954461(+)	Guf1	0.833	0.349	-0.484	1.07e-13	Mus musculus adult male olfactory brain cDNA, RIKEN full-length enriched library, clone:6430628O11 product:hypothetical GTP-binding elongation factor containing protein, full insert sequence.
CA-CA-X-7780151-7780169.1	chrX:7780151-7780169(-)	Porcn	0.395	0.879	0.484	6.94e-14	probable protein-cysteine N-palmitoyltransferase
CA-CA-1-172078126-172078177.0	chr1:172078126-172078177(-)	Uap1	0.842	0.36	-0.482	1.35e-13	UDP-N-acetylhexosamine pyrophosphorylase
CA-CA-11-106956315-106956504.0	chr11:106956315-106956504(-)	Bptf	0.253	0.734	0.481	9.78e-14	bromodomain PHD finger transcription factor
CA-CS-14-34203427-34203499.0	chr14:34203427-34203499(-)	Mapk8	0.999	0.518	-0.481	1.51e-13	mitogen-activated protein kinase 8
CA-CS-11-84103789-84103813.0	chr11:84103789-84103813(+)	Acaca	0.451	0.931	0.48	1.1e-13	acetyl-CoA carboxylase 1
CA-CA-7-140838672-140838774.0	chr7:140838672-140838774(+)	2700050L05Rik	0.986	0.507	-0.479	1.89e-13	erythroid differentiation-related factor 1
CA-CA-9-111095550-111095622.0	chr9:111095550-111095622(+)	Lrrfip2	0.862	0.383	-0.479	1.89e-13	leucine-rich repeat flightless-interacting
CA-CS-2-71660494-71660626.0	chr2:71660494-71660626(+)	Itga6	0.999	0.52	-0.479	1.89e-13	integrin alpha-6
CA-CA-15-90806901-90806940.0	chr15:90806901-90806940(-)	Kif21a	0.001	0.479	0.478	1.37e-13	kinesin-like protein KIF21A isoform 1
CA-CA-11-77629357-77629393.1	chr11:77629357-77629393(+)	Myo18a	0.005	0.479	0.474	2.16e-13	myosin-XVIIIa
CA-CA-14-103576472-103576547.0	chr14:103576472-103576547(-)	Mycbp2	0.023	0.496	0.473	2.41e-13	probable E3 ubiquitin-protein ligase MYCBP2
CA-CA-6-93654270-93654354.0	chr6:93654270-93654354(-)	Magi1	0.522	0.994	0.472	2.7e-13	membrane-associated guanylate kinase, WW and PDZ
CA-CA-9-71716805-71716877.0	chr9:71716805-71716877(-)	Tcf12	0.307	0.778	0.471	3.02e-13	transcription factor 12
CA-CA-1-60507013-60507097.0	chr1:60507013-60507097(+)	Abi2	0.023	0.493	0.47	3.38e-13	abl interactor 2 isoform 1
CA-CA-6-113326885-113326939.0	chr6:113326885-113326939(-)	Tada3	0.308	0.778	0.47	3.38e-13	transcriptional adapter 3
CA-CA-7-97330728-97330878.0	chr7:97330728-97330878(+)	Picalm	0.477	0.947	0.47	3.38e-13	phosphatidylinositol-binding clathrin assembly
CA-CA-11-100910772-100910790.0	chr11:100910772-100910790(+)	Atp6v0a1	0.521	0.989	0.468	4.22e-13	V-type proton ATPase 116 kDa subunit a isoform
CA-CA-17-36115655-36115726.0	chr17:36115655-36115726(-)	Prr3	0.91	0.442	-0.468	6.42e-13	proline-rich protein 3 isoform a
CA-CA-4-147391604-147391771.0	chr4:147391604-147391771(-)	Clcn6	0.516	0.983	0.467	4.71e-13	SubName: Full=MKIAA0046 protein; Flags: Fragment;
CA-CA-6-120388461-120388543.0	chr6:120388461-120388543(+)	Kdm5a	0.651	0.184	-0.467	7.17e-13	lysine-specific demethylase 5A
CA-CA-7-52158831-52158897.0	chr7:52158831-52158897(-)	Ap2a1	0.002	0.469	0.467	4.71e-13	AP-2 complex subunit alpha-1 isoform a
CA-CA-7-106465981-106466178.0	chr7:106465981-106466178(+)	Mtap6	0.426	0.891	0.465	5.88e-13	microtubule-associated protein 6 isoform 1
CA-CA-7-130427290-130427339.0	chr7:130427290-130427339(-)	Arhgap17	0.611	0.152	-0.459	1.71e-12	rho GTPase-activating protein 17 isoform b
CA-CA-2-84464426-84464715.0	chr2:84464426-84464715(-)	Ctnnd1	0.517	0.973	0.456	1.57e-12	catenin delta-1 isoform 1
CA-CA-2-11399662-11399685.0	chr2:11399662-11399685(-)	Pfkfb3	0.001	0.455	0.454	1.95e-12	6-phosphofructo-2-kinase/fructose-2,
CA-CA-13-107647578-107647605.0	chr13:107647578-107647605(-)	Ipo11	0.022	0.475	0.453	2.17e-12	importin-11
CA-CA-11-94907762-94907904.0	chr11:94907762-94907904(-)	Itga3	0.999	0.549	-0.45	4.49e-12	integrin alpha-3
CA-CS-12-3407700-3407924.0	chr12:3407700-3407924(-)	1110002L01Rik	0.977	0.527	-0.45	4.49e-12	Mus musculus 18-day embryo whole body cDNA, RIKEN full-length enriched library, clone:1110002L01 product:unclassifiable, full insert sequence.
CA-CA-4-137643447-137643480.1	chr4:137643447-137643480(+)	Eif4g3	0.084	0.533	0.449	3.33e-12	SubName: Full=Eukaryotic translation initiation factor 4 gamma, 3; SubName: Full=Putative uncharacterized protein;
CA-CS-2-119857237-119857387.0	chr2:119857237-119857387(+)	Jmjd7	0.473	0.921	0.448	3.71e-12	jmjC domain-containing protein 7
CA-CA-3-87499319-87499439.0	chr3:87499319-87499439(+)	Arhgef11	0.44	0.887	0.447	4.12e-12	SubName: Full=Putative uncharacterized protein Arhgef11;
CA-CA-2-179763662-179763779.0	chr2:179763662-179763779(+)	Lsm14b	0.434	0.879	0.445	5.1e-12	protein LSM14 homolog B
CA-CA-2-29748557-29748674.0	chr2:29748557-29748674(+)	Odf2	0.867	0.423	-0.444	8.45e-12	outer dense fiber protein 2 isoform b
CA-CA-6-119903788-119904250.0	chr6:119903788-119904250(-)	Wnk1	0.271	0.715	0.444	5.66e-12	serine/threonine-protein kinase WNK1 isoform 5
CA-CA-1-134915930-134916008.0	chr1:134915930-134916008(-)	Mdm4	0.486	0.044	-0.442	1.04e-11	protein Mdm4
CA-CA-4-131492929-131493379.0	chr4:131492929-131493379(-)	Epb4.1	0.643	0.201	-0.442	1.04e-11	protein 4.1 isoform 3
CA-CA-1-16476100-16476231.0	chr1:16476100-16476231(-)	Stau2	0.606	0.165	-0.441	1.16e-11	double-stranded RNA-binding protein Staufen
CA-CA-11-120815487-120815582.0	chr11:120815487-120815582(+)	Slc16a3	0.946	0.505	-0.441	1.16e-11	monocarboxylate transporter 4
CA-CA-2-179812708-179812847.0	chr2:179812708-179812847(+)	Gtpbp5	0.732	0.292	-0.44	1.28e-11	GTP binding protein 5
CA-CA-2-181237580-181237640.0	chr2:181237580-181237640(+)	Tpd52l2	0.864	0.425	-0.439	1.42e-11	tumor protein D54
CA-CA-4-125915765-125915876.0	chr4:125915765-125915876(-)	Mtap7d1	0.474	0.912	0.438	1.06e-11	MAP7 domain-containing protein 1 isoform 1
CA-CS-17-25367465-25367720.0	chr17:25367465-25367720(+)	Unkl	0.942	0.504	-0.438	1.58e-11	RING finger protein unkempt-like isoform 1
CA-CA-11-59555492-59555600.0	chr11:59555492-59555600(+)	Mprip	0.982	0.545	-0.437	1.75e-11	SubName: Full=Myosin phosphatase Rho interacting protein;
CA-CA-8-86450160-86450175.0	chr8:86450160-86450175(+)	Lphn1	0.283	0.72	0.437	1.18e-11	latrophilin-1 precursor
CA-CA-1-172078126-172078174.0	chr1:172078126-172078174(-)	Uap1	0.622	0.187	-0.435	2.15e-11	UDP-N-acetylhexosamine pyrophosphorylase
CA-CA-2-173910146-173910158.0	chr2:173910146-173910158(+)	Stx16	0.37	0.803	0.433	1.78e-11	syntaxin-16 isoform a
CA-CA-4-108780485-108780554.1	chr4:108780485-108780554(-)	Osbpl9	0.005	0.437	0.432	1.98e-11	oxysterol-binding protein-related protein 9
CA-CA-19-40457245-40457272.0	chr19:40457245-40457272(-)	Sorbs1	0.001	0.432	0.431	2.19e-11	sorbin and SH3 domain-containing protein 1
CA-CA-9-66877470-66877549.0	chr9:66877470-66877549(-)	Tpm1	0.96	0.529	-0.431	3.23e-11	Mus musculus adult male kidney cDNA, RIKEN full-length enriched library, clone:0610007B22 product:tropomyosin 2, beta, full insert sequence.
CA-CA-1-183841727-183841790.0	chr1:183841727-183841790(-)	Enah	0.459	0.029	-0.43	3.58e-11	protein enabled homolog isoform 2
CA-CA-8-72785129-72785216.0	chr8:72785129-72785216(+)	Sugp2	0.997	0.568	-0.429	3.96e-11	SURP and G-patch domain-containing protein 2
CA-CA-X-132278101-132278153.0	chrX:132278101-132278153(+)	Armcx5	0.824	0.395	-0.429	3.96e-11	armadillo repeat-containing X-linked protein 5
CA-CA-13-46875994-46876033.0	chr13:46875994-46876033(-)	Kif13a	0.445	0.017	-0.428	4.38e-11	kinesin-like protein KIF13A
CA-CA-7-134992082-134992181.0	chr7:134992082-134992181(+)	Stx4a	0.9	0.472	-0.428	4.38e-11	syntaxin-4
CA-CA-17-15638117-15638321.0	chr17:15638117-15638321(+)	Tbp	0.254	0.681	0.427	3.29e-11	TATA-box-binding protein
CA-CS-11-69811247-69811340.1	chr11:69811247-69811340(+)	Phf23	0.43	0.857	0.427	3.29e-11	PHD finger protein 23
CA-CA-9-109975116-109975209.0	chr9:109975116-109975209(+)	Mtap4	0.416	0.839	0.423	4.94e-11	microtubule-associated protein 4
CA-CA-3-89835232-89835292.0	chr3:89835232-89835292(-)	Ubap2l	0.813	0.391	-0.422	8e-11	ubiquitin-associated protein 2-like isoform 1
CA-CA-1-158751517-158751595.0	chr1:158751517-158751595(-)	Ralgps2	0.49	0.069	-0.421	8.83e-11	ras-specific guanine nucleotide-releasing factor
CA-CA-6-119863916-119864010.0	chr6:119863916-119864010(+)	Rad52	0.903	0.483	-0.42	9.75e-11	DNA repair protein RAD52 homolog isoform 2
CA-CA-7-134000739-134000856.0	chr7:134000739-134000856(-)	Ino80e	0.98	0.562	-0.418	1.19e-10	INO80 complex subunit E
CA-CS-14-70715470-70715640.0	chr14:70715470-70715640(-)	Slc39a14	0.916	0.498	-0.418	1.19e-10	zinc transporter ZIP14 isoform a
CA-CA-14-21322468-21322498.0	chr14:21322468-21322498(-)	Ppp3cb	0.568	0.984	0.416	9.94e-11	serine/threonine-protein phosphatase 2B
CA-CA-17-80677562-80677721.0	chr17:80677562-80677721(-)	Dhx57	0.964	0.548	-0.416	1.45e-10	putative ATP-dependent RNA helicase DHX57
CA-CA-19-5903730-5903772.0	chr19:5903730-5903772(-)	Dpf2	0.012	0.425	0.413	1.34e-10	zinc finger protein ubi-d4
CA-CA-18-21182909-21183017.0	chr18:21182909-21183017(+)	Rnf138	0.861	0.449	-0.412	2.14e-10	E3 ubiquitin-protein ligase RNF138 isoform 1
CA-CA-3-89835217-89835292.0	chr3:89835217-89835292(-)	Ubap2l	0.765	0.353	-0.412	2.14e-10	ubiquitin-associated protein 2-like isoform 1
CA-CA-4-138991863-138991947.0	chr4:138991863-138991947(+)	Ubr4	0.054	0.466	0.412	1.48e-10	RecName: Full=E3 ubiquitin-protein ligase UBR4; EC=6.3.2.-; AltName: Full=N-recognin-4; AltName: Full=Zinc finger UBR1-type protein 1; AltName: Full=p600;
CA-CA-5-136502339-136502477.0	chr5:136502339-136502477(+)	Dtx2	0.454	0.042	-0.412	2.14e-10	protein deltex-2
CA-CA-16-58729270-58729336.0	chr16:58729270-58729336(+)	NA	0.125	0.536	0.411	1.63e-10	NA
CA-CA-8-12863758-12863862.0	chr8:12863758-12863862(+)	Atp11a	0.509	0.099	-0.41	2.6e-10	probable phospholipid-transporting ATPase IH
CA-CA-11-20596753-20596834.0	chr11:20596753-20596834(-)	Aftph	0.032	0.441	0.409	1.98e-10	Mus musculus adult male testis cDNA, RIKEN full-length enriched library, clone:4930465J06 product:hypothetical protein, full insert sequence.
CA-CA-17-69636951-69637068.0	chr17:69636951-69637068(+)	Epb4.1l3	0.676	0.267	-0.409	2.86e-10	band 4.1-like protein 3
CA-CA-18-6057514-6057589.0	chr18:6057514-6057589(-)	Arhgap12	0.537	0.129	-0.408	3.16e-10	rho GTPase-activating protein 12 isoform 1
CA-CA-9-60528311-60528509.0	chr9:60528311-60528509(-)	Lrrc49	0.489	0.082	-0.407	3.47e-10	leucine-rich repeat-containing protein 49
CA-CA-10-57881394-57881583.0	chr10:57881394-57881583(+)	Lims1	0.001	0.407	0.406	2.65e-10	LIM and senescent cell antigen-like-containing
CA-CA-17-15638117-15638166.0	chr17:15638117-15638166(+)	Tbp	0.431	0.837	0.406	2.65e-10	TATA-box-binding protein
CA-CS-X-133274343-133274433.1	chrX:133274343-133274433(-)	Morf4l2	0.585	0.99	0.405	2.92e-10	mortality factor 4-like protein 2
CA-CA-11-120826261-120826324.0	chr11:120826261-120826324(-)	Csnk1d	0.56	0.156	-0.404	4.63e-10	casein kinase I isoform delta isoform 1
CA-CA-6-119663697-119663829.0	chr6:119663697-119663829(-)	Erc1	0.968	0.564	-0.404	4.63e-10	ELKS/Rab6-interacting/CAST family member 1
CA-CA-14-48345603-48345675.0	chr14:48345603-48345675(+)	Ktn1	0.307	0.71	0.403	3.54e-10	kinectin
CA-CA-2-32221322-32221394.0	chr2:32221322-32221394(+)	Ciz1	0.564	0.966	0.402	3.9e-10	cip1-interacting zinc finger protein
CA-CA-2-52989445-52989539.0	chr2:52989445-52989539(+)	Fmnl2	0.755	0.353	-0.402	5.61e-10	formin-like protein 2
CA-CA-9-114506912-114506948.0	chr9:114506912-114506948(-)	Cnot10	0.587	0.989	0.402	3.9e-10	Mus musculus 10 days embryo whole body cDNA, RIKEN full-length enriched library, clone:2600001P13 product:hypothetical protein, full insert sequence.
CA-CA-2-84452688-84452706.0	chr2:84452688-84452706(-)	Ctnnd1	0.597	0.998	0.401	4.29e-10	catenin delta-1 isoform 3
CA-CS-18-58094604-58094652.0	chr18:58094604-58094652(+)	Slc12a2	0.983	0.582	-0.401	6.16e-10	solute carrier family 12 member 2
CA-CA-16-31771842-31771941.0	chr16:31771842-31771941(+)	Dlg1	0.689	0.289	-0.4	6.78e-10	disks large homolog 1
CA-CA-2-91004119-91004179.0	chr2:91004119-91004179(-)	mKIAA0358	0.121	0.521	0.4	4.72e-10	Mus musculus 16 days neonate cerebellum cDNA, RIKEN full-length enriched library, clone:9630003L17 product:SIMILAR TO MAP-KINASE ACTIVATING DEATH DOMAIN homolog [Mus musculus], full insert sequence.
CA-CS-2-28690431-28690893.0	chr2:28690431-28690893(-)	Gtf3c4	0.981	0.582	-0.399	7.45e-10	general transcription factor 3C polypeptide 4
CA-CA-2-22805703-22805790.0	chr2:22805703-22805790(-)	Abi1	0.923	0.525	-0.398	8.19e-10	abl interactor 1 isoform 4
CA-CA-1-34360265-34360376.0	chr1:34360265-34360376(+)	Dst	0.999	0.602	-0.397	8.99e-10	bullous pemphigoid antigen 1 isoform b
CA-CA-2-131743763-131745304.0	chr2:131743763-131745304(+)	Prnp	0.643	0.246	-0.397	8.99e-10	major prion protein precursor
CA-CA-2-155231210-155234186.0	chr2:155231210-155234186(-)	Ncoa6	0.538	0.935	0.397	6.28e-10	nuclear receptor coactivator 6
CA-CA-5-116001496-116001598.0	chr5:116001496-116001598(+)	Pxn	0.126	0.523	0.397	6.28e-10	paxillin isoform beta
CA-CA-5-76986843-76986888.0	chr5:76986843-76986888(+)	Exoc1	0.535	0.932	0.397	6.28e-10	exocyst complex component 1
CA-CA-9-13588049-13588154.0	chr9:13588049-13588154(+)	Mtmr2	0.517	0.12	-0.397	8.99e-10	SubName: Full=Putative uncharacterized protein; Flags: Fragment;
CA-CA-1-40058274-40058436.0	chr1:40058274-40058436(+)	Map4k4	0.167	0.563	0.396	6.9e-10	mitogen-activated protein kinase kinase kinase
CA-CA-12-112048814-112048988.0	chr12:112048814-112048988(-)	Stk30	0.622	0.227	-0.395	1.08e-09	MAPK/MAK/MRK overlapping kinase
CA-CA-4-155541885-155541918.0	chr4:155541885-155541918(-)	Agrn	0.004	0.399	0.395	7.59e-10	SubName: Full=Agrn protein; Flags: Fragment;
CA-CA-8-72436062-72436137.0	chr8:72436062-72436137(-)	Gatad2a	0.924	0.529	-0.395	1.08e-09	transcriptional repressor p66 alpha isoform b
CA-CA-16-31107613-31107718.0	chr16:31107613-31107718(-)	Acap2	0.01	0.404	0.394	8.34e-10	arf-GAP with coiled-coil, ANK repeat and PH
CA-CA-7-135590244-135590312.0	chr7:135590244-135590312(-)	Tial1	0.02	0.41	0.39	1.21e-09	nucleolysin TIAR
CA-CS-2-165633174-165633429.0	chr2:165633174-165633429(-)	Zmynd8	0.879	0.49	-0.389	1.89e-09	protein kinase C-binding protein 1
CA-CA-11-107077991-107078110.0	chr11:107077991-107078110(-)	Pitpnc1	0.941	0.553	-0.388	2.08e-09	SubName: Full=Putative uncharacterized protein; Flags: Fragment;
CA-CA-5-134980603-134980708.0	chr5:134980603-134980708(-)	Clip2	0.071	0.459	0.388	1.46e-09	CAP-Gly domain-containing linker protein 2
CA-CA-1-88687990-88688032.1	chr1:88687990-88688032(+)	Dis3l2	0.157	0.544	0.387	1.6e-09	DIS3-like exonuclease 2 isoform 1
CA-CA-3-127518513-127518612.0	chr3:127518513-127518612(-)	Ap1ar	0.982	0.595	-0.387	2.28e-09	adaptor-related protein complex 1 associated
CA-CA-5-144090356-144090576.0	chr5:144090356-144090576(-)	Zdhhc4	0.118	0.505	0.387	1.6e-09	probable palmitoyltransferase ZDHHC4
CA-CA-1-5091150-5091204.0	chr1:5091150-5091204(+)	Atp6v1h	0.968	0.582	-0.386	2.49e-09	V-type proton ATPase subunit H
CA-CA-10-28274575-28274605.0	chr10:28274575-28274605(+)	Ptprk	0.014	0.399	0.385	1.93e-09	receptor-type tyrosine-protein phosphatase kappa
CA-CA-4-137777440-137777638.1	chr4:137777440-137777638(+)	Hp1bp3	0.792	0.407	-0.385	2.73e-09	heterochromatin protein 1-binding protein 3
CA-CA-2-179807844-179807938.0	chr2:179807844-179807938(+)	Gtpbp5	0.728	0.344	-0.384	2.99e-09	GTP binding protein 5
CA-CA-4-43174314-43174350.0	chr4:43174314-43174350(+)	Unc13b	0.079	0.463	0.384	2.11e-09	SubName: Full=Putative uncharacterized protein;
CA-CS-11-54754212-54754384.0	chr11:54754212-54754384(-)	Tnip1	0.799	0.415	-0.384	2.99e-09	TNFAIP3-interacting protein 1 isoform 1
CA-CA-7-52637194-52638554.0	chr7:52637194-52638554(-)	Snrnp70	0.059	0.442	0.383	2.32e-09	U1 small nuclear ribonucleoprotein 70 kDa
CA-CA-5-33301929-33301995.0	chr5:33301929-33301995(+)	Depdc5	0.48	0.86	0.38	3.05e-09	DEP domain-containing protein 5 isoform 1
CA-CS-1-74625898-74626501.0	chr1:74625898-74626501(-)	Zfp142	0.608	0.988	0.38	3.05e-09	SubName: Full=Zinc finger 142;
CA-CA-11-32580200-32580302.1	chr11:32580200-32580302(+)	mKIAA0696	0.098	0.477	0.379	3.34e-09	Mus musculus mRNA for mKIAA0696 protein.
CA-CA-10-57881394-57881534.0	chr10:57881394-57881534(+)	Lims1	0.001	0.378	0.377	4e-09	LIM and senescent cell antigen-like-containing
CA-CA-14-65419181-65419244.0	chr14:65419181-65419244(+)	Kif13b	0.649	0.272	-0.377	5.63e-09	kinesin-like protein KIF13B
CA-CS-2-69706835-69706907.0	chr2:69706835-69706907(+)	Ssb	0.999	0.623	-0.376	6.16e-09	lupus La protein homolog
CA-CS-5-31207481-31207528.0	chr5:31207481-31207528(+)	Agbl5	0.611	0.987	0.376	4.38e-09	cytosolic carboxypeptidase-like protein 5
CA-CS-X-149582994-149583078.0	chrX:149582994-149583078(+)	Rragb	0.623	0.999	0.376	4.38e-09	ras-related GTP-binding protein B
CA-CA-1-40065175-40065184.0	chr1:40065175-40065184(+)	Map4k4	0.586	0.961	0.375	4.79e-09	mitogen-activated protein kinase kinase kinase
CA-CA-19-8982340-8982406.0	chr19:8982340-8982406(+)	Ganab	0.501	0.126	-0.375	6.73e-09	neutral alpha-glucosidase AB
CA-CS-5-104919662-104919783.0	chr5:104919662-104919783(+)	Pkd2	0.994	0.62	-0.374	7.36e-09	polycystin-2
CA-CA-9-22153690-22153744.0	chr9:22153690-22153744(-)	Anln	0.51	0.137	-0.373	8.04e-09	actin-binding protein anillin
CA-CS-3-133139448-133139599.1	chr3:133139448-133139599(-)	Tet2	0.586	0.959	0.373	5.73e-09	methylcytosine dioxygenase TET2
CA-CA-17-57041985-57042111.0	chr17:57041985-57042111(-)	Mllt1	0.979	0.607	-0.372	8.78e-09	protein ENL
CA-CA-11-4991462-4991480.0	chr11:4991462-4991480(-)	Ewsr1	0.003	0.374	0.371	6.85e-09	RNA-binding protein EWS
CA-CA-1-187211235-187211256.0	chr1:187211235-187211256(+)	Eprs	0.002	0.37	0.368	8.93e-09	bifunctional aminoacyl-tRNA synthetase
CA-CA-7-52315574-52315756.0	chr7:52315574-52315756(-)	Prrg2	0.414	0.782	0.368	8.93e-09	transmembrane gamma-carboxyglutamic acid protein
CA-CA-2-25810779-25810812.0	chr2:25810779-25810812(-)	Camsap1	0.001	0.368	0.367	9.76e-09	calmodulin-regulated spectrin-associated protein
CA-CA-11-3292919-3293019.0	chr11:3292919-3293019(-)	Limk2	0.994	0.63	-0.364	1.77e-08	LIM domain kinase 2 isoform a
CA-CA-X-54044415-54044615.0	chrX:54044415-54044615(+)	Fhl1	0.216	0.579	0.363	1.39e-08	four and a half LIM domains protein 1 isoform 3
CA-CA-5-100464653-100464758.0	chr5:100464653-100464758(-)	Hnrpdl	0.53	0.168	-0.362	2.1e-08	heterogeneous nuclear ribonucleoprotein D-like
CA-CA-4-61956920-61957110.0	chr4:61956920-61957110(+)	Slc31a2	0.969	0.608	-0.361	2.29e-08	probable low affinity copper uptake protein 2
CA-CA-7-138053101-138053172.0	chr7:138053101-138053172(+)	Plekha1	0.673	0.312	-0.361	2.29e-08	RecName: Full=Pleckstrin homology domain-containing family A member 1; Short=PH domain-containing family A member 1; AltName: Full=Tandem PH domain-containing protein 1; Short=TAPP-1;
CA-CS-11-50198145-50198238.1	chr11:50198145-50198238(+)	Hnrnph1	0.995	0.634	-0.361	2.29e-08	heterogeneous nuclear ribonucleoprotein H
CA-CA-12-112891600-112891645.0	chr12:112891600-112891645(+)	Mark3	0.603	0.963	0.36	1.8e-08	MAP/microtubule affinity-regulating kinase 3
CA-CA-18-35862065-35862159.0	chr18:35862065-35862159(-)	Dnajc18	0.446	0.086	-0.36	2.49e-08	dnaJ homolog subfamily C member 18
CA-CA-16-30321891-30321981.0	chr16:30321891-30321981(-)	Atp13a3	0.459	0.818	0.359	1.96e-08	probable cation-transporting ATPase 13A3 isoform
CA-CA-3-67159395-67159548.0	chr3:67159395-67159548(+)	Rsrc1	0.973	0.614	-0.359	2.72e-08	serine/Arginine-related protein 53
CA-CA-5-122231341-122231551.0	chr5:122231341-122231551(+)	Atxn2	0.944	0.585	-0.359	2.72e-08	ataxin-2
CA-CA-2-27123670-27123757.0	chr2:27123670-27123757(-)	Vav2	0.141	0.498	0.357	2.33e-08	guanine nucleotide exchange factor VAV2
CA-CS-16-16318537-16318570.0	chr16:16318537-16318570(-)	Dnm1l	0.414	0.769	0.355	2.76e-08	dynamin-1-like protein isoform b
CA-CS-16-20531152-20531563.0	chr16:20531152-20531563(+)	Dvl3	0.879	0.524	-0.355	3.82e-08	segment polarity protein dishevelled homolog
CA-CS-6-29367931-29368153.0	chr6:29367931-29368153(+)	Ccdc136	0.821	0.466	-0.355	3.82e-08	coiled-coil domain-containing protein 136
CA-CA-18-60986993-60987101.0	chr18:60986993-60987101(-)	Tcof1	0.722	0.368	-0.354	4.15e-08	treacle protein isoform 1
CA-CA-2-157148958-157149006.0	chr2:157148958-157149006(+)	Rpn2	0.047	0.401	0.354	3.01e-08	dolichyl-diphosphooligosaccharide--protein
CA-CA-3-95090617-95090794.0	chr3:95090617-95090794(+)	Fam63a	0.363	0.009	-0.354	4.15e-08	hypothetical protein LOC75007 isoform 2
CA-CS-2-91052436-91052482.0	chr2:91052436-91052482(-)	Acp2	0.963	0.609	-0.354	4.15e-08	lysosomal acid phosphatase precursor
CA-CA-9-109983924-109984114.0	chr9:109983924-109984114(+)	Mtap4	0.946	0.593	-0.353	4.52e-08	microtubule-associated protein 4
CA-CA-4-126583764-126583880.0	chr4:126583764-126583880(-)	Zmym4	0.621	0.269	-0.352	4.91e-08	zinc finger MYM-type protein 4
CA-CS-X-12266454-12266586.0	chrX:12266454-12266586(-)	Med14	0.698	0.347	-0.351	5.34e-08	mediator of RNA polymerase II transcription
CA-CA-2-131036998-131037209.0	chr2:131036998-131037209(+)	2310035K24Rik	0.745	0.395	-0.35	5.81e-08	Mus musculus adult male kidney cDNA, RIKEN full-length enriched library, clone:0610038L13 product:RIKEN cDNA 0610038L13 gene, full insert sequence.
CA-CA-X-82442842-82442874.0	chrX:82442842-82442874(+)	Dmd	0.121	0.471	0.35	4.22e-08	dystrophin
CA-CA-11-78352011-78352240.0	chr11:78352011-78352240(+)	Ift20	0.579	0.928	0.349	4.59e-08	RecName: Full=Intraflagellar transport protein 20 homolog; Short=mIFT20;
CA-CA-16-23112423-23112530.0	chr16:23112423-23112530(+)	Eif4a2	0.5	0.152	-0.348	6.86e-08	eukaryotic initiation factor 4A-II isoform a
CA-CA-5-111814539-111814624.0	chr5:111814539-111814624(+)	Pitpnb	0.908	0.56	-0.348	6.86e-08	phosphatidylinositol transfer protein beta
CA-CA-6-142968843-142968894.0	chr6:142968843-142968894(-)	5730419I09Rik	0.654	0.306	-0.348	6.86e-08	hypothetical protein LOC74741 isoform 1
CA-CA-19-4787360-4788042.0	chr19:4787360-4788042(-)	Rbm4	0.849	0.502	-0.347	7.45e-08	RNA-binding protein 4
CA-CA-9-30975145-30975313.0	chr9:30975145-30975313(-)	Aplp2	0.467	0.121	-0.346	8.09e-08	amyloid-like protein 2 isoform b
CA-CA-X-17824100-17824235.0	chrX:17824100-17824235(+)	Kdm6a	0.87	0.524	-0.346	8.09e-08	lysine-specific demethylase 6A
CA-CA-4-59559020-59559054.0	chr4:59559020-59559054(-)	Rod1	0.192	0.537	0.345	6.41e-08	regulator of differentiation 1 isoform 1
CA-CA-7-73823042-73823131.0	chr7:73823042-73823131(-)	Asb7	0.779	0.434	-0.345	8.79e-08	SubName: Full=Ankyrin repeat and SOCS box-containing protein 7, isoform CRA_c; SubName: Full=Asb7 protein;
CA-CA-4-131939196-131939277.0	chr4:131939196-131939277(-)	Phactr4	0.466	0.122	-0.344	9.54e-08	phosphatase and actin regulator 4 isoform 1
CA-CA-2-121157977-121158127.0	chr2:121157977-121158127(-)	Ppip5k1	0.415	0.072	-0.343	1.04e-07	inositol hexakisphosphate and
CA-CS-17-47627091-47627231.0	chr17:47627091-47627231(-)	Taf8	0.847	0.504	-0.343	1.04e-07	transcription initiation factor TFIID subunit 8
CA-CA-2-29748520-29748674.0	chr2:29748520-29748674(+)	Odf2	0.905	0.563	-0.342	1.12e-07	outer dense fiber protein 2 isoform b
CA-CA-11-119969780-119969867.0	chr11:119969780-119969867(-)	Slc38a10	0.075	0.416	0.341	8.92e-08	Mus musculus adult male olfactory brain cDNA, RIKEN full-length enriched library, clone:6430510I23 product:hypothetical Permeases for amino acids and related compounds, family II containing protein, full insert sequence.
CA-CS-9-20446467-20446540.1	chr9:20446467-20446540(-)	Fbxl12	0.767	0.426	-0.341	1.22e-07	F-box/LRR-repeat protein 12 isoform b
CA-CA-8-124911592-124911664.0	chr8:124911592-124911664(+)	Zc3h18	0.579	0.239	-0.34	1.32e-07	zinc finger CCCH domain-containing protein 18
CA-CA-10-98481911-98482065.0	chr10:98481911-98482065(+)	Atp2b1	0.005	0.344	0.339	1.05e-07	plasma membrane calcium ATPase 1
CA-CA-2-10499155-10499254.0	chr2:10499155-10499254(+)	Sfmbt2	0.624	0.285	-0.339	1.43e-07	scm-like with four MBT domains protein 2 isoform
CA-CA-5-33206658-33206961.0	chr5:33206658-33206961(+)	Depdc5	0.526	0.187	-0.339	1.43e-07	SubName: Full=Putative uncharacterized protein;
CA-CA-16-23112423-23112534.0	chr16:23112423-23112534(+)	Eif4a2	0.515	0.177	-0.338	1.55e-07	eukaryotic initiation factor 4A-II isoform a
CA-CA-17-64647064-64647250.0	chr17:64647064-64647250(-)	Pja2	0.699	0.362	-0.337	1.68e-07	E3 ubiquitin-protein ligase Praja-2 isoform a
CA-CS-3-96672863-96673154.0	chr3:96672863-96673154(+)	Pdzk1	0.98	0.643	-0.337	1.68e-07	Na(+)/H(+) exchange regulatory cofactor NHE-RF3
CA-CA-15-58779877-58779997.0	chr15:58779877-58779997(-)	Mtss1	0.043	0.378	0.335	1.46e-07	metastasis suppressor protein 1 isoform 1
CA-CA-17-35042554-35042656.0	chr17:35042554-35042656(+)	Ehmt2	0.494	0.829	0.335	1.46e-07	histone-lysine N-methyltransferase, H3 lysine-9
CA-CA-7-108394815-108394887.0	chr7:108394815-108394887(+)	Fchsd2	0.029	0.364	0.335	1.46e-07	FCH and double SH3 domains protein 2 isoform 1
CA-CA-11-29605534-29605591.0	chr11:29605534-29605591(+)	Rtn4	0.106	0.44	0.334	1.58e-07	reticulon-4 isoform A
CA-CA-19-10102774-10102993.0	chr19:10102774-10102993(+)	Rab3il1	0.741	0.407	-0.334	2.14e-07	guanine nucleotide exchange factor for Rab-3A
CA-CA-5-124863193-124863298.0	chr5:124863193-124863298(-)	Sbno1	0.367	0.701	0.334	1.58e-07	protein strawberry notch homolog 1
CA-CS-8-74489692-74489819.0	chr8:74489692-74489819(+)	Zfp961	0.879	0.546	-0.333	2.32e-07	hypothetical protein LOC234413
CA-CA-1-95729172-95729366.0	chr1:95729172-95729366(+)	D2hgdh	0.925	0.593	-0.332	2.51e-07	D-2-hydroxyglutarate dehydrogenase,
CA-CA-11-68639671-68639706.0	chr11:68639671-68639706(-)	Ndel1	0.492	0.16	-0.332	2.51e-07	nuclear distribution protein nudE-like 1
CA-CS-11-23262576-23262612.0	chr11:23262576-23262612(+)	Usp34	0.154	0.486	0.332	1.85e-07	Mus musculus 2 days neonate sympathetic ganglion cDNA, RIKEN full-length enriched library, clone:7120448K24 product:hypothetical Glutamic acid-rich region profile/Serine-rich region profile containing protein, full insert sequence.
CA-CA-2-179766498-179766576.0	chr2:179766498-179766576(+)	Lsm14b	0.655	0.986	0.331	2.01e-07	protein LSM14 homolog B
CA-CS-17-32334975-32335219.0	chr17:32334975-32335219(-)	Brd4	0.997	0.666	-0.331	2.72e-07	bromodomain-containing protein 4 isoform 1
CA-CA-10-20054304-20054451.0	chr10:20054304-20054451(+)	Bclaf1	0.457	0.787	0.33	2.17e-07	bcl-2-associated transcription factor 1 isoform
CA-CA-11-62173262-62173436.0	chr11:62173262-62173436(-)	Ncor1	0.758	0.428	-0.33	2.94e-07	nuclear receptor corepressor 1
CA-CA-17-35279442-35279550.0	chr17:35279442-35279550(+)	Bat3	0.702	0.373	-0.329	3.18e-07	large proline-rich protein BAT3
CA-CA-2-164628496-164628633.0	chr2:164628496-164628633(-)	Acot8	0.833	0.504	-0.329	3.18e-07	acyl-coenzyme A thioesterase 8
CA-CS-7-132791910-132792083.1	chr7:132791910-132792083(-)	Gtf3c1	0.999	0.67	-0.329	3.18e-07	general transcription factor 3C polypeptide 1
CA-CA-17-28737187-28737401.0	chr17:28737187-28737401(-)	SRPK1	0.995	0.667	-0.328	3.44e-07	Mus musculus mRNA for SRPK1, complete cds.
CA-CA-5-125500329-125500416.0	chr5:125500329-125500416(-)	Ncor2	0.535	0.861	0.326	2.99e-07	SubName: Full=Ncor2 protein; Flags: Fragment;
CA-CA-7-137384713-137384791.0	chr7:137384713-137384791(-)	Fgfr2	0.701	0.376	-0.325	4.35e-07	fibroblast growth factor receptor 2 isoform
CA-CA-17-47456300-47456567.0	chr17:47456300-47456567(+)	Trerf1	0.935	0.611	-0.324	4.7e-07	transcriptional-regulating factor 1 isoform 2
CA-CA-6-51411918-51412054.0	chr6:51411918-51412054(-)	Hnrnpa2b1	0.285	0.609	0.324	3.5e-07	heterogeneous nuclear ribonucleoproteins A2/B1
CA-CA-6-83430836-83430936.0	chr6:83430836-83430936(-)	Dguok	0.564	0.888	0.324	3.5e-07	deoxyguanosine kinase, mitochondrial isoform 1
CA-CA-1-164605735-164605972.0	chr1:164605735-164605972(-)	Bat2d	0.357	0.68	0.323	3.78e-07	Mus musculus 13 days embryo lung cDNA, RIKEN full-length enriched library, clone:D430005P07 product:hypothetical protein, full insert sequence.
CA-CA-3-20023007-20023058.0	chr3:20023007-20023058(-)	Gyg	0.012	0.335	0.323	3.78e-07	glycogenin-1
CA-CA-9-50336250-50336337.0	chr9:50336250-50336337(-)	Pts	0.151	0.474	0.323	3.78e-07	6-pyruvoyl tetrahydrobiopterin synthase
CA-CA-10-17827473-17827554.0	chr10:17827473-17827554(+)	Reps1	0.637	0.959	0.322	4.09e-07	ralBP1-associated Eps domain-containing protein
CA-CA-11-120579963-120580034.0	chr11:120579963-120580034(+)	Lrrc45	0.927	0.607	-0.32	6.4e-07	leucine-rich repeat-containing protein 45
CA-CA-13-112238103-112238163.0	chr13:112238103-112238163(-)	Gpbp1	0.847	0.527	-0.32	6.4e-07	RecName: Full=Vasculin; AltName: Full=GC-rich promoter-binding protein 1; Short=mGPBP;
CA-CS-10-90486464-90486593.0	chr10:90486464-90486593(-)	Apaf1	0.999	0.679	-0.32	6.4e-07	apoptotic protease-activating factor 1
CA-CA-14-52918314-52918490.0	chr14:52918314-52918490(-)	Mettl3	0.94	0.621	-0.319	6.91e-07	N6-adenosine-methyltransferase 70 kDa subunit
CA-CA-16-4960489-4960661.0	chr16:4960489-4960661(-)	Anks3	0.647	0.328	-0.319	6.91e-07	ankyrin repeat and SAM domain-containing protein
CA-CA-18-54108298-54108322.0	chr18:54108298-54108322(+)	Csnk1g3	0.256	0.575	0.319	5.16e-07	casein kinase I isoform gamma-3
CA-CA-2-152529730-152529930.0	chr2:152529730-152529930(+)	H13	0.153	0.472	0.319	5.16e-07	minor histocompatibility antigen H13 isoform 1
CA-CS-7-133995222-133995319.0	chr7:133995222-133995319(+)	Doc2a	0.27	0.589	0.319	5.16e-07	double C2-like domain-containing protein alpha
CA-CA-1-82743657-82743717.0	chr1:82743657-82743717(+)	Mff	0.37	0.687	0.317	6.02e-07	mitochondrial fission factor
CA-CA-5-123192108-123192237.0	chr5:123192108-123192237(-)	mKIAA0787	0.488	0.804	0.316	6.5e-07	Mus musculus Ca+/calmodulin-dependent protein kinase kinase beta mRNA, complete cds.
CA-CA-5-34214055-34214283.0	chr5:34214055-34214283(+)	Whsc1	0.064	0.379	0.315	7.01e-07	probable histone-lysine N-methyltransferase NSD2
CA-CA-8-125969997-125970084.0	chr8:125969997-125970084(+)	Def8	0.436	0.123	-0.313	1.09e-06	differentially expressed in FDCP 8
CA-CA-1-51825493-51825580.0	chr1:51825493-51825580(-)	Myo1b	0.606	0.918	0.312	8.81e-07	myosin-Ib isoform 1
CA-CA-15-93250714-93250921.0	chr15:93250714-93250921(+)	Pphln1	0.542	0.23	-0.312	1.17e-06	periphilin-1 isoform 1
CA-CA-19-40444179-40444209.0	chr19:40444179-40444209(-)	mKIAA1296	0.757	0.445	-0.312	1.17e-06	Mus musculus ponsin-2 mRNA, complete cds.
CA-CS-15-79749182-79749255.0	chr15:79749182-79749255(-)	Cbx7	0.783	0.471	-0.312	1.17e-06	chromobox protein homolog 7
CA-CS-8-23698024-23698074.0	chr8:23698024-23698074(-)	Vdac3	0.999	0.687	-0.312	1.17e-06	voltage-dependent anion-selective channel
CA-CA-4-11095043-11095081.0	chr4:11095043-11095081(+)	Trp53inp1	0.49	0.181	-0.309	1.47e-06	tumor protein p53-inducible nuclear protein 1
CA-CA-9-21295101-21295113.0	chr9:21295101-21295113(+)	Dnm2	0.853	0.545	-0.308	1.58e-06	dynamin-2
CA-CA-6-86369094-86369127.0	chr6:86369094-86369127(+)	Tia1	0.541	0.848	0.307	1.28e-06	nucleolysin TIA-1 isoform 1
CA-CA-7-51746532-51746619.0	chr7:51746532-51746619(-)	2310044H10Rik	0.205	0.511	0.306	1.38e-06	RIKEN cDNA 2310044H10
CA-CS-X-71485751-71485889.1	chrX:71485751-71485889(-)	Flna	0.869	0.563	-0.306	1.83e-06	filamin-A
CA-CA-15-75879886-75879970.0	chr15:75879886-75879970(-)	Scrib	0.106	0.411	0.305	1.49e-06	protein scribble homolog
CA-CA-11-121078206-121078390.0	chr11:121078206-121078390(+)	Hexdc	0.847	0.543	-0.304	2.12e-06	hexosaminidase D isoform 2
CA-CA-19-4159565-4159705.0	chr19:4159565-4159705(-)	Rps6kb2	0.034	0.338	0.304	1.6e-06	ribosomal protein S6 kinase beta-2
CA-CA-8-125971216-125971263.1	chr8:125971216-125971263(+)	Def8	0.406	0.103	-0.303	2.28e-06	differentially expressed in FDCP 8
CA-CS-16-87462209-87462385.0	chr16:87462209-87462385(+)	Usp16	0.999	0.696	-0.303	2.28e-06	SubName: Full=Putative uncharacterized protein Usp16;
CA-CA-12-60245685-60245757.0	chr12:60245685-60245757(+)	Ctage5	0.887	0.585	-0.302	2.45e-06	cutaneous T-cell lymphoma-associated antigen 5
CA-CA-5-125761474-125761603.0	chr5:125761474-125761603(-)	Scarb1	0.318	0.016	-0.302	2.45e-06	scavenger receptor class B member 1
CA-CA-6-120919372-120919510.0	chr6:120919372-120919510(-)	Mical3	0.015	0.317	0.302	1.86e-06	SubName: Full=Putative uncharacterized protein Mical3;
CA-CA-1-120432711-120432774.0	chr1:120432711-120432774(+)	Clasp1	0.002	0.301	0.299	2.31e-06	CLIP-associating protein 1 isoform 1
CA-CA-11-80206585-80206678.0	chr11:80206585-80206678(+)	Zfp207	0.15	0.449	0.299	2.31e-06	zinc finger protein 207 isoform 1
CA-CA-15-89126382-89126460.0	chr15:89126382-89126460(-)	Sbf1	0.815	0.517	-0.298	3.27e-06	myotubularin-related protein 5 isoform 1
CA-CS-15-12047993-12048093.0	chr15:12047993-12048093(+)	Zfr	0.993	0.695	-0.298	3.27e-06	zinc finger RNA-binding protein
CA-CA-4-132466606-132466693.0	chr4:132466606-132466693(-)	Fam76a	0.656	0.953	0.297	2.67e-06	hypothetical protein LOC230789 isoform A
CA-CA-19-10653471-10653564.1	chr19:10653471-10653564(+)	Cybasc3	0.849	0.553	-0.296	3.78e-06	cytochrome b ascorbate-dependent protein 3
CA-CS-2-119857310-119857387.0	chr2:119857310-119857387(+)	Jmjd7	0.638	0.933	0.295	3.09e-06	jmjC domain-containing protein 7
CA-CA-11-109511754-109511938.0	chr11:109511754-109511938(+)	NA	0.249	0.543	0.294	3.32e-06	NA
CA-CA-12-100457807-100457873.0	chr12:100457807-100457873(-)	Foxn3	0.412	0.118	-0.294	4.36e-06	forkhead box protein N3
CA-CA-14-78032369-78032426.0	chr14:78032369-78032426(+)	Enox1	0.473	0.179	-0.294	4.36e-06	ecto-NOX disulfide-thiol exchanger 1
CA-CA-3-95270714-95270759.0	chr3:95270714-95270759(+)	Arnt	0.959	0.665	-0.294	4.36e-06	aryl hydrocarbon receptor nuclear translocator
CA-CS-6-29311559-29311753.0	chr6:29311559-29311753(+)	Calu	0.919	0.625	-0.294	4.36e-06	calumenin isoform 1
CA-CA-18-34770063-34770282.0	chr18:34770063-34770282(-)	Brd8	0.755	0.462	-0.293	4.67e-06	bromodomain-containing protein 8
CA-CA-6-30040268-30040304.0	chr6:30040268-30040304(+)	Nrf1	0.367	0.074	-0.293	4.67e-06	nuclear respiratory factor 1
CA-CA-7-138053101-138053142.0	chr7:138053101-138053142(+)	Plekha1	0.833	0.54	-0.293	4.67e-06	RecName: Full=Pleckstrin homology domain-containing family A member 1; Short=PH domain-containing family A member 1; AltName: Full=Tandem PH domain-containing protein 1; Short=TAPP-1;
CA-CA-11-51081666-51081733.0	chr11:51081666-51081733(+)	Clk4	0.055	0.346	0.291	4.11e-06	dual specificity protein kinase CLK4
CA-CA-12-41137162-41137540.0	chr12:41137162-41137540(-)	Zfp277	0.082	0.373	0.291	4.11e-06	zinc finger protein 277 isoform 1
CA-CA-19-7063912-7064074.0	chr19:7063912-7064074(-)	Dnajc4	0.63	0.921	0.291	4.11e-06	dnaJ homolog subfamily C member 4
CA-CA-3-138646685-138646832.0	chr3:138646685-138646832(-)	Rap1gds1	0.765	0.474	-0.291	5.38e-06	RAP1, GTP-GDP dissociation stimulator 1 isoform
CA-CA-7-125876400-125876486.0	chr7:125876400-125876486(+)	6330503K22Rik	0.424	0.133	-0.291	5.38e-06	centrosomal protein CP110
CA-CA-3-135252290-135252468.0	chr3:135252290-135252468(-)	Nfkb1	0.946	0.656	-0.29	5.77e-06	Mus musculus Nfkb1 mRNA for NF-kappa-B DNA binding subunit p105, complete cds.
CA-CS-3-95294474-95294577.0	chr3:95294474-95294577(+)	Arnt	0.986	0.696	-0.29	5.77e-06	aryl hydrocarbon receptor nuclear translocator
CA-CA-1-60409752-60409919.0	chr1:60409752-60409919(+)	Cyp20a1	0.963	0.675	-0.288	6.64e-06	cytochrome P450 20A1
CA-CA-6-39598819-39598855.0	chr6:39598819-39598855(-)	Braf	0.023	0.31	0.287	5.45e-06	serine/threonine-protein kinase B-raf
CA-CA-12-109921557-109921620.0	chr12:109921557-109921620(+)	Evl	0.949	0.663	-0.286	7.62e-06	ena/VASP-like protein isoform 1
CA-CA-12-111812954-111813071.1	chr12:111812954-111813071(+)	Ppp2r5c	0.313	0.027	-0.286	7.62e-06	serine/threonine-protein phosphatase 2A 56 kDa
CA-CA-15-83210113-83210236.0	chr15:83210113-83210236(-)	Pacsin2	0.996	0.71	-0.286	7.62e-06	protein kinase C and casein kinase substrate in
CA-CS-2-3222668-3222711.0	chr2:3222668-3222711(+)	Nmt2	0.776	0.49	-0.286	7.62e-06	glycylpeptide N-tetradecanoyltransferase 2
CA-CA-2-124923298-124923370.0	chr2:124923298-124923370(-)	Myef2	0.519	0.804	0.285	6.27e-06	myelin expression factor 2 isoform 1
CA-CA-3-89805739-89805790.0	chr3:89805739-89805790(-)	Ubap2l	0.563	0.278	-0.285	8.17e-06	ubiquitin-associated protein 2-like isoform 1
CA-CA-1-94923408-94923432.0	chr1:94923408-94923432(-)	Kif1a	0.009	0.293	0.284	6.72e-06	kinesin-like protein KIF1A isoform a
CA-CA-17-83827555-83827588.0	chr17:83827555-83827588(+)	Eml4	0.529	0.246	-0.283	9.37e-06	echinoderm microtubule-associated protein-like 4
CA-CA-7-25704202-25704370.0	chr7:25704202-25704370(+)	Arhgef1	0.015	0.298	0.283	7.21e-06	rho guanine nucleotide exchange factor 1 isoform
CA-CS-13-51774202-51774363.0	chr13:51774202-51774363(+)	Secisbp2	0.924	0.641	-0.283	9.37e-06	selenocysteine insertion sequence-binding
CA-CS-5-39073723-39074021.0	chr5:39073723-39074021(-)	Zfp518b	0.946	0.663	-0.283	9.37e-06	zinc finger protein 518B
CA-CA-19-46412802-46412901.0	chr19:46412802-46412901(-)	Cuedc2	0.806	0.524	-0.282	1e-05	CUE domain-containing protein 2 isoform a
CA-CA-7-151636882-151636993.0	chr7:151636882-151636993(-)	Cttn	0.975	0.693	-0.282	1e-05	src substrate cortactin
CA-CS-4-134884918-134884960.0	chr4:134884918-134884960(-)	Srrm1	0.708	0.99	0.282	7.72e-06	serine/arginine repetitive matrix protein 1
CA-CA-10-79599407-79599488.0	chr10:79599407-79599488(-)	Dos	0.536	0.817	0.281	8.27e-06	protein Dos
CA-CS-17-56567361-56567555.0	chr17:56567361-56567555(-)	Ptprs	0.996	0.716	-0.28	1.15e-05	receptor-type tyrosine-protein phosphatase S
CA-CA-1-173261383-173261416.0	chr1:173261383-173261416(+)	Dedd	0.653	0.932	0.279	9.49e-06	death effector domain-containing protein
CA-CS-7-28449968-28450117.0	chr7:28449968-28450117(-)	Map3k10	0.453	0.732	0.279	9.49e-06	mitogen-activated protein kinase kinase kinase
CA-CA-10-59465165-59465215.0	chr10:59465165-59465215(-)	Anapc16	0.424	0.146	-0.278	1.32e-05	anaphase-promoting complex subunit 16
CA-CA-17-29094823-29095002.0	chr17:29094823-29095002(+)	Kctd20	0.345	0.067	-0.278	1.32e-05	BTB/POZ domain-containing protein KCTD20
CA-CA-6-113059417-113059610.0	chr6:113059417-113059610(+)	mKIAA1757	0.343	0.621	0.278	1.02e-05	Mus musculus adult male hippocampus cDNA, RIKEN full-length enriched library, clone:2900045N06 product:hypothetical SET-domain of transcriptional regulators (TRX, EZ, ASH1 etc) containing protein, full insert sequence.
CA-CS-1-136304393-136305064.0	chr1:136304393-136305064(+)	Cyb5r1	0.721	0.999	0.278	1.02e-05	NADH-cytochrome b5 reductase 1
CA-CA-19-46412802-46412910.0	chr19:46412802-46412910(-)	Cuedc2	0.743	0.466	-0.277	1.41e-05	CUE domain-containing protein 2 isoform a
CA-CA-19-60613316-60613406.0	chr19:60613316-60613406(-)	2700078E11Rik	0.898	0.621	-0.277	1.41e-05	hypothetical protein LOC78832 isoform 1
CA-CA-2-32831439-32831548.0	chr2:32831439-32831548(-)	Slc2a8	0.986	0.71	-0.276	1.5e-05	solute carrier family 2, facilitated glucose
CA-CS-11-98124783-98124884.0	chr11:98124783-98124884(+)	Cdk12	0.72	0.996	0.276	1.16e-05	cell division protein kinase 12 isoform 2
CA-CA-1-107637589-107637672.0	chr1:107637589-107637672(+)	2310035C23Rik	0.297	0.022	-0.275	1.61e-05	hypothetical protein LOC227446 isoform 1
CA-CA-4-117727254-117727302.0	chr4:117727254-117727302(-)	St3gal3	0.814	0.539	-0.275	1.61e-05	CMP-N-acetylneuraminate-beta-1,4-galactoside
CA-CA-7-30884546-30884741.0	chr7:30884546-30884741(+)	Zfp260	0.999	0.724	-0.275	1.61e-05	zinc finger protein 260
CA-CA-11-106905805-106905979.0	chr11:106905805-106905979(-)	Bptf	0.45	0.724	0.274	1.33e-05	Mus musculus 3 days neonate thymus cDNA, RIKEN full-length enriched library, clone:A630020C03 product:fetal Alzheimer antigen, full insert sequence.
CA-CS-19-4761976-4762647.0	chr19:4761976-4762647(+)	Rbm4b	0.421	0.695	0.274	1.33e-05	RNA-binding protein 4B
CA-CS-11-84635812-84635942.0	chr11:84635812-84635942(-)	Dhrs11	0.963	0.69	-0.273	1.84e-05	dehydrogenase/reductase SDR family member 11
CA-CA-1-153659883-153659898.0	chr1:153659883-153659898(+)	Edem3	0.001	0.273	0.272	1.52e-05	ER degradation-enhancing alpha-mannosidase-like
CA-CA-11-104204172-104204361.0	chr11:104204172-104204361(-)	1700081L11Rik	0.443	0.171	-0.272	1.96e-05	hypothetical protein LOC76719
CA-CA-2-94182783-94182954.0	chr2:94182783-94182954(-)	Ttc17	0.975	0.703	-0.272	1.96e-05	tetratricopeptide repeat domain 17
CA-CA-5-122263393-122263562.0	chr5:122263393-122263562(+)	Atxn2	0.652	0.38	-0.272	1.96e-05	ataxin-2
CA-CA-11-79862093-79862206.0	chr11:79862093-79862206(-)	Crlf3	0.958	0.687	-0.271	2.09e-05	cytokine receptor-like factor 3
CA-CA-12-109398442-109398591.0	chr12:109398442-109398591(-)	Setd3	0.989	0.718	-0.271	2.09e-05	SET domain-containing protein 3
CA-CS-10-74972336-74972578.0	chr10:74972336-74972578(-)	1110038D17Rik	0.9	0.629	-0.271	2.09e-05	Mus musculus adult male diencephalon cDNA, RIKEN full-length enriched library, clone:9330209J05 product:CDNA FLJ30119 FIS, CLONE BRACE1000070 homolog [Homo sapiens], full insert sequence.
CA-CS-9-4308693-4308919.2	chr9:4308693-4308919(-)	Aasdhppt	0.702	0.973	0.271	1.63e-05	SubName: Full=Aasdhppt protein;
CA-CA-11-104179470-104179563.0	chr11:104179470-104179563(+)	Mapt	0.3	0.03	-0.27	2.24e-05	RecName: Full=Microtubule-associated protein;
CA-CA-11-116028446-116028542.0	chr11:116028446-116028542(-)	Fbf1	0.305	0.575	0.27	1.74e-05	fas-binding factor 1
CA-CA-4-131518838-131518901.0	chr4:131518838-131518901(-)	Epb4.1	0.616	0.346	-0.27	2.24e-05	protein 4.1 isoform 2
CA-CA-7-137385891-137386158.0	chr7:137385891-137386158(-)	Fgfr2	0.369	0.639	0.27	1.74e-05	fibroblast growth factor receptor 2 isoform
CA-CS-11-70838051-70838213.0	chr11:70838051-70838213(+)	Mis12	0.969	0.699	-0.27	2.24e-05	protein MIS12 homolog
CA-CA-14-21504433-21504502.0	chr14:21504433-21504502(+)	Sec24c	0.359	0.627	0.268	1.99e-05	Sec24 related gene family, member C isoform 2
CA-CA-15-34053422-34053521.0	chr15:34053422-34053521(+)	Mtdh	0.908	0.64	-0.268	2.55e-05	protein LYRIC
CA-CA-5-107403619-107403715.0	chr5:107403619-107403715(+)	Cdc7	0.815	0.547	-0.268	2.55e-05	cell division cycle 7-related protein kinase
CA-CS-15-76328197-76328345.0	chr15:76328197-76328345(+)	Hsf1	0.086	0.353	0.267	2.12e-05	heat shock factor protein 1
CA-CA-19-60893433-60893513.0	chr19:60893433-60893513(+)	Fam45a	0.973	0.709	-0.264	3.3e-05	hypothetical protein LOC67894 isoform 1
CA-CA-1-138070048-138070228.0	chr1:138070048-138070228(+)	Kif21b	0.001	0.264	0.263	2.75e-05	kinesin-like protein KIF21B
CA-CA-1-34353586-34353604.0	chr1:34353586-34353604(+)	Dst	0.299	0.036	-0.263	3.52e-05	bullous pemphigoid antigen 1 isoform b
CA-CA-19-9957681-9957693.0	chr19:9957681-9957693(-)	Incenp	0.059	0.322	0.263	2.75e-05	inner centromere protein
CA-CS-11-120579138-120579216.0	chr11:120579138-120579216(+)	Lrrc45	0.984	0.721	-0.263	3.52e-05	leucine-rich repeat-containing protein 45
CA-CS-11-70422667-70422756.1	chr11:70422667-70422756(+)	Mink1	0.981	0.718	-0.263	3.52e-05	misshapen-like kinase 1 isoform 1
CA-CA-17-46331150-46331365.0	chr17:46331150-46331365(-)	Polh	0.942	0.68	-0.262	3.75e-05	DNA polymerase eta
CA-CA-1-158647018-158647111.0	chr1:158647018-158647111(-)	Fam20b	0.733	0.472	-0.261	4e-05	glycosaminoglycan xylosylkinase precursor
CA-CA-16-20207696-20207866.0	chr16:20207696-20207866(+)	Yeats2	0.901	0.64	-0.261	4e-05	YEATS domain-containing protein 2 isoform 1
CA-CA-6-93719501-93719537.0	chr6:93719501-93719537(-)	Magi1	0.738	0.999	0.261	3.13e-05	membrane-associated guanylate kinase, WW and PDZ
CA-CA-3-89745596-89745727.0	chr3:89745596-89745727(-)	Atp8b2	0.934	0.674	-0.26	4.26e-05	probable phospholipid-transporting ATPase ID
CA-CA-6-71803166-71803262.0	chr6:71803166-71803262(+)	Immt	0.711	0.971	0.26	3.34e-05	SubName: Full=Putative uncharacterized protein; Flags: Fragment;
CA-CS-18-6441119-6441241.0	chr18:6441119-6441241(-)	Epc1	0.996	0.736	-0.26	4.26e-05	enhancer of polycomb homolog 1 isoform 2
CA-CA-19-46946145-46946211.0	chr19:46946145-46946211(+)	Cnnm2	0.7	0.959	0.259	3.56e-05	metal transporter CNNM2 isoform a
CA-CS-8-86618848-86619057.0	chr8:86618848-86619057(+)	Rfx1	0.928	0.669	-0.259	4.54e-05	MHC class II regulatory factor RFX1
CA-CA-5-143526510-143526639.0	chr5:143526510-143526639(-)	Tnrc18	0.825	0.567	-0.258	4.83e-05	trinucleotide repeat-containing gene 18 protein
CA-CS-9-7819306-7819561.0	chr9:7819306-7819561(-)	Birc2	0.741	0.999	0.258	3.8e-05	baculoviral IAP repeat-containing protein 2
CA-CA-10-82323268-82323375.0	chr10:82323268-82323375(+)	Txnrd1	0.88	0.623	-0.257	5.15e-05	thioredoxin reductase 1, cytoplasmic isoform 1
CA-CA-11-84706826-84706896.0	chr11:84706826-84706896(+)	Myo19	0.903	0.647	-0.256	5.48e-05	myosin-XIX
CA-CA-3-19108490-19108527.0	chr3:19108490-19108527(+)	Mtfr1	0.003	0.259	0.256	4.31e-05	mitochondrial fission regulator 1
CA-CA-4-143005251-143005316.0	chr4:143005251-143005316(+)	Pramef8	0.473	0.217	-0.256	5.48e-05	PRAME family member 8
CA-CA-10-30307244-30307401.0	chr10:30307244-30307401(-)	Trmt11	0.983	0.728	-0.255	5.83e-05	tRNA guanosine-2'-O-methyltransferase TRM11
CA-CA-5-31548694-31548718.0	chr5:31548694-31548718(+)	Nrbp1	0.001	0.256	0.255	4.59e-05	nuclear receptor-binding protein
CA-CA-17-95143271-95143334.0	chr17:95143271-95143334(-)	Mettl4	0.788	0.534	-0.254	6.2e-05	methyltransferase-like protein 4
CA-CA-8-72436121-72436137.0	chr8:72436121-72436137(-)	Gatad2a	0.324	0.07	-0.254	6.2e-05	transcriptional repressor p66 alpha isoform b
CA-CS-9-15117217-15117280.0	chr9:15117217-15117280(+)	Taf1d	0.997	0.743	-0.254	6.2e-05	TATA box-binding protein-associated factor RNA
CA-CA-19-46412802-46412920.0	chr19:46412802-46412920(-)	Cuedc2	0.833	0.58	-0.253	6.6e-05	CUE domain-containing protein 2 isoform a
CA-CS-12-3732617-3732707.0	chr12:3732617-3732707(+)	Dtnb	0.982	0.729	-0.253	6.6e-05	dystrobrevin beta isoform b
CA-CS-16-11151958-11152023.1	chr16:11151958-11152023(-)	Zc3h7a	0.978	0.725	-0.253	6.6e-05	zinc finger CCCH-type containing 7A
CA-CA-11-77629357-77629501.0	chr11:77629357-77629501(+)	Myo18a	0.016	0.268	0.252	5.54e-05	myosin-XVIIIa
CA-CA-8-125309718-125309864.0	chr8:125309718-125309864(+)	Acsf3	0.994	0.742	-0.252	7.02e-05	RecName: Full=Acyl-CoA synthetase family member 3, mitochondrial; EC=6.2.1.-; Flags: Precursor;
CA-CA-8-71348950-71349028.0	chr8:71348950-71349028(+)	Ints10	0.021	0.273	0.252	5.54e-05	integrator complex subunit 10
CA-CA-3-148490504-148490549.0	chr3:148490504-148490549(-)	Lphn2	0.01	0.261	0.251	5.9e-05	latrophilin-2
CA-CS-12-113033758-113033889.0	chr12:113033758-113033889(+)	Klc1	0.469	0.218	-0.251	7.46e-05	kinesin light chain 1 isoform 1H
CA-CA-4-16058669-16058793.0	chr4:16058669-16058793(-)	Ripk2	0.001	0.251	0.25	6.28e-05	receptor-interacting serine/threonine-protein
CA-CA-6-71802759-71802861.0	chr6:71802759-71802861(+)	Immt	0.714	0.464	-0.25	7.93e-05	SubName: Full=Putative uncharacterized protein; Flags: Fragment;
CA-CA-8-119427063-119427238.0	chr8:119427063-119427238(-)	2310061C15Rik	0.093	0.343	0.25	6.28e-05	hypothetical protein LOC66531
CA-CA-2-152148907-152149068.0	chr2:152148907-152149068(-)	Rbck1	0.952	0.703	-0.249	8.43e-05	ranBP-type and C3HC4-type zinc finger-containing
CA-CA-15-76330560-76330626.0	chr15:76330560-76330626(+)	Hsf1	0.754	0.506	-0.248	8.96e-05	heat shock factor protein 1
CA-CA-18-38457962-38458049.0	chr18:38457962-38458049(+)	Triad2	0.732	0.484	-0.248	8.96e-05	Mus musculus TRIAD2 type I (Triad2) mRNA, complete cds.
CA-CA-X-93142736-93142787.0	chrX:93142736-93142787(-)	Las1l	0.004	0.252	0.248	7.1e-05	Mus musculus adult male thymus cDNA, RIKEN full-length enriched library, clone:5830482G23 product:hypothetical protein, full insert sequence.
CA-CS-17-37141741-37141848.1	chr17:37141741-37141848(+)	Zfp57	0.987	0.739	-0.248	8.96e-05	zinc finger protein 57 isoform 2
CA-CS-17-5097573-5097732.1	chr17:5097573-5097732(+)	Arid1b	0.914	0.667	-0.247	9.52e-05	AT rich interactive domain 1B (Swi1 like)
CA-CS-4-147237136-147237245.0	chr4:147237136-147237245(-)	Miip	0.903	0.656	-0.247	9.52e-05	migration and invasion-inhibitory protein
CA-CA-4-44171774-44171924.0	chr4:44171774-44171924(-)	Rnf38	0.211	0.457	0.246	8.03e-05	RING finger protein 38 isoform 2
CA-CA-7-31349721-31349817.0	chr7:31349721-31349817(+)	Gapdhs	0.687	0.933	0.246	8.03e-05	glyceraldehyde-3-phosphate dehydrogenase,
CA-CS-16-16341088-16341160.0	chr16:16341088-16341160(-)	Dnm1l	0.617	0.863	0.246	8.03e-05	dynamin-1-like protein isoform b
CA-CA-2-32650107-32650233.0	chr2:32650107-32650233(-)	Stxbp1	0.268	0.023	-0.245	0.000107405	syntaxin-binding protein 1 isoform a
CA-CS-8-18788238-18788476.0	chr8:18788238-18788476(+)	Mcph1	0.957	0.712	-0.245	0.000107405	microcephalin
CA-CA-1-157888204-157888264.0	chr1:157888204-157888264(+)	Tor1aip2	0.521	0.277	-0.244	0.000114034	interferon alpha responsive protein isoform a
CA-CA-4-129278650-129278777.0	chr4:129278650-129278777(+)	2510006D16Rik	0.545	0.301	-0.244	0.000114034	hypothetical protein LOC76799
CA-CA-7-133921567-133921611.0	chr7:133921567-133921611(+)	Ypel3	0.717	0.961	0.244	9.07e-05	protein yippee-like 3
CA-CS-1-74625898-74626192.0	chr1:74625898-74626192(-)	Zfp142	0.7	0.944	0.244	9.07e-05	SubName: Full=Zinc finger 142;
CA-CA-11-85357429-85357474.0	chr11:85357429-85357474(+)	Bcas3	0.024	0.267	0.243	9.63e-05	breast carcinoma-amplified sequence 3 homolog
CA-CA-15-76718663-76718777.0	chr15:76718663-76718777(+)	Zfp7	0.954	0.711	-0.243	0.000121046	zinc finger protein 7
CA-CA-2-33317785-33317877.0	chr2:33317785-33317877(-)	Zbtb43	0.536	0.293	-0.243	0.000121046	zinc finger and BTB domain-containing protein 43
CA-CS-4-41318757-41318882.1	chr4:41318757-41318882(+)	Ubap1	0.579	0.822	0.243	9.63e-05	ubiquitin-associated protein 1
CA-CA-12-82611815-82611952.0	chr12:82611815-82611952(-)	Synj2bp	0.671	0.913	0.242	0.000102309	synaptojanin-2-binding protein
CA-CS-4-108365924-108366101.0	chr4:108365924-108366101(-)	Zfyve9	0.999	0.758	-0.241	0.000136301	zinc finger FYVE domain-containing protein 9
CA-CA-10-90616022-90616142.0	chr10:90616022-90616142(-)	Tmpo	0.937	0.697	-0.24	0.000144587	Mus musculus 10 days embryo whole body cDNA, RIKEN full-length enriched library, clone:2610305J08 product:thymopoietin, full insert sequence.
CA-CA-15-95661074-95661137.0	chr15:95661074-95661137(+)	Ano6	0.456	0.216	-0.24	0.000144587	anoctamin-6
CA-CA-17-31664254-31665346.0	chr17:31664254-31665346(+)	Ndufv3	0.341	0.101	-0.24	0.000144587	NADH dehydrogenase [ubiquinone] flavoprotein 3,
CA-CA-2-29535256-29535370.0	chr2:29535256-29535370(+)	Rapgef1	0.615	0.375	-0.24	0.000144587	Rap guanine nucleotide exchange factor (GEF) 1
CA-CA-5-134842705-134842786.0	chr5:134842705-134842786(-)	Gtf2ird1	0.792	0.552	-0.24	0.000144587	general transcription factor II-I repeat
CA-CA-7-4386595-4386700.0	chr7:4386595-4386700(-)	Rdh13	0.854	0.614	-0.24	0.000144587	retinol dehydrogenase 13
CA-CA-8-129883626-129883710.0	chr8:129883626-129883710(+)	Pard3	0.991	0.751	-0.24	0.000144587	partitioning defective 3 homolog isoform 4
CA-CA-2-164659223-164659350.0	chr2:164659223-164659350(+)	Ctsa	0.893	0.654	-0.239	0.000153343	lysosomal protective protein isoform a
CA-CS-8-80086347-80086415.0	chr8:80086347-80086415(+)	Prmt10	0.979	0.74	-0.239	0.000153343	putative protein arginine N-methyltransferase
CA-CA-2-29638831-29638893.0	chr2:29638831-29638893(-)	Trub2	0.81	0.572	-0.238	0.000162594	probable tRNA pseudouridine synthase 2
CA-CA-5-143854673-143854804.0	chr5:143854673-143854804(-)	Rnf216	0.712	0.95	0.238	0.000129927	E3 ubiquitin-protein ligase RNF216 isoform A
CA-CA-X-39619542-39619653.0	chrX:39619542-39619653(+)	Stag2	0.288	0.525	0.237	0.00013785	cohesin subunit SA-2
CA-CA-11-96636687-96636747.0	chr11:96636687-96636747(-)	Snx11	0.643	0.407	-0.236	0.000182683	sorting nexin-11
CA-CA-12-107071309-107071372.0	chr12:107071309-107071372(+)	Papola	0.906	0.67	-0.236	0.000182683	poly(A) polymerase alpha
CA-CS-14-66165819-66166052.0	chr14:66165819-66166052(-)	Elp3	0.794	0.558	-0.236	0.000182683	elongator complex protein 3
CA-CA-13-46856031-46856136.0	chr13:46856031-46856136(-)	Kif13a	0.693	0.458	-0.235	0.000193577	SubName: Full=Putative uncharacterized protein; Flags: Fragment;
CA-CA-19-47702137-47702230.0	chr19:47702137-47702230(+)	Slk	0.246	0.011	-0.235	0.000193577	STE20-like serine/threonine-protein kinase
CA-CA-X-65959035-65959098.0	chrX:65959035-65959098(+)	Fmr1	0.664	0.429	-0.235	0.000193577	fragile X mental retardation protein 1 homolog
CA-CA-2-121751296-121751464.0	chr2:121751296-121751464(+)	Casc4	0.428	0.662	0.234	0.000164421	protein CASC4 isoform 1
CA-CA-9-119354404-119354439.0	chr9:119354404-119354439(+)	Exog	0.261	0.495	0.234	0.000164421	nuclease EXOG, mitochondrial isoform 1
CA-CA-17-15638275-15638321.0	chr17:15638275-15638321(+)	Tbp	0.256	0.489	0.233	0.000174294	TATA-box-binding protein
CA-CA-19-7063912-7064077.0	chr19:7063912-7064077(-)	Dnajc4	0.723	0.956	0.233	0.000174294	dnaJ homolog subfamily C member 4
CA-CA-4-33132054-33132174.0	chr4:33132054-33132174(+)	Ube2j1	0.872	0.639	-0.233	0.000217209	ubiquitin-conjugating enzyme E2 J1
CA-CS-11-102079729-102079804.0	chr11:102079729-102079804(-)	Hdac5	0.816	0.583	-0.233	0.000217209	histone deacetylase 5 isoform 2
CA-CS-14-70713407-70713577.0	chr14:70713407-70713577(-)	Slc39a14	0.766	0.999	0.233	0.000174294	zinc transporter ZIP14 isoform a
CA-CA-12-107309779-107309851.0	chr12:107309779-107309851(+)	Vrk1	0.434	0.202	-0.232	0.00023001	serine/threonine-protein kinase VRK1 isoform a
CA-CA-14-99498337-99498405.0	chr14:99498337-99498405(-)	Dis3	0.043	0.275	0.232	0.00018472	exosome complex exonuclease RRP44
CA-CA-7-73832769-73832844.0	chr7:73832769-73832844(-)	Asb7	0.323	0.091	-0.232	0.00023001	SubName: Full=Ankyrin repeat and SOCS box-containing protein 7, isoform CRA_c; SubName: Full=Asb7 protein;
CA-CA-1-36580878-36580977.0	chr1:36580878-36580977(+)	Cnnm3	0.062	0.293	0.231	0.000195727	metal transporter CNNM3 isoform 2
CA-CA-16-56691988-56692029.0	chr16:56691988-56692029(-)	Tfg	0.001	0.231	0.23	0.000207345	protein TFG
CA-CA-17-31718748-31718995.0	chr17:31718748-31718995(+)	Pknox1	0.314	0.084	-0.23	0.000257752	homeobox protein PKNOX1
CA-CA-3-83713073-83713256.0	chr3:83713073-83713256(-)	D930015E06Rik	0.534	0.304	-0.23	0.000257752	transmembrane protein 131-like precursor
CA-CA-9-72330253-72330336.0	chr9:72330253-72330336(-)	tsec-1	0.985	0.755	-0.23	0.000257752	Mus musculus tsec-1 mRNA, complete cds.
CA-CS-1-91685737-91685899.0	chr1:91685737-91685899(+)	Agap1	0.982	0.752	-0.23	0.000257752	arf-GAP with GTPase, ANK repeat and PH
CA-CA-17-28454102-28454168.0	chr17:28454102-28454168(+)	Fance	0.89	0.661	-0.229	0.000272764	SubName: Full=Fanconi anemia, complementation group E;
CA-CA-2-130454224-130454371.0	chr2:130454224-130454371(-)	Ubox5	0.889	0.66	-0.229	0.000272764	RING finger protein 37
CA-CA-6-83931677-83931779.0	chr6:83931677-83931779(+)	Zfml	0.395	0.166	-0.229	0.000272764	zinc finger protein 638 isoform 1
CA-CA-7-71545054-71545230.0	chr7:71545054-71545230(+)	Mcee	0.914	0.685	-0.229	0.000272764	methylmalonyl-CoA epimerase, mitochondrial
CA-CS-1-138063738-138063777.0	chr1:138063738-138063777(+)	Kif21b	0.753	0.982	0.229	0.000219603	kinesin-like protein KIF21B
CA-CS-3-90064618-90065025.1	chr3:90064618-90065025(+)	Crtc2	0.999	0.77	-0.229	0.000272764	CREB-regulated transcription coactivator 2
CA-CA-11-86069923-86069999.0	chr11:86069923-86069999(-)	Ints2	0.233	0.461	0.228	0.000232536	integrator complex subunit 2
CA-CA-15-75905036-75905087.0	chr15:75905036-75905087(-)	Puf60	0.313	0.541	0.228	0.000232536	poly(U)-binding-splicing factor PUF60 isoform c
CA-CA-3-103557302-103557437.0	chr3:103557302-103557437(-)	Hipk1	0.984	0.756	-0.228	0.000288587	homeodomain-interacting protein kinase 1
CA-CA-5-39074431-39074497.0	chr5:39074431-39074497(-)	Zfp518b	0.309	0.081	-0.228	0.000288587	zinc finger protein 518B
CA-CS-7-105751092-105751257.0	chr7:105751092-105751257(-)	2210018M11Rik	0.923	0.695	-0.228	0.000288587	protein EMSY
CA-CA-19-6067122-6067319.0	chr19:6067122-6067319(-)	Tm7sf2	0.624	0.851	0.227	0.000246177	delta(14)-sterol reductase
CA-CA-9-43949357-43949475.0	chr9:43949357-43949475(+)	Mcam	0.948	0.721	-0.227	0.000305262	cell surface glycoprotein MUC18 precursor
CA-CA-17-28459590-28459716.0	chr17:28459590-28459716(+)	Fance	0.615	0.389	-0.226	0.000322829	SubName: Full=Fanconi anemia, complementation group E;
CA-CA-11-49065051-49065176.0	chr11:49065051-49065176(+)	Mgat1	0.756	0.531	-0.225	0.000341333	alpha-1,3-mannosyl-glycoprotein
CA-CS-10-79873142-79873366.0	chr10:79873142-79873366(-)	Tcf3	0.89	0.665	-0.225	0.000341333	transcription factor E2-alpha isoform 1
CA-CA-1-107583525-107583597.0	chr1:107583525-107583597(+)	2310035C23Rik	0.999	0.775	-0.224	0.000360819	hypothetical protein LOC227446 isoform 1
CA-CA-1-164604229-164604282.0	chr1:164604229-164604282(-)	Bat2d	0.575	0.351	-0.224	0.000360819	Mus musculus 13 days embryo lung cDNA, RIKEN full-length enriched library, clone:D430005P07 product:hypothetical protein, full insert sequence.
CA-CA-11-102075238-102075350.0	chr11:102075238-102075350(-)	Hdac5	0.051	0.275	0.224	0.000291708	histone deacetylase 5 isoform 2
CA-CA-13-39036368-39036523.0	chr13:39036368-39036523(-)	Slc35b3	0.516	0.74	0.224	0.000291708	adenosine 3'-phospho 5'-phosphosulfate
CA-CA-18-65327167-65327227.0	chr18:65327167-65327227(+)	Nedd4l	0.239	0.015	-0.224	0.000360819	E3 ubiquitin-protein ligase NEDD4-like isoform
CA-CA-2-26269198-26269258.0	chr2:26269198-26269258(-)	Sec16a	0.491	0.715	0.224	0.000291708	SEC16 homolog A
CA-CA-8-124544418-124544544.0	chr8:124544418-124544544(+)	Banp	0.886	0.662	-0.224	0.000360819	protein BANP isoform 2
CA-CS-7-19846172-19846414.1	chr7:19846172-19846414(-)	Vasp	0.863	0.639	-0.224	0.000360819	vasodilator-stimulated phosphoprotein
CA-CS-18-61295880-61296014.0	chr18:61295880-61296014(-)	Hmgxb3	0.341	0.564	0.223	0.00030855	HMG box domain containing 3 isoform 2
CA-CS-2-179818049-179818165.3	chr2:179818049-179818165(+)	Gtpbp5	0.998	0.775	-0.223	0.000381335	GTP binding protein 5
CA-CA-12-81952200-81952263.0	chr12:81952200-81952263(+)	4933426M11Rik	0.399	0.177	-0.222	0.000402929	hypothetical protein LOC217684
CA-CA-14-71017761-71017836.0	chr14:71017761-71017836(-)	Epb4.9	0.902	0.68	-0.222	0.000402929	dematin
CA-CA-7-120495294-120495452.0	chr7:120495294-120495452(-)	Btbd10	0.696	0.474	-0.222	0.000402929	BTB/POZ domain-containing protein 10
CA-CA-8-107812668-107813065.0	chr8:107812668-107813065(-)	4931428F04Rik	0.546	0.768	0.222	0.000326293	hypothetical protein LOC74356
CA-CA-15-102039183-102039307.0	chr15:102039183-102039307(+)	Zfp740	0.883	0.662	-0.221	0.000425653	zinc finger protein 740
CA-CA-4-115549185-115549229.0	chr4:115549185-115549229(+)	Mknk1	0.998	0.777	-0.221	0.000425653	MAP kinase-interacting serine/threonine-protein
CA-CS-1-40057468-40057594.2	chr1:40057468-40057594(+)	Map4k4	0.986	0.765	-0.221	0.000425653	mitogen-activated protein kinase kinase kinase
CA-CS-16-17257427-17259025.0	chr16:17257427-17259025(+)	Hic2	0.98	0.759	-0.221	0.000425653	hypermethylated in cancer 2 protein
CA-CA-14-27279389-27279440.0	chr14:27279389-27279440(-)	Slmap	0.492	0.272	-0.22	0.000449561	sarcolemmal membrane-associated protein
CA-CA-18-14795900-14795993.0	chr18:14795900-14795993(-)	Ss18	0.128	0.348	0.22	0.00036466	protein SSXT isoform 1
CA-CA-2-156004615-156004688.0	chr2:156004615-156004688(-)	Caper	0.609	0.829	0.22	0.00036466	Mus musculus adult male tongue cDNA, RIKEN full-length enriched library, clone:2310040E03 product:unclassifiable, full insert sequence.
CA-CA-3-88219909-88220037.0	chr3:88219909-88220037(-)	Slc25a44	0.962	0.743	-0.219	0.000474709	solute carrier family 25 member 44 isoform b
CA-CS-11-72999790-72999961.0	chr11:72999790-72999961(-)	Ctns	0.979	0.76	-0.219	0.000474709	cystinosin
CA-CS-2-173917902-173918068.0	chr2:173917902-173918068(+)	Stx16	0.899	0.68	-0.219	0.000474709	syntaxin-16 isoform a
CA-CA-6-48506953-48507093.0	chr6:48506953-48507093(+)	Lrrc61	0.748	0.966	0.218	0.000407184	leucine-rich repeat-containing protein 61
CA-CA-9-21392294-21392363.0	chr9:21392294-21392363(+)	Carm1	0.775	0.993	0.218	0.000407184	histone-arginine methyltransferase CARM1 isoform
CA-CA-17-28115371-28115434.0	chr17:28115371-28115434(+)	Anks1	0.376	0.159	-0.217	0.000528957	ankyrin repeat and SAM domain-containing protein
CA-CA-2-91491905-91491980.0	chr2:91491905-91491980(+)	Arhgap1	0.934	0.717	-0.217	0.000528957	rho GTPase-activating protein 1 isoform 2
CA-CA-5-125500188-125500416.0	chr5:125500188-125500416(-)	Ncor2	0.736	0.953	0.217	0.00043013	SubName: Full=Ncor2 protein; Flags: Fragment;
CA-CA-X-131137456-131137501.0	chrX:131137456-131137501(+)	Hnrnph2	0.232	0.449	0.217	0.00043013	heterogeneous nuclear ribonucleoprotein H2
CA-CA-2-79498826-79499003.0	chr2:79498826-79499003(+)	Ssfa2	0.001	0.217	0.216	0.000454271	sperm-specific antigen 2 homolog
CA-CA-8-108555597-108555641.0	chr8:108555597-108555641(+)	Dus2l	0.924	0.708	-0.216	0.000558182	tRNA-dihydrouridine synthase 2-like
CA-CS-4-122724117-122724260.0	chr4:122724117-122724260(+)	Trit1	0.858	0.642	-0.216	0.000558182	tRNA dimethylallyltransferase, mitochondrial
CA-CS-7-30099157-30099208.0	chr7:30099157-30099208(+)	Dpf1	0.58	0.796	0.216	0.000454271	zinc finger protein neuro-d4
CA-CA-12-8740078-8740315.0	chr12:8740078-8740315(+)	Pum2	0.713	0.498	-0.215	0.000588893	pumilio homolog 2 isoform 2
CA-CA-7-63216821-63216942.0	chr7:63216821-63216942(-)	Nipa2	0.655	0.87	0.215	0.000479662	magnesium transporter NIPA2
CA-CA-8-63374257-63374447.0	chr8:63374257-63374447(+)	2700029M09Rik	0.987	0.772	-0.215	0.000588893	hypothetical protein LOC72612
CA-CA-X-71534000-71534053.0	chrX:71534000-71534053(+)	Taz	0.649	0.864	0.215	0.000479662	tafazzin isoform 1
CA-CS-7-109146813-109147757.0	chr7:109146813-109147757(+)	Numa1	0.99	0.775	-0.215	0.000588893	nuclear mitotic apparatus protein 1
CA-CA-5-130065343-130065496.0	chr5:130065343-130065496(+)	Srsf8	0.308	0.094	-0.214	0.00062116	SubName: Full=Putative uncharacterized protein; Flags: Fragment;
CA-CS-7-31335776-31335853.0	chr7:31335776-31335853(-)	Gapdhs	0.463	0.677	0.214	0.000506362	glyceraldehyde-3-phosphate dehydrogenase,
CA-CS-9-56986660-56986776.0	chr9:56986660-56986776(+)	Man2c1	0.875	0.661	-0.214	0.00062116	alpha-mannosidase 2C1
CA-CS-8-113239326-113239477.0	chr8:113239326-113239477(+)	Vac14	0.981	0.768	-0.213	0.000655052	protein VAC14 homolog
CA-CA-11-61348079-61348115.0	chr11:61348079-61348115(-)	Epn2	0.393	0.181	-0.212	0.000690643	epsin-2
CA-CA-19-46681201-46681249.0	chr19:46681201-46681249(+)	D19Wsu162e	0.779	0.567	-0.212	0.000690643	outcome predictor in acute leukemia 1 homolog
CA-CA-2-29990928-29991072.1	chr2:29990928-29991072(+)	Tbc1d13	0.847	0.635	-0.212	0.000690643	TBC1 domain family member 13
CA-CA-7-52405033-52405136.0	chr7:52405033-52405136(-)	Aldh16a1	0.964	0.752	-0.212	0.000690643	aldehyde dehydrogenase family 16 member A1
CA-CA-9-108698985-108699114.0	chr9:108698985-108699114(+)	Ip6k2	0.5	0.288	-0.212	0.000690643	SubName: Full=Putative uncharacterized protein;
CA-CS-19-4153226-4153490.0	chr19:4153226-4153490(+)	Coro1b	0.979	0.767	-0.212	0.000690643	coronin-1B
CA-CA-14-31787400-31787544.0	chr14:31787400-31787544(+)	Nek4	0.667	0.457	-0.21	0.000767234	serine/threonine-protein kinase Nek4
CA-CA-15-9028566-9028632.0	chr15:9028566-9028632(+)	1110020G09Rik	0.358	0.148	-0.21	0.000767234	hypothetical protein LOC68646 isoform 2
CA-CA-17-32496982-32497372.0	chr17:32496982-32497372(-)	Wiz	0.402	0.192	-0.21	0.000767234	protein Wiz isoform 2
CA-CA-3-103157489-103157540.0	chr3:103157489-103157540(+)	Trim33	0.76	0.551	-0.209	0.000808395	E3 ubiquitin-protein ligase TRIM33 isoform 1
CA-CA-4-141193339-141193399.0	chr4:141193339-141193399(-)	Plekhm2	0.341	0.132	-0.209	0.000808395	pleckstrin homology domain-containing family M
CA-CS-5-30107669-30107990.0	chr5:30107669-30107990(+)	Dnajb6	0.985	0.776	-0.209	0.000808395	dnaJ homolog subfamily B member 6 isoform a
CA-CS-5-69958366-69958500.0	chr5:69958366-69958500(+)	Guf1	0.999	0.79	-0.209	0.000808395	translation factor Guf1, mitochondrial
CA-CA-2-167800808-167801029.0	chr2:167800808-167801029(+)	Ptpn1	0.97	0.762	-0.208	0.00085158	tyrosine-protein phosphatase non-receptor type
CA-CA-6-148817510-148818167.0	chr6:148817510-148818167(-)	Caprin2	0.749	0.957	0.208	0.000697647	caprin-2
CA-CS-3-87961955-87962093.0	chr3:87961955-87962093(+)	Mef2d	0.902	0.694	-0.208	0.00085158	myocyte-specific enhancer factor 2D
CA-CA-3-95590242-95590320.0	chr3:95590242-95590320(-)	Rprd2	0.755	0.962	0.207	0.000735363	regulation of nuclear pre-mRNA domain-containing
CA-CA-6-34974127-34974340.0	chr6:34974127-34974340(-)	Cnot4	0.597	0.39	-0.207	0.000896878	CCR4-NOT transcription complex subunit 4 isoform
CA-CA-8-114532381-114532439.0	chr8:114532381-114532439(-)	Kars	0.105	0.312	0.207	0.000735363	lysyl-tRNA synthetase isoform 1
CA-CA-X-165110194-165110277.0	chrX:165110194-165110277(-)	Msl3	0.325	0.532	0.207	0.000735363	male-specific lethal 3 homolog
CA-CA-16-22259058-22259334.0	chr16:22259058-22259334(-)	Tra2b	0.044	0.25	0.206	0.00077495	transformer-2 protein homolog beta
CA-CA-4-116283007-116283982.0	chr4:116283007-116283982(-)	Nasp	0.832	0.626	-0.206	0.000944381	nuclear autoantigenic sperm protein isoform 1
CA-CS-11-33400679-33400770.0	chr11:33400679-33400770(-)	Ranbp17	0.949	0.743	-0.206	0.000944381	ran-binding protein 17
CA-CA-12-113885048-113885243.0	chr12:113885048-113885243(+)	Siva1	0.948	0.743	-0.205	0.000994185	apoptosis regulatory protein Siva isoform 1
CA-CA-4-131520045-131520102.0	chr4:131520045-131520102(-)	Epb4.1	0.026	0.231	0.205	0.000816491	protein 4.1 isoform 2
CA-CA-11-32552747-32552904.0	chr11:32552747-32552904(+)	mKIAA0696	0.785	0.581	-0.204	0.00104639	Mus musculus mRNA for mKIAA0696 protein.
CA-CA-3-37428904-37428941.0	chr3:37428904-37428941(+)	Spata5	0.316	0.52	0.204	0.000860073	spermatogenesis-associated protein 5 isoform 1
CA-CS-10-4530871-4530989.0	chr10:4530871-4530989(+)	Mtrf1l	0.954	0.75	-0.204	0.00104639	peptide chain release factor 1-like,
CA-CS-11-20596753-20598376.0	chr11:20596753-20598376(-)	Aftph	0.157	0.361	0.204	0.000860073	Mus musculus adult male testis cDNA, RIKEN full-length enriched library, clone:4930465J06 product:hypothetical protein, full insert sequence.
CA-CS-4-138461071-138461184.0	chr4:138461071-138461184(-)	Otud3	0.915	0.711	-0.204	0.00104639	OTU domain containing 3
CA-CS-X-132805348-132805421.0	chrX:132805348-132805421(+)	Ngfrap1	0.383	0.179	-0.204	0.00104639	protein BEX3 isoform b
CA-CA-4-132826584-132826729.0	chr4:132826584-132826729(-)	Tmem222	0.31	0.107	-0.203	0.0011011	transmembrane protein 222
CA-CA-8-106760671-106760745.0	chr8:106760671-106760745(-)	Tk2	0.861	0.658	-0.203	0.0011011	thymidine kinase 2, mitochondrial precursor
CA-CA-9-58103340-58103620.0	chr9:58103340-58103620(+)	Stoml1	0.314	0.111	-0.203	0.0011011	SubName: Full=Putative uncharacterized protein; Flags: Fragment;
CA-CA-7-17607798-17608005.0	chr7:17607798-17608005(-)	Ppp5c	0.986	0.784	-0.202	0.00115842	serine/threonine-protein phosphatase 5
CA-CA-X-102243247-102243349.1	chrX:102243247-102243349(-)	5530601H04Rik	0.5	0.702	0.202	0.000953721	Mus musculus 10 days neonate head cDNA, RIKEN full-length enriched library, clone:5530601H04 product:RIKEN cDNA 5530601H04 gene, full insert sequence.
CA-CS-3-19908814-19908922.0	chr3:19908814-19908922(-)	Hps3	0.733	0.935	0.202	0.000953721	Mus musculus Hermansky-Pudlak syndrome type-3 protein (Hps3) mRNA, complete cds.
CA-CA-15-80065111-80065210.2	chr15:80065111-80065210(+)	Smcr7l	0.367	0.166	-0.201	0.00121846	Smith-Magenis syndrome chromosomal region
CA-CS-19-7352531-7352576.0	chr19:7352531-7352576(-)	Mark2	0.999	0.798	-0.201	0.00121846	serine/threonine-protein kinase MARK2 isoform 4
CA-CS-2-127266121-127266338.0	chr2:127266121-127266338(-)	Fahd2a	0.975	0.774	-0.201	0.00121846	fumarylacetoacetate hydrolase domain-containing
CA-CS-7-130287263-130287351.0	chr7:130287263-130287351(+)	Tnrc6a	0.881	0.68	-0.201	0.00121846	RecName: Full=Trinucleotide repeat-containing gene 6A protein;
CA-CS-7-134007833-134007999.0	chr7:134007833-134007999(+)	Hirip3	0.764	0.563	-0.201	0.00121846	HIRA-interacting protein 3
CA-CA-1-134901230-134901298.0	chr1:134901230-134901298(-)	Mdm4	0.545	0.345	-0.2	0.00128133	protein Mdm4
CA-CA-11-96905841-96906011.0	chr11:96905841-96906011(+)	Mrpl10	0.954	0.754	-0.2	0.00128133	39S ribosomal protein L10, mitochondrial
CA-CA-12-77201014-77201083.0	chr12:77201014-77201083(+)	Syne2	0.723	0.923	0.2	0.00105665	nesprin-2
CA-CA-12-87622398-87622493.0	chr12:87622398-87622493(+)	1700020O03Rik	0.678	0.878	0.2	0.00105665	hypothetical protein LOC70373
CA-CA-13-14151585-14151724.0	chr13:14151585-14151724(-)	Ggps1	0.115	0.315	0.2	0.00105665	geranylgeranyl pyrophosphate synthase
CA-CA-6-89417383-89417467.0	chr6:89417383-89417467(-)	Chchd6	0.954	0.754	-0.2	0.00128133	coiled-coil-helix-coiled-coil-helix
CA-CS-13-51774202-51774359.0	chr13:51774202-51774359(+)	Secisbp2	0.962	0.762	-0.2	0.00128133	selenocysteine insertion sequence-binding
CA-CA-10-62799727-62799844.0	chr10:62799727-62799844(-)	Sirt1	0.948	0.749	-0.199	0.00134716	NAD-dependent deacetylase sirtuin-1 isoform 1
CA-CA-2-156350616-156351024.0	chr2:156350616-156351024(+)	Epb4.1l1	0.574	0.773	0.199	0.00111185	band 4.1-like protein 1 isoform a
CA-CA-8-63393549-63393625.0	chr8:63393549-63393625(-)	Clcn3	0.245	0.046	-0.199	0.00134716	H(+)/Cl(-) exchange transporter 3 isoform c
CA-CS-13-34138654-34138821.0	chr13:34138654-34138821(+)	Bphl	0.997	0.798	-0.199	0.00134716	valacyclovir hydrolase precursor
CA-CS-3-103785808-103785878.0	chr3:103785808-103785878(+)	Phtf1	0.664	0.465	-0.199	0.00134716	putative homeodomain transcription factor 1
CA-CA-2-131346147-131346907.0	chr2:131346147-131346907(+)	Smox	0.999	0.801	-0.198	0.00141606	spermine oxidase isoform a
CA-CS-4-103001442-103001571.0	chr4:103001442-103001571(+)	Oma1	0.913	0.715	-0.198	0.00141606	metalloendopeptidase OMA1, mitochondrial
CA-CS-4-148555592-148555711.0	chr4:148555592-148555711(-)	Kif1b	0.801	0.999	0.198	0.00116968	SubName: Full=Kif1b protein; Flags: Fragment;
CA-CS-9-108397142-108397258.1	chr9:108397142-108397258(+)	Usp19	0.845	0.647	-0.198	0.00141606	ubiquitin carboxyl-terminal hydrolase 19 isoform
CA-CA-13-55216840-55216985.0	chr13:55216840-55216985(+)	Zfp346	0.944	0.747	-0.197	0.00148817	zinc finger protein 346
CA-CA-2-18023084-18023139.0	chr2:18023084-18023139(+)	mAF10	0.971	0.774	-0.197	0.00148817	Mus musculus maf10 (mAF10) mRNA, complete cds.
CA-CA-X-131252908-131253000.1	chrX:131252908-131253000(+)	Armcx1	0.385	0.582	0.197	0.00123025	armadillo repeat-containing X-linked protein 1
CA-CS-18-38491621-38491806.0	chr18:38491621-38491806(-)	Gnpda1	0.857	0.66	-0.197	0.00148817	glucosamine-6-phosphate isomerase 1
CA-CS-19-34896202-34896379.0	chr19:34896202-34896379(-)	Pank1	0.997	0.8	-0.197	0.00148817	pantothenate kinase 1 isoform 2
CA-CA-9-108421033-108421157.0	chr9:108421033-108421157(+)	Qrich1	0.142	0.338	0.196	0.00129368	glutamine-rich protein 1
CA-CA-11-77866864-77866955.1	chr11:77866864-77866955(+)	Flot2	0.16	0.355	0.195	0.00136009	Mus musculus adult male lung cDNA, RIKEN full-length enriched library, clone:1200003P16 product:flotillin 2, full insert sequence.
CA-CA-16-8482219-8482260.0	chr16:8482219-8482260(+)	BC024814	0.678	0.873	0.195	0.00136009	hypothetical protein LOC239706
CA-CA-2-164659307-164659350.0	chr2:164659307-164659350(+)	Ctsa	0.916	0.721	-0.195	0.00164253	lysosomal protective protein isoform a
CA-CA-3-145601506-145601633.0	chr3:145601506-145601633(+)	2410004B18Rik	0.126	0.321	0.195	0.00136009	hypothetical protein LOC66421
CA-CA-16-32678754-32678799.0	chr16:32678754-32678799(+)	Tnk2	0.135	0.329	0.194	0.0014296	activated CDC42 kinase 1 isoform 1
CA-CS-10-95003838-95004012.0	chr10:95003838-95004012(+)	Ube2n	0.738	0.932	0.194	0.0014296	ubiquitin-conjugating enzyme E2 N
CA-CS-12-105975978-105976076.0	chr12:105975978-105976076(-)	Dicer1	0.937	0.744	-0.193	0.00181135	endoribonuclease Dicer
CA-CS-13-63926116-63926236.1	chr13:63926116-63926236(+)	Rad26l	0.975	0.782	-0.193	0.00181135	RecName: Full=Putative DNA repair and recombination protein RAD26-like; EC=3.6.4.-;
CA-CS-4-3481500-3481561.0	chr4:3481500-3481561(-)	Tmem68	0.96	0.767	-0.193	0.00181135	transmembrane protein 68
CA-CS-5-77306551-77306683.1	chr5:77306551-77306683(-)	AASDH	0.997	0.804	-0.193	0.00181135	Mus musculus AASDH mRNA for 2-aminoadipic 6-semialdehyde dehydrogenase, complete cds.
CA-CA-1-59049047-59049219.0	chr1:59049047-59049219(+)	Stradb	0.891	0.699	-0.192	0.00190154	STE20-related kinase adapter protein beta
CA-CA-19-7354475-7354502.0	chr19:7354475-7354502(-)	Mark2	0.063	0.255	0.192	0.00157843	serine/threonine-protein kinase MARK2 isoform 4
CA-CA-4-137651823-137651844.1	chr4:137651823-137651844(+)	Eif4g3	0.001	0.193	0.192	0.00157843	SubName: Full=Eukaryotic translation initiation factor 4 gamma, 3; SubName: Full=Putative uncharacterized protein;
CA-CA-8-108246748-108246944.0	chr8:108246748-108246944(-)	Gfod2	0.294	0.102	-0.192	0.00190154	glucose-fructose oxidoreductase
CA-CA-X-98611505-98611800.0	chrX:98611505-98611800(-)	Zmym3	0.732	0.924	0.192	0.00157843	zinc finger MYM-type protein 3 isoform 1
CA-CA-1-196933011-196933116.0	chr1:196933011-196933116(-)	Crry	0.853	0.662	-0.191	0.0019958	RecName: Full=Complement regulatory protein Crry; AltName: Full=Protein p65; Flags: Precursor;
CA-CA-10-78993621-78993773.0	chr10:78993621-78993773(-)	Ppap2c	0.975	0.784	-0.191	0.0019958	lipid phosphate phosphohydrolase 2
CA-CA-14-68352197-68352347.0	chr14:68352197-68352347(+)	Kctd9	0.856	0.665	-0.191	0.0019958	BTB/POZ domain-containing protein KCTD9 isoform
CA-CA-15-102035659-102035736.0	chr15:102035659-102035736(+)	Zfp740	0.416	0.225	-0.191	0.0019958	zinc finger protein 740
CA-CA-18-76446513-76446603.0	chr18:76446513-76446603(+)	Smad2	0.983	0.792	-0.191	0.0019958	mothers against decapentaplegic homolog 2
CA-CA-2-11402873-11402960.0	chr2:11402873-11402960(-)	Pfkfb3	0.234	0.043	-0.191	0.0019958	6-phosphofructo-2-kinase/fructose-2,
CA-CS-8-86550898-86550983.0	chr8:86550898-86550983(+)	Palm3	0.89	0.699	-0.191	0.0019958	paralemmin-3
CA-CA-13-120253371-120253497.0	chr13:120253371-120253497(+)	4833420G17Rik	0.333	0.143	-0.19	0.00209428	hypothetical protein LOC67392
CA-CA-17-6069298-6069388.0	chr17:6069298-6069388(-)	Serac1	0.866	0.676	-0.19	0.00209428	protein SERAC1 isoform 3
CA-CA-2-121054323-121054443.0	chr2:121054323-121054443(-)	Trp53bp1	0.945	0.755	-0.19	0.00209428	tumor suppressor p53-binding protein 1
CA-CA-3-88973539-88973624.0	chr3:88973539-88973624(+)	Clk2	0.756	0.566	-0.19	0.00209428	dual specificity protein kinase CLK2 isoform 2
CA-CA-4-116381847-116381878.0	chr4:116381847-116381878(+)	Ccdc163	0.561	0.371	-0.19	0.00209428	coiled-coil domain containing 163
CA-CA-4-134481691-134481736.0	chr4:134481691-134481736(+)	D4Wsu53e	0.247	0.437	0.19	0.00174126	hypothetical protein LOC27981
CA-CS-4-116383890-116383983.0	chr4:116383890-116383983(+)	Ccdc163	0.523	0.713	0.19	0.00174126	coiled-coil domain containing 163
CA-CA-11-89847406-89847474.0	chr11:89847406-89847474(-)	Pctp	0.776	0.965	0.189	0.00182828	phosphatidylcholine transfer protein
CA-CA-5-138079882-138079966.0	chr5:138079882-138079966(+)	Lrch4	0.808	0.997	0.189	0.00182828	Mus musculus 2 days neonate thymus thymic cells cDNA, RIKEN full-length enriched library, clone:E430013D21 product:SIMILAR TO LEUCINE-RICH NEURONAL PROTEIN homolog [Mus musculus], full insert sequence.
CA-CA-8-107812692-107813065.0	chr8:107812692-107813065(-)	4931428F04Rik	0.516	0.705	0.189	0.00182828	hypothetical protein LOC74356
CA-CA-9-92496822-92496885.0	chr9:92496822-92496885(+)	Plod2	0.383	0.194	-0.189	0.00219714	procollagen-lysine,2-oxoglutarate 5-dioxygenase
CA-CA-17-26362856-26362968.0	chr17:26362856-26362968(-)	Itfg3	0.496	0.308	-0.188	0.00230457	protein ITFG3
CA-CA-4-154534942-154535065.0	chr4:154534942-154535065(-)	Ski	0.853	0.665	-0.188	0.00230457	ski oncogene
CA-CA-5-144312276-144312409.0	chr5:144312276-144312409(+)	2810453I06Rik	0.275	0.087	-0.188	0.00230457	STAT3-interacting protein as a repressor
CA-CA-6-140485526-140485544.0	chr6:140485526-140485544(+)	Plekha5	0.038	0.226	0.188	0.00191924	phosphoinositol 3-phosphate-binding protein-2
CA-CA-8-77523897-77524012.0	chr8:77523897-77524012(+)	Hmgxb4	0.758	0.57	-0.188	0.00230457	HMG domain-containing protein 4
CA-CA-5-90711875-90712628.0	chr5:90711875-90712628(-)	Ankrd17	0.282	0.469	0.187	0.00201429	ankyrin repeat domain-containing protein 17
CA-CA-8-72656310-72656416.0	chr8:72656310-72656416(+)	Rfxank	0.889	0.702	-0.187	0.00241673	DNA-binding protein RFXANK isoform 1
CA-CA-13-59880497-59880562.0	chr13:59880497-59880562(-)	Zcchc6	0.215	0.029	-0.186	0.0025338	terminal uridylyltransferase 7
CA-CA-9-58078297-58078435.0	chr9:58078297-58078435(-)	Pml	0.724	0.538	-0.186	0.0025338	probable transcription factor PML isoform 2
CA-CS-7-135021416-135021621.0	chr7:135021416-135021621(+)	Zfp646	0.732	0.546	-0.186	0.0025338	zinc finger protein 646
CA-CA-17-47456300-47456627.0	chr17:47456300-47456627(+)	Trerf1	0.9	0.715	-0.185	0.00265599	transcriptional-regulating factor 1 isoform 2
CA-CA-3-148512729-148512768.0	chr3:148512729-148512768(-)	Lphn2	0.144	0.329	0.185	0.00221732	latrophilin-2
CA-CA-6-128312075-128312202.0	chr6:128312075-128312202(-)	5930416I19Rik	0.281	0.096	-0.185	0.00265599	RecName: Full=Uncharacterized protein C12orf32 homolog;
CA-CA-7-51723675-51723787.0	chr7:51723675-51723787(+)	Josd2	0.146	0.331	0.185	0.00221732	Josephin-2
CA-CA-7-54052766-54052835.0	chr7:54052766-54052835(+)	p62	0.211	0.396	0.185	0.00221732	Mus musculus mRNA for transcription factor TFIIH, 62 kD subunit.
CA-CA-9-113868493-113868601.0	chr9:113868493-113868601(+)	Ubp1	0.461	0.646	0.185	0.00221732	upstream-binding protein 1 isoform a
CA-CS-18-31813155-31813280.0	chr18:31813155-31813280(+)	Sap130	0.998	0.813	-0.185	0.00265599	RecName: Full=Histone deacetylase complex subunit SAP130; AltName: Full=130 kDa Sin3-associated polypeptide; AltName: Full=Sin3-associated polypeptide p130;
CA-CA-10-117585036-117585171.0	chr10:117585036-117585171(+)	Mdm1	0.876	0.692	-0.184	0.00278346	nuclear protein MDM1 isoform 3
CA-CA-12-114176566-114176768.0	chr12:114176566-114176768(-)	Nudt14	0.883	0.699	-0.184	0.00278346	uridine diphosphate glucose pyrophosphatase
CA-CA-3-19919802-19919957.0	chr3:19919802-19919957(-)	Hps3	0.932	0.748	-0.184	0.00278346	Hermansky-Pudlak syndrome 3 protein homolog
CA-CA-4-149813451-149813577.0	chr4:149813451-149813577(+)	Rere	0.868	0.684	-0.184	0.00278346	arginine-glutamic acid dipeptide repeats
CA-CA-8-74869864-74870070.0	chr8:74869864-74870070(-)	Eps15l1	0.661	0.477	-0.184	0.00278346	epidermal growth factor receptor substrate
CA-CA-9-107662106-107662180.0	chr9:107662106-107662180(-)	Rbm5	0.983	0.799	-0.184	0.00278346	RecName: Full=RNA-binding protein 5; AltName: Full=Putative tumor suppressor LUCA15; AltName: Full=RNA-binding motif protein 5;
CA-CS-1-107923979-107924108.0	chr1:107923979-107924108(+)	Zcchc2	0.953	0.769	-0.184	0.00278346	zinc finger CCHC domain-containing protein 2
CA-CS-2-91771252-91771411.1	chr2:91771252-91771411(-)	Mdk	0.839	0.655	-0.184	0.00278346	midkine precursor
CA-CA-4-154889739-154889788.0	chr4:154889739-154889788(+)	Gnb1	0.624	0.807	0.183	0.00243872	guanine nucleotide-binding protein
CA-CA-5-135100310-135100370.0	chr5:135100310-135100370(-)	Eif4h	0.718	0.901	0.183	0.00243872	eukaryotic translation initiation factor 4H
CA-CS-17-56534212-56534312.1	chr17:56534212-56534312(+)	Kdm4b	0.339	0.522	0.183	0.00243872	lysine-specific demethylase 4B
CA-CA-11-75195751-75195896.0	chr11:75195751-75195896(+)	Smyd4	0.761	0.943	0.182	0.00255676	SET and MYND domain-containing protein 4
CA-CA-3-54928676-54928847.0	chr3:54928676-54928847(+)	Spg20	0.813	0.631	-0.182	0.0030551	SubName: Full=Putative uncharacterized protein Spg20;
CA-CA-4-129278650-129278869.0	chr4:129278650-129278869(+)	2510006D16Rik	0.316	0.134	-0.182	0.0030551	hypothetical protein LOC76799
CA-CA-6-143022182-143022307.0	chr6:143022182-143022307(-)	5730419I09Rik	0.008	0.19	0.182	0.00255676	hypothetical protein LOC74741 isoform 1
CA-CA-9-13617076-13617154.0	chr9:13617076-13617154(-)	Cep57	0.904	0.722	-0.182	0.0030551	centrosomal protein of 57 kDa
CA-CA-9-20311171-20311326.0	chr9:20311171-20311326(-)	Zfp266	0.938	0.756	-0.182	0.0030551	zinc finger protein 426-like
CA-CS-12-4297475-4297623.0	chr12:4297475-4297623(-)	Ncoa1	0.975	0.793	-0.182	0.0030551	nuclear receptor coactivator 1
CA-CS-4-131513557-131513734.2	chr4:131513557-131513734(-)	Epb4.1	0.812	0.994	0.182	0.00255676	protein 4.1 isoform 2
CA-CA-11-120474159-120474397.0	chr11:120474159-120474397(-)	Pcyt2	0.137	0.318	0.181	0.00267994	ethanolamine-phosphate cytidylyltransferase
CA-CA-11-72004779-72004846.0	chr11:72004779-72004846(-)	4933427D14Rik	0.093	0.274	0.181	0.00267994	hypothetical protein LOC74477
CA-CA-13-115609543-115609665.0	chr13:115609543-115609665(+)	Mocs2	0.845	0.664	-0.181	0.00319969	molybdopterin synthase sulfur carrier subunit
CA-CA-15-82967897-82967984.0	chr15:82967897-82967984(-)	Poldip3	0.739	0.558	-0.181	0.00319969	polymerase delta-interacting protein 3
CA-CS-14-103573982-103574207.0	chr14:103573982-103574207(-)	Mycbp2	0.967	0.786	-0.181	0.00319969	probable E3 ubiquitin-protein ligase MYCBP2
CA-CS-2-18092669-18092702.0	chr2:18092669-18092702(+)	Mllt10	0.818	0.999	0.181	0.00267994	protein AF-10
CA-CS-8-23780078-23780202.0	chr8:23780078-23780202(-)	Ikbkb	0.999	0.818	-0.181	0.00319969	inhibitor of nuclear factor kappa-B kinase
CA-CA-1-173952607-173952717.0	chr1:173952607-173952717(-)	Vangl2	0.062	0.242	0.18	0.00280845	vang-like protein 2
CA-CS-15-88911782-88911883.0	chr15:88911782-88911883(+)	Trabd	0.603	0.423	-0.18	0.0033504	traB domain-containing protein
CA-CS-18-34657621-34657813.0	chr18:34657621-34657813(-)	Fam13b	0.856	0.676	-0.18	0.0033504	hypothetical protein LOC225358
CA-CA-12-114358421-114358472.0	chr12:114358421-114358472(+)	Mta1	0.247	0.426	0.179	0.00294249	metastasis-associated protein MTA1
CA-CA-13-14151585-14151717.0	chr13:14151585-14151717(-)	Ggps1	0.114	0.293	0.179	0.00294249	geranylgeranyl pyrophosphate synthase
CA-CA-15-5114711-5114805.0	chr15:5114711-5114805(+)	Prkaa1	0.918	0.739	-0.179	0.00350746	5'-AMP-activated protein kinase catalytic
CA-CA-17-32677215-32677360.0	chr17:32677215-32677360(+)	Cyp4f16	0.998	0.819	-0.179	0.00350746	cytochrome P450, family 4, subfamily f,
CA-CA-2-26244435-26244585.0	chr2:26244435-26244585(-)	Sdccag3	0.172	0.351	0.179	0.00294249	serologically defined colon cancer antigen 3
CA-CA-5-149997060-149997237.0	chr5:149997060-149997237(+)	Uspl1	0.311	0.132	-0.179	0.00350746	ubiquitin-specific peptidase-like protein 1
CA-CS-11-54812036-54812115.0	chr11:54812036-54812115(-)	Anxa6	0.998	0.819	-0.179	0.00350746	annexin A6 isoform a
CA-CA-4-122729308-122729418.0	chr4:122729308-122729418(+)	Trit1	0.761	0.583	-0.178	0.0036711	tRNA dimethylallyltransferase, mitochondrial
CA-CA-8-12861639-12861724.0	chr8:12861639-12861724(+)	Atp11a	0.843	0.665	-0.178	0.0036711	probable phospholipid-transporting ATPase IH
CA-CA-14-52508821-52508892.0	chr14:52508821-52508892(+)	Mett11d1	0.958	0.781	-0.177	0.00384156	protein RSM22 homolog, mitochondrial precursor
CA-CA-14-56163231-56163419.0	chr14:56163231-56163419(+)	Pck2	0.952	0.775	-0.177	0.00384156	phosphoenolpyruvate carboxykinase [GTP],
CA-CA-17-25865147-25865336.0	chr17:25865147-25865336(+)	Rpusd1	0.656	0.479	-0.177	0.00384156	RNA pseudouridylate synthase domain-containing
CA-CA-17-31788590-31788657.0	chr17:31788590-31788657(-)	U2af1	0.846	0.669	-0.177	0.00384156	splicing factor U2AF 35 kDa subunit isoform 1
CA-CA-17-31789446-31789513.0	chr17:31789446-31789513(-)	U2af1	0.135	0.312	0.177	0.00322802	splicing factor U2AF 35 kDa subunit isoform 1
CA-CA-5-73685204-73685249.0	chr5:73685204-73685249(+)	Ociad1	0.267	0.09	-0.177	0.00384156	OCIA domain-containing protein 1 isoform 3
CA-CA-9-21192555-21192594.0	chr9:21192555-21192594(+)	Ilf3	0.584	0.407	-0.177	0.00384156	interleukin enhancer-binding factor 3 isoform 3
CA-CS-3-108196567-108196750.0	chr3:108196567-108196750(-)	Celsr2	0.949	0.772	-0.177	0.00384156	cadherin EGF LAG seven-pass G-type receptor 2
CA-CS-9-59523374-59523541.0	chr9:59523374-59523541(+)	Pkm2	0.998	0.821	-0.177	0.00384156	pyruvate kinase isozymes M1/M2
CA-CA-14-15580246-15580306.0	chr14:15580246-15580306(+)	Slc4a7	0.001	0.177	0.176	0.00337992	sodium bicarbonate cotransporter 3
CA-CA-17-26329460-26329568.0	chr17:26329460-26329568(+)	Axin1	0.295	0.119	-0.176	0.00401908	axin-1 isoform 2
CA-CA-17-46686793-46686985.0	chr17:46686793-46686985(-)	Srf	0.942	0.766	-0.176	0.00401908	serum response factor
CA-CA-5-148299686-148299834.0	chr5:148299686-148299834(+)	Pan3	0.995	0.819	-0.176	0.00401908	PAB-dependent poly(A)-specific ribonuclease
CA-CA-13-14151585-14151720.0	chr13:14151585-14151720(-)	Ggps1	0.102	0.277	0.175	0.00353823	geranylgeranyl pyrophosphate synthase
CA-CA-14-119312334-119312432.0	chr14:119312334-119312432(-)	Dzip1	0.089	0.264	0.175	0.00353823	zinc finger protein DZIP1
CA-CA-17-25865125-25865336.0	chr17:25865125-25865336(+)	Rpusd1	0.628	0.453	-0.175	0.00420391	RNA pseudouridylate synthase domain-containing
CA-CA-11-105071858-105071954.0	chr11:105071858-105071954(+)	Tlk2	0.732	0.906	0.174	0.00370315	serine/threonine-protein kinase tousled-like 2
CA-CA-11-4037214-4037371.0	chr11:4037214-4037371(+)	Rnf215	0.879	0.705	-0.174	0.0043963	Mus musculus adult male kidney cDNA, RIKEN full-length enriched library, clone:0610009J22 product:hypothetical RING finger containing protein, full insert sequence.
CA-CA-17-26097009-26097176.0	chr17:26097009-26097176(-)	Solh	0.509	0.335	-0.174	0.0043963	Mus musculus adult male bone cDNA, RIKEN full-length enriched library, clone:9830166A17 product:small optic lobes homolog (Drosophila), full insert sequence.
CA-CA-2-34032268-34032381.0	chr2:34032268-34032381(-)	Pbx3	0.587	0.761	0.174	0.00370315	pre-B-cell leukemia transcription factor 3
CA-CA-4-136095039-136095131.0	chr4:136095039-136095131(+)	Luzp1	0.526	0.352	-0.174	0.0043963	leucine zipper protein 1
CA-CA-9-109966731-109966953.0	chr9:109966731-109966953(+)	Mtap4	0.999	0.825	-0.174	0.0043963	microtubule-associated protein 4
CA-CS-11-115919556-115919738.0	chr11:115919556-115919738(+)	Unk	0.725	0.899	0.174	0.00370315	RING finger protein unkempt homolog
CA-CA-1-137323507-137323618.0	chr1:137323507-137323618(-)	Ipo9	0.07	0.243	0.173	0.00387494	importin-9
CA-CA-16-13834773-13834887.0	chr16:13834773-13834887(+)	Ntan1	0.985	0.812	-0.173	0.00459653	protein N-terminal asparagine amidohydrolase
CA-CA-2-119612956-119613033.0	chr2:119612956-119613033(-)	Rpap1	0.227	0.4	0.173	0.00387494	RNA polymerase II-associated protein 1 isoform
CA-CA-2-129636223-129636973.0	chr2:129636223-129636973(+)	Stk35	0.746	0.919	0.173	0.00387494	serine/threonine-protein kinase 35 isoform a
CA-CA-3-87723724-87723750.0	chr3:87723724-87723750(+)	Mrpl24	0.507	0.334	-0.173	0.00459653	39S ribosomal protein L24, mitochondrial
CA-CA-6-86909025-86909268.0	chr6:86909025-86909268(+)	Aak1	0.689	0.516	-0.173	0.00459653	AP2 associated kinase 1 isoform 1
CA-CA-9-70431738-70431919.0	chr9:70431738-70431919(+)	Sltm	0.945	0.772	-0.173	0.00459653	SAFB-like transcription modulator isoform b
CA-CS-1-40057375-40057594.0	chr1:40057375-40057594(+)	Map4k4	0.926	0.753	-0.173	0.00459653	mitogen-activated protein kinase kinase kinase
CA-CS-15-88929061-88929206.0	chr15:88929061-88929206(+)	1300018J18Rik	0.824	0.997	0.173	0.00387494	selenoprotein O
CA-CS-5-124710943-124711044.0	chr5:124710943-124711044(-)	Mphosph9	0.999	0.826	-0.173	0.00459653	RecName: Full=M-phase phosphoprotein 9;
CA-CA-16-38217198-38217237.0	chr16:38217198-38217237(+)	Gsk3b	0.141	0.313	0.172	0.00405384	glycogen synthase kinase-3 beta
CA-CA-6-124975865-124975958.0	chr6:124975865-124975958(+)	Zfp384	0.43	0.258	-0.172	0.00480485	SubName: Full=Putative uncharacterized protein;
CA-CA-9-47644799-47644853.0	chr9:47644799-47644853(+)	ra175a	0.223	0.051	-0.172	0.00480485	SubName: Full=RA175 isoform j; Flags: Fragment;
CA-CA-X-70596607-70596699.0	chrX:70596607-70596699(+)	Zfp275	0.459	0.287	-0.172	0.00480485	Zinc finger protein 275 isoform 1
CA-CS-18-74434298-74434427.0	chr18:74434298-74434427(+)	Mbd1	0.997	0.825	-0.172	0.00480485	methyl-CpG-binding domain protein 1
CA-CS-2-181322433-181322604.0	chr2:181322433-181322604(-)	Znf512b	0.73	0.902	0.172	0.00405384	zinc finger protein 512B
CA-CS-5-44151945-44152091.0	chr5:44151945-44152091(-)	Fbxl5	0.985	0.813	-0.172	0.00480485	F-box/LRR-repeat protein 5 isoform A
CA-CA-1-158823038-158823143.0	chr1:158823038-158823143(-)	Ralgps2	0.097	0.268	0.171	0.0042401	ras-specific guanine nucleotide-releasing factor
CA-CA-11-77868286-77868377.1	chr11:77868286-77868377(+)	Flot2	0.932	0.761	-0.171	0.00502155	flotillin-2 isoform 2
CA-CA-6-88790703-88790759.0	chr6:88790703-88790759(-)	Abtb1	0.988	0.817	-0.171	0.00502155	ankyrin repeat and BTB/POZ domain-containing
CA-CA-7-126930917-126930999.0	chr7:126930917-126930999(-)	Eri2	0.985	0.814	-0.171	0.00502155	ERI1 exoribonuclease 2
CA-CA-11-4811437-4811473.0	chr11:4811437-4811473(+)	Thoc5	0.009	0.179	0.17	0.00443397	THO complex subunit 5 homolog
CA-CA-3-53265553-53265701.0	chr3:53265553-53265701(-)	Nhlrc3	0.826	0.656	-0.17	0.00524691	NHL repeat-containing protein 3 precursor
CA-CS-1-82882685-82882762.0	chr1:82882685-82882762(+)	Agfg1	0.672	0.842	0.17	0.00443397	arf-GAP domain and FG repeats-containing protein
CA-CS-17-36024368-36024484.0	chr17:36024368-36024484(+)	Dhx16	0.939	0.769	-0.17	0.00524691	DEAH (Asp-Glu-Ala-His) box polypeptide 16
CA-CA-13-46846070-46846142.0	chr13:46846070-46846142(-)	Kif13a	0.23	0.061	-0.169	0.00548123	SubName: Full=Putative uncharacterized protein;
CA-CA-7-137343271-137343419.0	chr7:137343271-137343419(-)	Fgfr2	0.186	0.017	-0.169	0.00548123	fibroblast growth factor receptor 2 isoform
CA-CA-9-50578736-50578895.0	chr9:50578736-50578895(+)	Fdxacb1	0.835	0.666	-0.169	0.00548123	ferredoxin-fold anticodon-binding
CA-CS-15-38427018-38427305.0	chr15:38427018-38427305(-)	Azin1	0.752	0.921	0.169	0.00463572	antizyme inhibitor 1
CA-CS-3-103792537-103792697.1	chr3:103792537-103792697(+)	Phtf1	0.999	0.83	-0.169	0.00548123	putative homeodomain transcription factor 1
CA-CA-13-58282182-58282266.0	chr13:58282182-58282266(-)	Ubqln1	0.703	0.535	-0.168	0.0057248	ubiquilin-1 isoform 2
CA-CA-18-6065702-6065843.0	chr18:6065702-6065843(-)	Arhgap12	0.411	0.579	0.168	0.00484562	rho GTPase-activating protein 12 isoform 2
CA-CS-1-82879818-82879936.0	chr1:82879818-82879936(+)	Agfg1	0.714	0.882	0.168	0.00484562	arf-GAP domain and FG repeats-containing protein
CA-CA-5-9126539-9126643.0	chr5:9126539-9126643(-)	4930420K17Rik	0.463	0.296	-0.167	0.00597792	Mus musculus 0 day neonate lung cDNA, RIKEN full-length enriched library, clone:E030031F02 product:unclassifiable, full insert sequence.
CA-CA-12-110890910-110890925.0	chr12:110890910-110890925(+)	Rian	0.001	0.167	0.166	0.005291	Mus musculus strain Swiss Webster imprinted Irm mRNA, complete sequence.
CA-CA-17-80603961-80604421.0	chr17:80603961-80604421(-)	Srsf7	0.116	0.282	0.166	0.005291	serine/arginine-rich splicing factor 7 isoform
CA-CA-9-117968737-117968784.0	chr9:117968737-117968784(+)	Azi2	0.324	0.158	-0.166	0.00624092	5-azacytidine-induced protein 2 isoform a
CA-CS-9-46012288-46012432.0	chr9:46012288-46012432(+)	Sik3	0.917	0.751	-0.166	0.00624092	serine/threonine-protein kinase SIK3
CA-CA-1-91662880-91663039.0	chr1:91662880-91663039(+)	Agap1	0.831	0.666	-0.165	0.00651412	arf-GAP with GTPase, ANK repeat and PH
CA-CA-10-79599434-79599488.0	chr10:79599434-79599488(-)	Dos	0.702	0.867	0.165	0.00552706	protein Dos
CA-CA-11-32608187-32608250.2	chr11:32608187-32608250(+)	mKIAA0696	0.703	0.538	-0.165	0.00651412	Mus musculus mRNA for mKIAA0696 protein.
CA-CA-15-72872606-72872633.0	chr15:72872606-72872633(-)	Trappc9	0.274	0.439	0.165	0.00552706	trafficking protein particle complex subunit 9
CA-CA-6-49202801-49203107.0	chr6:49202801-49203107(-)	Tra2a	0.108	0.273	0.165	0.00552706	transformer-2 protein homolog alpha
CA-CA-9-65882856-65882880.0	chr9:65882856-65882880(+)	Csnk1g1	0.001	0.166	0.165	0.00552706	casein kinase I isoform gamma-1
CA-CA-X-71175567-71175601.0	chrX:71175567-71175601(-)	Renbp	0.832	0.997	0.165	0.00552706	N-acylglucosamine 2-epimerase isoform 1
CA-CS-10-62761867-62761987.1	chr10:62761867-62761987(+)	Herc4	0.91	0.745	-0.165	0.00651412	probable E3 ubiquitin-protein ligase HERC4
CA-CS-17-25377388-25377587.0	chr17:25377388-25377587(+)	0610007P22Rik	0.792	0.627	-0.165	0.00651412	hypothetical protein LOC68327 isoform 1
CA-CS-17-47755757-47756011.2	chr17:47755757-47756011(+)	Med20	0.974	0.809	-0.165	0.00651412	mediator of RNA polymerase II transcription
CA-CS-2-179766065-179766233.0	chr2:179766065-179766233(+)	Lsm14b	0.96	0.795	-0.165	0.00651412	protein LSM14 homolog B
CA-CS-3-103773676-103773733.0	chr3:103773676-103773733(+)	Phtf1	0.818	0.983	0.165	0.00552706	putative homeodomain transcription factor 1
CA-CA-5-147774796-147774956.0	chr5:147774796-147774956(-)	Mtif3	0.396	0.232	-0.164	0.00679784	translation initiation factor IF-3,
CA-CA-6-122282539-122282695.0	chr6:122282539-122282695(-)	Phc1	0.652	0.816	0.164	0.00577243	polyhomeotic-like protein 1 isoform a
CA-CS-12-104026144-104026594.0	chr12:104026144-104026594(-)	Btbd7	0.975	0.811	-0.164	0.00679784	BTB/POZ domain-containing protein 7
CA-CS-7-134615419-134615491.0	chr7:134615419-134615491(+)	Zfp553	0.785	0.621	-0.164	0.00679784	zinc finger protein 48
CA-CA-2-91491920-91491980.0	chr2:91491920-91491980(+)	Arhgap1	0.952	0.789	-0.163	0.00709242	rho GTPase-activating protein 1 isoform 2
CA-CA-7-52972362-52972433.0	chr7:52972362-52972433(-)	Sphk2	0.788	0.951	0.163	0.00602742	sphingosine kinase 2
CA-CS-10-116513866-116514030.0	chr10:116513866-116514030(-)	Frs2	0.995	0.832	-0.163	0.00709242	fibroblast growth factor receptor substrate 2
CA-CS-11-6298264-6298342.0	chr11:6298264-6298342(+)	Zmiz2	0.968	0.805	-0.163	0.00709242	zinc finger MIZ domain-containing protein 2
CA-CS-9-20276142-20276225.1	chr9:20276142-20276225(-)	mKIAA4196	0.999	0.836	-0.163	0.00709242	Mus musculus 0 day neonate head cDNA, RIKEN full-length enriched library, clone:4832416E21 product:zinc finger protein 26, full insert sequence.
CA-CA-14-70200174-70200238.0	chr14:70200174-70200238(-)	Rhobtb2	0.179	0.017	-0.162	0.00739821	rho-related BTB domain-containing protein 2
CA-CA-9-56928901-56929009.0	chr9:56928901-56929009(+)	Sin3a	0.581	0.743	0.162	0.00629235	paired amphipathic helix protein Sin3a isoform
CA-CA-18-32591324-32591396.0	chr18:32591324-32591396(+)	Bin1	0.826	0.987	0.161	0.00656753	myc box-dependent-interacting protein 1 isoform
CA-CA-19-11996410-11996484.0	chr19:11996410-11996484(+)	Patl1	0.056	0.217	0.161	0.00656753	protein PAT1 homolog 1
CA-CA-19-25498627-25498873.0	chr19:25498627-25498873(+)	Kank1	0.998	0.837	-0.161	0.00771555	KN motif and ankyrin repeat domain-containing
CA-CA-2-93841581-93841670.0	chr2:93841581-93841670(-)	Alkbh3	0.731	0.57	-0.161	0.00771555	alpha-ketoglutarate-dependent dioxygenase alkB
CA-CS-10-127752542-127752713.0	chr10:127752542-127752713(+)	Pan2	0.94	0.779	-0.161	0.00771555	SubName: Full=Usp52 protein;
CA-CA-10-79322861-79322939.0	chr10:79322861-79322939(+)	Ptbp1	0.555	0.395	-0.16	0.00804482	polypyrimidine tract-binding protein 1 isoform
CA-CA-11-101433775-101433886.0	chr11:101433775-101433886(+)	Nbr1	0.563	0.723	0.16	0.0068533	next to BRCA1 gene 1 protein
CA-CA-12-74016342-74016469.0	chr12:74016342-74016469(-)	4930447C04Rik	0.689	0.849	0.16	0.0068533	protein SIX6OS1
CA-CA-17-35823425-35823536.0	chr17:35823425-35823536(-)	Ddr1	0.75	0.91	0.16	0.0068533	epithelial discoidin domain-containing receptor
CA-CA-2-26233680-26233799.0	chr2:26233680-26233799(-)	Snapc4	0.058	0.218	0.16	0.0068533	RecName: Full=snRNA-activating protein complex subunit 4; Short=SNAPc subunit 4; AltName: Full=snRNA-activating protein complex 190 kDa subunit; Short=SNAPc 190 kDa subunit;
CA-CS-10-79873142-79873369.0	chr10:79873142-79873369(-)	Tcf3	0.918	0.758	-0.16	0.00804482	transcription factor E2-alpha isoform 1
CA-CA-18-24629562-24629647.0	chr18:24629562-24629647(+)	2700062C07Rik	0.348	0.189	-0.159	0.00838638	hypothetical protein LOC68046
CA-CA-4-151357743-151357845.0	chr4:151357743-151357845(-)	Thap3	0.91	0.751	-0.159	0.00838638	THAP domain-containing protein 3 isoform 1
CA-CS-13-55650478-55650718.0	chr13:55650478-55650718(-)	Fam193b	0.654	0.495	-0.159	0.00838638	hypothetical protein LOC212483
CA-CS-6-120460648-120460837.0	chr6:120460648-120460837(-)	Cecr5	0.993	0.834	-0.159	0.00838638	cat eye syndrome chromosome region, candidate 5
CA-CA-10-115941090-115941170.0	chr10:115941090-115941170(-)	Cnot2	0.857	0.699	-0.158	0.0087406	CCR4-NOT transcription complex subunit 2 isoform
CA-CA-11-69162211-69162313.0	chr11:69162211-69162313(-)	Chd3	0.67	0.828	0.158	0.00745797	chromodomain helicase DNA binding protein 3
CA-CA-11-83853157-83853193.0	chr11:83853157-83853193(+)	Synrg	0.168	0.01	-0.158	0.0087406	synergin gamma isoform 1
CA-CA-4-141036660-141036729.0	chr4:141036660-141036729(-)	Spen	0.378	0.22	-0.158	0.0087406	msx2-interacting protein
CA-CA-6-119912414-119913650.0	chr6:119912414-119913650(-)	Wnk1	0.009	0.167	0.158	0.00745797	serine/threonine-protein kinase WNK1 isoform 5
CA-CA-9-107763953-107764060.0	chr9:107763953-107764060(-)	Rbm6	0.273	0.115	-0.158	0.0087406	RNA binding motif protein 6 isoform b
CA-CA-X-133270084-133270161.0	chrX:133270084-133270161(-)	Morf4l2	0.994	0.836	-0.158	0.0087406	mortality factor 4-like protein 2
CA-CA-19-45481034-45481076.0	chr19:45481034-45481076(+)	mKIAA4123	0.304	0.461	0.157	0.00777756	Mus musculus ubiquitin ligase FWD1 mRNA, complete cds.
CA-CA-19-60296392-60296480.0	chr19:60296392-60296480(-)	D19Ertd737e	0.946	0.789	-0.157	0.00910787	Mus musculus 10 days embryo whole body cDNA, RIKEN full-length enriched library, clone:2610015K05 product:hypothetical Prenyl group binding site (CAAX box) containing protein, full insert sequence.
CA-CA-3-108230778-108230850.0	chr3:108230778-108230850(-)	Sars	0.039	0.196	0.157	0.00777756	seryl-tRNA synthetase, cytoplasmic
CA-CS-2-90999361-90999462.1	chr2:90999361-90999462(-)	Madd	0.992	0.835	-0.157	0.00910787	MAP kinase-activating death domain protein
CA-CA-16-87366383-87366525.0	chr16:87366383-87366525(+)	N6amt1	0.865	0.709	-0.156	0.00948859	N6-DNA methyltransferase A isoform 1
CA-CA-5-144001998-144002094.0	chr5:144001998-144002094(+)	Zfp12	0.927	0.771	-0.156	0.00948859	zinc finger protein 12
CA-CA-6-121137276-121137584.0	chr6:121137276-121137584(+)	Pex26	0.903	0.747	-0.156	0.00948859	peroxisome assembly protein 26
CA-CA-8-13258946-13259043.0	chr8:13258946-13259043(-)	Dcun1d2	0.607	0.451	-0.156	0.00948859	DCN1-like protein 2 isoform a
CA-CS-10-75176197-75176376.0	chr10:75176197-75176376(-)	Cabin1	0.999	0.843	-0.156	0.00948859	calcineurin binding protein 1
CA-CS-13-101579038-101579234.0	chr13:101579038-101579234(-)	Slc30a5	0.965	0.809	-0.156	0.00948859	SubName: Full=Slc30a5 protein;
CA-CS-19-6374548-6374608.0	chr19:6374548-6374608(+)	Sf1	0.83	0.674	-0.156	0.00948859	splicing factor 1 isoform 1
CA-CA-10-80253355-80254306.0	chr10:80253355-80254306(+)	Dot1l	0.934	0.779	-0.155	0.00988315	histone-lysine N-methyltransferase, H3 lysine-79
CA-CA-11-64818955-64819007.0	chr11:64818955-64819007(-)	Arhgap44	0.859	0.704	-0.155	0.00988315	rho GTPase-activating protein RICH2 isoform 2
CA-CA-11-70050389-70050480.0	chr11:70050389-70050480(-)	0610010K14Rik	0.593	0.438	-0.155	0.00988315	chromatin complexes subunit BAP18 isoform 2
CA-CA-3-88973536-88973624.0	chr3:88973536-88973624(+)	Clk2	0.793	0.638	-0.155	0.00988315	dual specificity protein kinase CLK2 isoform 2
CA-CA-4-131895117-131895156.0	chr4:131895117-131895156(-)	Rcc1	0.192	0.037	-0.155	0.00988315	regulator of chromosome condensation isoform 1
CA-CA-4-137192848-137192902.0	chr4:137192848-137192902(+)	Usp48	0.4	0.245	-0.155	0.00988315	ubiquitin carboxyl-terminal hydrolase 48
CA-CA-7-35132944-35133001.0	chr7:35132944-35133001(-)	Lsm14a	0.78	0.625	-0.155	0.00988315	Mus musculus 18-day embryo whole body cDNA, RIKEN full-length enriched library, clone:1110011H05 product:hypothetical Glycine-rich region containing protein, full insert sequence.
CA-CA-7-6125583-6125703.0	chr7:6125583-6125703(+)	Zfp444	0.634	0.479	-0.155	0.00988315	zinc finger protein 444
CA-CA-7-6665660-6665723.0	chr7:6665660-6665723(-)	Peg3	0.006	0.161	0.155	0.0084531	paternally expressed 3
CA-CS-19-6255100-6255271.0	chr19:6255100-6255271(+)	Atg2a	0.856	0.701	-0.155	0.00988315	autophagy-related protein 2 homolog A
CA-CS-8-13587951-13588100.0	chr8:13587951-13588100(-)	Rasa3	0.999	0.844	-0.155	0.00988315	ras GTPase-activating protein 3
CA-CS-8-74882211-74882344.0	chr8:74882211-74882344(-)	Eps15l1	0.904	0.749	-0.155	0.00988315	epidermal growth factor receptor substrate
CA-CA-10-117593889-117593919.0	chr10:117593889-117593919(+)	Mdm1	0.03	0.184	0.154	0.00880979	nuclear protein MDM1 isoform 3
CA-CA-18-81033093-81033170.0	chr18:81033093-81033170(-)	Atp9b	0.979	0.825	-0.154	0.0102919	probable phospholipid-transporting ATPase IIB
CA-CA-3-152085581-152085735.0	chr3:152085581-152085735(+)	Zzz3	0.892	0.738	-0.154	0.0102919	ZZ-type zinc finger-containing protein 3
CA-CA-4-123031721-123031823.0	chr4:123031721-123031823(-)	Macf1	0.156	0.002	-0.154	0.0102919	SubName: Full=Microtubule-actin crosslinking factor 1; Flags: Fragment;
CA-CA-4-129279113-129279205.0	chr4:129279113-129279205(+)	2510006D16Rik	0.474	0.628	0.154	0.00880979	hypothetical protein LOC76799
CA-CA-X-132277980-132278061.0	chrX:132277980-132278061(+)	Armcx5	0.365	0.519	0.154	0.00880979	armadillo repeat-containing X-linked protein 5
CA-CA-X-66017106-66017184.0	chrX:66017106-66017184(+)	Fmr1nb	0.711	0.865	0.154	0.00880979	fragile X mental retardation 1 neighbor protein
CA-CS-9-20919635-20919723.0	chr9:20919635-20919723(-)	Tyk2	0.978	0.824	-0.154	0.0102919	non-receptor tyrosine-protein kinase TYK2
CA-CA-11-6224880-6224925.0	chr11:6224880-6224925(+)	Ogdh	0.003	0.156	0.153	0.0091796	2-oxoglutarate dehydrogenase, mitochondrial
CA-CA-2-32084782-32084864.0	chr2:32084782-32084864(+)	Prrc2b	0.463	0.616	0.153	0.0091796	protein BAT2-like 1 isoform 1
CA-CA-5-124195505-124195598.0	chr5:124195505-124195598(-)	Rsrc2	0.426	0.579	0.153	0.0091796	arginine/serine-rich coiled-coil protein 2
CA-CA-7-36385333-36385444.0	chr7:36385333-36385444(+)	Ankrd27	0.956	0.803	-0.153	0.0107154	ankyrin repeat domain-containing protein 27
CA-CS-12-81741943-81742031.0	chr12:81741943-81742031(-)	Erh	0.42	0.573	0.153	0.0091796	enhancer of rudimentary homolog
CA-CS-4-56916083-56916119.0	chr4:56916083-56916119(-)	D730040F13Rik	0.164	0.011	-0.153	0.0107154	hypothetical protein LOC242474
CA-CA-12-100457810-100457873.0	chr12:100457810-100457873(-)	Foxn3	0.223	0.071	-0.152	0.011154	forkhead box protein N3
CA-CA-13-91781906-91781996.0	chr13:91781906-91781996(+)	Ssbp2	0.922	0.77	-0.152	0.011154	single-stranded DNA-binding protein 2 isoform 1
CA-CA-15-100302090-100302206.0	chr15:100302090-100302206(+)	Letmd1	0.869	0.717	-0.152	0.011154	LETM1 domain-containing protein 1
CA-CA-8-74453036-74453097.0	chr8:74453036-74453097(+)	Zfp617	0.811	0.659	-0.152	0.011154	zinc finger protein 617
CA-CS-17-25377388-25377608.1	chr17:25377388-25377608(+)	0610007P22Rik	0.872	0.72	-0.152	0.011154	hypothetical protein LOC68327 isoform 1
CA-CA-17-29176398-29176854.0	chr17:29176398-29176854(+)	Sfrs3	0.057	0.208	0.151	0.00996018	Mus musculus adult male tongue cDNA, RIKEN full-length enriched library, clone:2310047P17 product:splicing factor, arginine/serine-rich 3 (SRp20), full insert sequence.
CA-CA-9-108421097-108421157.0	chr9:108421097-108421157(+)	Qrich1	0.574	0.725	0.151	0.00996018	glutamine-rich protein 1
CA-CS-15-76557832-76557906.0	chr15:76557832-76557906(-)	Arhgap39	0.848	0.999	0.151	0.00996018	rho GTPase-activating protein 39 isoform 1
CA-CS-2-35048140-35048199.0	chr2:35048140-35048199(-)	Rab14	0.993	0.842	-0.151	0.0116081	ras-related protein Rab-14
CA-CS-5-124564073-124564201.0	chr5:124564073-124564201(+)	Ogfod2	0.588	0.739	0.151	0.00996018	2-oxoglutarate and iron-dependent oxygenase
CA-CS-9-21394078-21394204.0	chr9:21394078-21394204(-)	Yipf2	0.46	0.309	-0.151	0.0116081	protein YIPF2
CA-CA-17-34961458-34961606.0	chr17:34961458-34961606(-)	Stk19	0.764	0.914	0.15	0.0103718	serine/threonine-protein kinase 19
CA-CA-17-35089080-35089118.0	chr17:35089080-35089118(-)	1110038B12Rik	0.748	0.598	-0.15	0.0120782	Mus musculus adult male kidney cDNA, RIKEN full-length enriched library, clone:0610009C20 product:unclassifiable, full insert sequence.
CA-CA-2-49387563-49387755.0	chr2:49387563-49387755(+)	Epc2	0.8	0.65	-0.15	0.0120782	enhancer of polycomb homolog 2
CA-CA-4-87842662-87842920.0	chr4:87842662-87842920(+)	BC057079	0.783	0.933	0.15	0.0103718	hypothetical protein LOC230393
CA-CA-8-125424501-125424598.0	chr8:125424501-125424598(-)	Ankrd11	0.303	0.153	-0.15	0.0120782	SubName: Full=Ankrd11 protein;
CA-CS-11-120577119-120577248.0	chr11:120577119-120577248(+)	Lrrc45	0.956	0.806	-0.15	0.0120782	leucine-rich repeat-containing protein 45
CA-CS-17-15153152-15153250.0	chr17:15153152-15153250(+)	2210404J11Rik	0.851	0.701	-0.15	0.0120782	Mus musculus 10, 11 days embryo whole body cDNA, RIKEN full-length enriched library, clone:2810481G13 product:t-complex-associated testis expressed 3, full insert sequence.
CA-CS-2-24821079-24821174.1	chr2:24821079-24821174(+)	Wdr85	0.768	0.918	0.15	0.0103718	WD repeat-containing protein 85
CA-CA-2-25809434-25809494.0	chr2:25809434-25809494(-)	Camsap1	0.001	0.15	0.149	0.0107981	calmodulin-regulated spectrin-associated protein
CA-CA-8-72979364-72979547.0	chr8:72979364-72979547(-)	Klhl26	0.925	0.776	-0.149	0.0125646	kelch-like protein 26 isoform 2
CA-CS-14-26517058-26517155.0	chr14:26517058-26517155(+)	Ppif	0.966	0.817	-0.149	0.0125646	peptidyl-prolyl cis-trans isomerase F,
CA-CS-X-50284749-50284883.1	chrX:50284749-50284883(+)	Phf6	0.786	0.935	0.149	0.0107981	PHD finger protein 6
CA-CA-10-79616335-79616464.0	chr10:79616335-79616464(+)	Midn	0.417	0.269	-0.148	0.013068	midnolin
CA-CA-11-79056901-79057077.0	chr11:79056901-79057077(-)	Wsb1	0.167	0.315	0.148	0.0112396	WD repeat and SOCS box-containing protein 1
CA-CA-12-21262335-21262470.0	chr12:21262335-21262470(+)	Asap2	0.298	0.15	-0.148	0.013068	arf-GAP with SH3 domain, ANK repeat and PH
CA-CA-15-81246276-81246424.0	chr15:81246276-81246424(+)	Xpnpep3	0.061	0.209	0.148	0.0112396	Mus musculus 3 days neonate thymus cDNA, RIKEN full-length enriched library, clone:A630059F20 product:hypothetical Creatinase/prolidase N-terminal domain structure containing protein, full insert sequence.
CA-CA-16-56024574-56024750.0	chr16:56024574-56024750(-)	Pcnp	0.039	0.187	0.148	0.0112396	PEST proteolytic signal-containing nuclear
CA-CA-17-30197754-30197795.0	chr17:30197754-30197795(+)	Zfand3	0.94	0.792	-0.148	0.013068	AN1-type zinc finger protein 3
CA-CA-2-30908504-30908657.0	chr2:30908504-30908657(-)	Fnbp1	0.978	0.83	-0.148	0.013068	formin-binding protein 1 isoform e
CA-CA-4-149000195-149000225.0	chr4:149000195-149000225(+)	Clstn1	0.04	0.188	0.148	0.0112396	calsyntenin-1 precursor
CA-CA-5-74960543-74960651.0	chr5:74960543-74960651(+)	Fip1l1	0.531	0.383	-0.148	0.013068	pre-mRNA 3'-end-processing factor FIP1 isoform
CA-CS-15-76544393-76544415.0	chr15:76544393-76544415(+)	Lrrc14	0.851	0.999	0.148	0.0112396	leucine-rich repeat-containing protein 14
CA-CA-14-55272050-55272115.0	chr14:55272050-55272115(-)	Acin1	0.488	0.341	-0.147	0.0135887	apoptotic chromatin condensation inducer in the
CA-CA-15-5158368-5158450.0	chr15:5158368-5158450(+)	Ttc33	0.979	0.832	-0.147	0.0135887	tetratricopeptide repeat protein 33
CA-CS-10-98727177-98727615.0	chr10:98727177-98727615(+)	Dusp6	0.982	0.835	-0.147	0.0135887	dual specificity protein phosphatase 6
CA-CS-17-32475215-32475299.0	chr17:32475215-32475299(-)	Akap8l	0.952	0.805	-0.147	0.0135887	A-kinase anchor protein 8-like
CA-CS-5-125010726-125010809.0	chr5:125010726-125010809(+)	Ddx55	0.977	0.83	-0.147	0.0135887	RecName: Full=ATP-dependent RNA helicase DDX55; EC=3.6.4.13; AltName: Full=DEAD box protein 55;
CA-CS-9-19446407-19446547.0	chr9:19446407-19446547(+)	Zfp317	0.961	0.814	-0.147	0.0135887	zinc finger protein 317
CA-CA-11-86357432-86357547.0	chr11:86357432-86357547(-)	Rps6kb1	0.061	0.207	0.146	0.0121699	ribosomal protein S6 kinase beta-1 isoform 1
CA-CA-19-8890343-8890526.0	chr19:8890343-8890526(-)	Ttc9c	0.973	0.827	-0.146	0.0141271	tetratricopeptide repeat protein 9C
CA-CA-2-29634251-29634388.0	chr2:29634251-29634388(-)	Trub2	0.9	0.754	-0.146	0.0141271	probable tRNA pseudouridine synthase 2
CA-CA-4-116381844-116381878.0	chr4:116381844-116381878(+)	Ccdc163	0.794	0.648	-0.146	0.0141271	coiled-coil domain containing 163
CA-CA-7-74704743-74704950.0	chr7:74704743-74704950(-)	Lrrc28	0.845	0.699	-0.146	0.0141271	SubName: Full=Putative uncharacterized protein;
CA-CA-9-109743989-109744029.0	chr9:109743989-109744029(+)	Nme6	0.983	0.837	-0.146	0.0141271	nucleoside diphosphate kinase 6
CA-CA-9-7205297-7205400.0	chr9:7205297-7205400(+)	Dcun1d5	0.977	0.831	-0.146	0.0141271	DCN1-like protein 5
CA-CS-11-101842930-101843157.0	chr11:101842930-101843157(-)	Dusp3	0.94	0.794	-0.146	0.0141271	dual specificity protein phosphatase 3
CA-CS-7-135113230-135113385.0	chr7:135113230-135113385(+)	Fus	0.805	0.951	0.146	0.0121699	SubName: Full=Putative uncharacterized protein Fus;
CA-CA-12-114176566-114176804.0	chr12:114176566-114176804(-)	Nudt14	0.915	0.77	-0.145	0.0146839	uridine diphosphate glucose pyrophosphatase
CA-CA-16-17635574-17635661.0	chr16:17635574-17635661(+)	Smpd4	0.149	0.294	0.145	0.0126595	sphingomyelin phosphodiesterase 4 isoform 1
CA-CA-17-25409482-25409710.1	chr17:25409482-25409710(-)	Ube2i	0.087	0.232	0.145	0.0126595	SUMO-conjugating enzyme UBC9
CA-CS-16-20709174-20709388.0	chr16:20709174-20709388(-)	Clcn2	0.991	0.846	-0.145	0.0146839	chloride channel protein 2
CA-CS-19-6255100-6255265.0	chr19:6255100-6255265(+)	Atg2a	0.868	0.723	-0.145	0.0146839	autophagy-related protein 2 homolog A
AA-AA-9-58754853-58754901.0	chr9:58754853-58754901(-)	Neo1	0.027	0.909	0.882	5.4e-14	neogenin isoform 1
AA-AA-2-80394941-80394947.0	chr2:80394941-80394947(-)	Nckap1	0.98	0.176	-0.804	1.65e-12	nck-associated protein 1
AA-AA-1-183851899-183852631.0	chr1:183851899-183852631(-)	Enah	0.056	0.801	0.745	1.91e-10	protein enabled homolog isoform 2
AA-AA-4-148632112-148632190.0	chr4:148632112-148632190(-)	Kif1b	0.014	0.674	0.66	1.55e-08	kinesin-like protein KIF1B isoform b
AA-AA-10-59761839-59761845.0	chr10:59761839-59761845(+)	Psap	0.007	0.641	0.634	5.38e-08	sulfated glycoprotein 1 isoform E preproprotein
AA-AA-5-135524780-135524863.0	chr5:135524780-135524863(+)	Stx1a	0.796	0.188	-0.608	6.09e-08	syntaxin-1A
AA-AA-5-33280169-33280196.0	chr5:33280169-33280196(+)	Depdc5	0.32	0.926	0.606	1.95e-07	DEP domain-containing protein 5 isoform 2
AA-AA-9-58778922-58778982.0	chr9:58778922-58778982(-)	Neo1	0.645	0.076	-0.569	3.56e-07	neogenin isoform 2
AA-AA-17-26390918-26391975.0	chr17:26390918-26391975(+)	Luc7l	0.143	0.662	0.519	7.41e-06	SubName: Full=Putative uncharacterized protein Luc7l;
AA-AA-13-74080078-74080138.0	chr13:74080078-74080138(+)	Brd9	0.17	0.672	0.502	1.42e-05	bromodomain-containing protein 9
AA-AA-3-54520559-54521497.0	chr3:54520559-54521497(+)	Fam48a	0.24	0.719	0.479	3.31e-05	family with sequence similarity 48, member A
AA-AA-17-48531813-48531831.0	chr17:48531813-48531831(-)	Nfya	0.387	0.857	0.47	4.56e-05	nuclear transcription factor Y subunit alpha
AA-AA-6-93644169-93644202.0	chr6:93644169-93644202(-)	Magi1	0.481	0.95	0.469	4.72e-05	membrane-associated guanylate kinase, WW and PDZ
AA-AA-X-138786161-138786451.0	chrX:138786161-138786451(-)	Acsl4	0.454	0.889	0.435	0.000150624	long-chain-fatty-acid--CoA ligase 4 isoform 1
AA-AA-11-118129246-118129280.0	chr11:118129246-118129280(-)	Usp36	0.026	0.429	0.403	0.000417374	ubiquitin specific peptidase 36
AA-AA-8-113255861-113255957.0	chr8:113255861-113255957(+)	Mtss1l	0.217	0.605	0.388	0.000656924	MTSS1-like protein
AA-AA-8-82237003-82237051.0	chr8:82237003-82237051(+)	Anapc10	0.285	0.673	0.388	0.000656924	anaphase-promoting complex subunit 10
AA-AA-19-3714046-3714406.0	chr19:3714046-3714406(+)	1810055G02Rik	0.352	0.723	0.371	0.00107824	hypothetical protein LOC72056 precursor
AA-AA-7-29938508-29939554.0	chr7:29938508-29939554(-)	Fam98c	0.302	0.673	0.371	0.00107824	SubName: Full=Putative uncharacterized protein Fam98c;
AA-AA-10-62465693-62467404.0	chr10:62465693-62467404(+)	Rufy2	0.023	0.393	0.37	0.00110945	Mus musculus RUFY2 (Rufy2) mRNA, complete cds.
AA-AA-13-74080078-74080141.0	chr13:74080078-74080141(+)	Brd9	0.505	0.86	0.355	0.00168837	bromodomain-containing protein 9
AA-AA-2-158275912-158275924.0	chr2:158275912-158275924(+)	Ralgapb	0.834	0.494	-0.34	0.00133785	ral GTPase-activating protein subunit beta
AA-AA-6-71818560-71818573.0	chr6:71818560-71818573(+)	Immt	0.216	0.547	0.331	0.00320271	mitochondrial inner membrane protein
AA-AA-6-93644169-93644205.0	chr6:93644169-93644205(-)	Magi1	0.627	0.957	0.33	0.00328654	membrane-associated guanylate kinase, WW and PDZ
AA-AA-X-148774923-148774936.0	chrX:148774923-148774936(-)	Tspyl2	0.194	0.524	0.33	0.00328654	testis-specific Y-encoded-like protein 2
AA-AA-4-155192647-155194437.0	chr4:155192647-155194437(+)	Ccnl2	0.315	0.633	0.318	0.00445775	cyclin-L2
AA-AA-10-69464670-69465258.0	chr10:69464670-69465258(+)	Ank3	0.389	0.073	-0.316	0.00257246	ankyrin 3, epithelial isoform f
AA-AA-11-117602958-117602982.0	chr11:117602958-117602982(+)	Tnrc6c	0.028	0.336	0.308	0.0057048	trinucleotide repeat-containing gene 6C protein
AA-AA-1-136355004-136355042.0	chr1:136355004-136355042(+)	Klhl12	0.464	0.77	0.306	0.0059885	Mus musculus adult male diencephalon cDNA, RIKEN full-length enriched library, clone:9330161D09 product:KELCH-LIKE PROTEIN C3IP1 (CDNA FLJ14750 FIS, CLONE NT2RP3002948, WEAKLY SIMILAR TO RING CANAL PROTEIN) homolog [Homo sapiens], full insert sequence.
AA-AA-15-79749255-79749534.0	chr15:79749255-79749534(-)	Cbx7	0.387	0.693	0.306	0.0059885	chromobox protein homolog 7
AA-AA-7-27960912-27961257.0	chr7:27960912-27961257(-)	Rab4b	0.671	0.975	0.304	0.00628464	ras-related protein Rab-4B
AA-AA-19-3714046-3714403.0	chr19:3714046-3714403(+)	1810055G02Rik	0.296	0.597	0.301	0.00675317	hypothetical protein LOC72056 precursor
AA-AA-1-75192143-75192174.0	chr1:75192143-75192174(+)	Ankzf1	0.083	0.379	0.296	0.00760287	ankyrin repeat and zinc finger domain-containing
AA-AA-11-53354531-53354711.0	chr11:53354531-53354711(+)	2011-09-07	0.426	0.715	0.289	0.00895012	septin-8
AA-AA-16-4101638-4101668.0	chr16:4101638-4101668(-)	Crebbp	0.102	0.389	0.287	0.0093716	CREB-binding protein
AA-AA-X-98838314-98838344.0	chrX:98838314-98838344(+)	Ogt	0.593	0.308	-0.285	0.0056523	SubName: Full=Ogt protein; SubName: Full=Putative uncharacterized protein;
AA-AA-12-88772488-88772543.0	chr12:88772488-88772543(-)	Alkbh1	0.46	0.744	0.284	0.0100364	alkylated DNA repair protein alkB homolog 1
AA-AA-7-51726228-51726482.0	chr7:51726228-51726482(+)	Josd2	0.15	0.432	0.282	0.0105021	Josephin-2
AA-AA-11-77838314-77838462.0	chr11:77838314-77838462(+)	Phf12	0.063	0.343	0.28	0.0109865	PHD finger protein 12
AA-AA-7-17416813-17416834.0	chr7:17416813-17416834(+)	Strn4	0.258	0.537	0.279	0.011236	striatin-4 isoform 2
AA-AA-2-24719428-24719449.0	chr2:24719428-24719449(-)	Ehmt1	0.089	0.365	0.276	0.012014	euchromatic histone methyltransferase 1 isoform
AA-AA-6-38680994-38681075.0	chr6:38680994-38681075(-)	Hipk2	0.596	0.323	-0.273	0.00753519	homeodomain-interacting protein kinase 2 isoform
AA-AA-7-3656250-3656252.0	chr7:3656250-3656252(+)	Rps9	0.994	0.721	-0.273	0.00753519	SubName: Full=Putative uncharacterized protein;
AA-AA-9-31204378-31204620.0	chr9:31204378-31204620(+)	Nfrkb	0.099	0.362	0.263	0.015949	nuclear factor related to kappa-B-binding
AA-AA-14-41817492-41817509.1	chr14:41817492-41817509(-)	5730469M10Rik	0.237	0.497	0.26	0.0169999	hypothetical protein LOC70564 precursor
AA-AA-2-32566087-32566311.0	chr2:32566087-32566311(-)	Cdk9	0.015	0.272	0.257	0.0181095	cell division protein kinase 9
AA-AA-17-10406298-10407059.0	chr17:10406298-10407059(-)	Qk	0.125	0.38	0.255	0.0188831	protein quaking isoform 1
AA-AA-2-92229362-92229437.0	chr2:92229362-92229437(-)	Mapk8ip1	0.809	0.563	-0.246	0.0138979	C-Jun-amino-terminal kinase-interacting protein
AA-AA-7-51807606-51807615.0	chr7:51807606-51807615(-)	Nr1h2	0.528	0.769	0.241	0.0251238	oxysterols receptor LXR-beta
AA-AA-5-144085989-144086077.0	chr5:144085989-144086077(-)	Zdhhc4	0.119	0.357	0.238	0.0266651	probable palmitoyltransferase ZDHHC4
AA-AA-16-56024499-56024750.0	chr16:56024499-56024750(-)	Pcnp	0.252	0.488	0.236	0.027736	PEST proteolytic signal-containing nuclear
AA-AA-18-4380651-4380670.0	chr18:4380651-4380670(+)	Mtpap	0.885	0.652	-0.233	0.0183465	SubName: Full=Putative uncharacterized protein;
AA-AA-19-60890494-60890514.0	chr19:60890494-60890514(+)	Fam45a	0.085	0.315	0.23	0.0311656	hypothetical protein LOC67894 isoform 1
AA-AA-2-119857237-119857310.0	chr2:119857237-119857310(+)	Jmjd7	0.276	0.5	0.224	0.0349387	jmjC domain-containing protein 7
AA-AA-11-79055658-79057077.0	chr11:79055658-79057077(-)	Wsb1	0.135	0.354	0.219	0.0383623	WD repeat and SOCS box-containing protein 1
AA-AA-5-9130477-9130652.0	chr5:9130477-9130652(-)	4930420K17Rik	0.086	0.302	0.216	0.0405446	Mus musculus 0 day neonate lung cDNA, RIKEN full-length enriched library, clone:E030031F02 product:unclassifiable, full insert sequence.
AA-AA-15-44265399-44265446.0	chr15:44265399-44265446(+)	Eny2	0.22	0.435	0.215	0.041294	enhancer of yellow 2 transcription factor
AA-AA-11-77322775-77322869.0	chr11:77322775-77322869(-)	Trp53i13	0.093	0.307	0.214	0.0420547	tumor protein p53-inducible protein 13
AA-AA-18-31841660-31841663.0	chr18:31841660-31841663(+)	Sap130	0.508	0.295	-0.213	0.02753	RecName: Full=Histone deacetylase complex subunit SAP130; AltName: Full=130 kDa Sin3-associated polypeptide; AltName: Full=Sin3-associated polypeptide p130;
AA-AA-13-104548380-104548568.0	chr13:104548380-104548568(-)	Srsf12	0.008	0.219	0.211	0.0444048	splicing factor, arginine/serine-rich 12
AA-AA-16-38549515-38549718.0	chr16:38549515-38549718(-)	Poglut1	0.426	0.633	0.207	0.0477017	KTEL motif-containing protein 1 precursor
AA-AA-19-6375657-6376295.0	chr19:6375657-6376295(+)	Sf1	0.499	0.292	-0.207	0.0309386	splicing factor 1 isoform 1
AA-AA-5-144672789-144672794.0	chr5:144672789-144672794(+)	Pms2	0.895	0.688	-0.207	0.0309386	Mus musculus 13 days embryo head cDNA, RIKEN full-length enriched library, clone:3110048A06 product:postmeiotic segregation increased 2 (S. cerevisiae), full insert sequence.
AA-AA-6-48544789-48544860.0	chr6:48544789-48544860(+)	Repin1	0.576	0.783	0.207	0.0477017	replication initiator 1
AA-AA-6-134820461-134820500.1	chr6:134820461-134820500(-)	Gpr19	0.359	0.565	0.206	0.0485558	probable G-protein coupled receptor 19 isoform
AA-AA-8-113413640-113413738.0	chr8:113413640-113413738(-)	Fuk	0.028	0.234	0.206	0.0485558	L-fucose kinase isoform 1
AA-AA-8-73883456-73883562.0	chr8:73883456-73883562(+)	Myo9b	0.719	0.524	-0.195	0.0388055	myosin-IXb isoform 1
AA-AA-4-137284143-137284174.0	chr4:137284143-137284174(+)	Rap1gap	0.379	0.19	-0.189	0.0433111	rap1 GTPase-activating protein 1
AA-AA-19-10649425-10649498.0	chr19:10649425-10649498(-)	Tmem138	0.824	0.636	-0.188	0.0441016	transmembrane protein 138
AA-AA-13-93121315-93121406.0	chr13:93121315-93121406(-)	Msh3	0.94	0.757	-0.183	0.04823	DNA mismatch repair protein Msh3
AD-AD-10-59758723-59758750.0	chr10:59758723-59758750(+)	Psap	0.999	0.365	-0.634	5.28e-09	sulfated glycoprotein 1 isoform E preproprotein
AD-AD-5-34959463-34959556.0	chr5:34959463-34959556(+)	Add1	0.034	0.65	0.616	4.52e-08	alpha-adducin isoform 2
AD-AD-10-75176197-75176284.0	chr10:75176197-75176284(-)	Cabin1	0.801	0.203	-0.598	3.28e-08	calcineurin binding protein 1
AD-AD-16-91671710-91674386.0	chr16:91671710-91674386(+)	Son	0.188	0.737	0.549	1.01e-06	protein SON
AD-AD-4-116958455-116958533.0	chr4:116958455-116958533(-)	Rnf220	0.725	0.187	-0.538	5.54e-07	E3 ubiquitin-protein ligase Rnf220
AD-AD-2-165633018-165633174.0	chr2:165633018-165633174(-)	Zmynd8	0.321	0.855	0.534	1.93e-06	protein kinase C-binding protein 1
AD-AD-10-75379517-75379544.0	chr10:75379517-75379544(-)	Smarcb1	0.264	0.786	0.522	3.2e-06	SWI/SNF-related matrix-associated
AD-AD-16-91030660-91030677.0	chr16:91030660-91030677(-)	Gcfc1	0.223	0.717	0.494	1e-05	GC-rich sequence DNA-binding factor 1
AD-AD-3-89549445-89549523.0	chr3:89549445-89549523(+)	Adar	0.504	0.939	0.435	9.11e-05	double-stranded RNA-specific adenosine deaminase
AD-AD-12-70683506-70683517.0	chr12:70683506-70683517(-)	Gm71	0.812	0.385	-0.427	5.04e-05	hypothetical protein LOC207965
AD-AD-3-86595916-86595990.0	chr3:86595916-86595990(-)	Dclk2	0.789	0.375	-0.414	8.04e-05	Mus musculus mRNA for doublecortin-like protein kinase, complete cds.
AD-AD-1-129694463-129694773.0	chr1:129694463-129694773(+)	Ccnt2	0.14	0.543	0.403	0.000270846	cyclin T2
AD-AD-3-30502592-30502722.0	chr3:30502592-30502722(+)	Mynn	0.367	0.769	0.402	0.000279887	myoneurin
AD-AD-9-4308693-4308733.0	chr9:4308693-4308733(-)	Aasdhppt	0.555	0.946	0.391	0.000399691	SubName: Full=Aasdhppt protein;
AD-AD-13-120262763-120263001.0	chr13:120262763-120263001(+)	4833420G17Rik	0.122	0.488	0.366	0.000869038	hypothetical protein LOC67392
AD-AD-2-173902639-173902690.1	chr2:173902639-173902690(+)	Stx16	0.331	0.691	0.36	0.00104	syntaxin-16 isoform a
AD-AD-1-157626568-157626847.0	chr1:157626568-157626847(-)	Qsox1	0.458	0.807	0.349	0.0014357	sulfhydryl oxidase 1 isoform b
AD-AD-3-89842736-89842769.0	chr3:89842736-89842769(-)	Ubap2l	0.309	0.657	0.348	0.00147775	ubiquitin-associated protein 2-like isoform 1
AD-AD-19-45016916-45017429.0	chr19:45016916-45017429(+)	Fam178a	0.001	0.347	0.346	0.00156526	hypothetical protein LOC226151
AD-AD-5-100802398-100802443.0	chr5:100802398-100802443(-)	Sec31a	0.737	0.392	-0.345	0.000781229	protein transport protein Sec31A
AD-AD-11-61307025-61307098.0	chr11:61307025-61307098(-)	Mapk7	0.329	0.673	0.344	0.00165747	mitogen-activated protein kinase 7
AD-AD-10-126918811-126918850.0	chr10:126918811-126918850(+)	R3hdm2	0.478	0.82	0.342	0.0017546	R3H domain-containing protein 2 isoform 1
AD-AD-13-74187507-74187747.0	chr13:74187507-74187747(-)	Cep72	0.512	0.85	0.338	0.00196456	centrosomal protein of 72 kDa
AD-AD-10-127925073-127925415.1	chr10:127925073-127925415(+)	Smarcc2	0.319	0.017	-0.302	0.00270004	SWI/SNF complex subunit SMARCC2 isoform 3
AD-AD-17-80603461-80603470.0	chr17:80603461-80603470(-)	Srsf7	0.38	0.666	0.286	0.00768715	serine/arginine-rich splicing factor 7 isoform
AD-AD-2-32226621-32226633.0	chr2:32226621-32226633(+)	Ciz1	0.385	0.671	0.286	0.00768715	cip1-interacting zinc finger protein
AD-AD-9-78327426-78327433.0	chr9:78327426-78327433(-)	Eef1a1	0.637	0.357	-0.28	0.00483547	elongation factor 1-alpha 1
AD-AD-6-86375064-86375197.0	chr6:86375064-86375197(+)	Tia1	0.03	0.308	0.278	0.00932095	nucleolysin TIA-1 isoform 1
AD-AD-6-124768492-124768561.0	chr6:124768492-124768561(-)	Usp5	0.06	0.331	0.271	0.010992	ubiquitin carboxyl-terminal hydrolase 5
AD-AD-11-61307025-61307148.0	chr11:61307025-61307148(-)	Mapk7	0.23	0.492	0.262	0.0135191	mitogen-activated protein kinase 7
AD-AD-5-73697992-73698037.0	chr5:73697992-73698037(+)	Ociad1	0.102	0.363	0.261	0.0138286	OCIA domain-containing protein 1 isoform 1
AD-AD-15-96246159-96246207.0	chr15:96246159-96246207(-)	Scaf11	0.482	0.742	0.26	0.0141443	splicing factor, arginine/serine-rich 2,
AD-AD-11-120474159-120474343.0	chr11:120474159-120474343(-)	Pcyt2	0.182	0.435	0.253	0.0165326	ethanolamine-phosphate cytidylyltransferase
AD-AD-7-150255725-150255755.1	chr7:150255725-150255755(+)	Tssc4	0.606	0.356	-0.25	0.0101222	protein TSSC4 isoform 2
AD-AD-17-47456567-47456627.0	chr17:47456567-47456627(+)	Trerf1	0.59	0.838	0.248	0.018443	transcriptional-regulating factor 1 isoform 2
AD-AD-5-87257146-87258504.0	chr5:87257146-87258504(+)	Ythdc1	0.077	0.325	0.248	0.018443	YTH domain containing 1
AD-AD-4-155318122-155318259.1	chr4:155318122-155318259(+)	Ube2j2	0.745	0.499	-0.246	0.0111162	ubiquitin-conjugating enzyme E2 J2 isoform a
AD-AD-11-62191998-62192016.0	chr11:62191998-62192016(-)	Ncor1	0.525	0.289	-0.236	0.0139801	nuclear receptor corepressor 1
AD-AD-10-62276271-62276325.0	chr10:62276271-62276325(-)	Tet1	0.184	0.417	0.233	0.0253371	methylcytosine dioxygenase TET1
AD-AD-2-179818987-179819017.0	chr2:179818987-179819017(+)	Gtpbp5	0.126	0.357	0.231	0.0264019	GTP binding protein 5
AD-AD-9-44413010-44413035.0	chr9:44413010-44413035(+)	Ddx6	0.598	0.824	0.226	0.0292283	probable ATP-dependent RNA helicase DDX6
AD-AD-7-72444555-72444615.0	chr7:72444555-72444615(-)	Tjp1	0.651	0.876	0.225	0.0298228	tight junction protein ZO-1 isoform 1
AD-AD-14-52508892-52509072.0	chr14:52508892-52509072(+)	Mett11d1	0.24	0.463	0.223	0.0310418	protein RSM22 homolog, mitochondrial precursor
AD-AD-9-66309706-66309727.0	chr9:66309706-66309727(+)	Herc1	0.456	0.677	0.221	0.0323017	Mus musculus adult male corpora quadrigemina cDNA, RIKEN full-length enriched library, clone:B230218H07 product:hypothetical Phosphopantetheine attachment site/G-protein beta WD-40 repeats containing protein, full insert sequence.
AD-AD-16-14152118-14152655.0	chr16:14152118-14152655(-)	4921513D23Rik	0.764	0.981	0.217	0.0349483	limkain-b1
AD-AD-4-61981992-61982022.0	chr4:61981992-61982022(-)	Fkbp15	0.982	0.765	-0.217	0.0211967	FK506-binding protein 15
AD-AD-17-34974161-34974186.0	chr17:34974161-34974186(+)	Dom3z	0.463	0.677	0.214	0.0370479	protein Dom3Z
AD-AD-1-63223001-63223159.1	chr1:63223001-63223159(-)	Ndufs1	0.512	0.3	-0.212	0.0235516	NADH-ubiquinone oxidoreductase 75 kDa subunit,
AD-AD-11-29430692-29430778.0	chr11:29430692-29430778(+)	Mtif2	0.03	0.241	0.211	0.0392495	translation initiation factor IF-2,
AD-AD-11-115914433-115914472.0	chr11:115914433-115914472(+)	Unk	0.826	0.617	-0.209	0.0250674	RING finger protein unkempt homolog
AD-AD-4-3866109-3866278.1	chr4:3866109-3866278(+)	Chchd7	0.878	0.669	-0.209	0.0250674	coiled-coil-helix-coiled-coil-helix
AD-AD-7-72444555-72444594.0	chr7:72444555-72444594(-)	Tjp1	0.668	0.875	0.207	0.0423494	tight junction protein ZO-1 isoform 1
AD-AD-7-138053172-138053249.0	chr7:138053172-138053249(+)	Plekha1	0.333	0.535	0.202	0.0464996	RecName: Full=Pleckstrin homology domain-containing family A member 1; Short=PH domain-containing family A member 1; AltName: Full=Tandem PH domain-containing protein 1; Short=TAPP-1;
AD-AD-10-80329405-80329460.0	chr10:80329405-80329460(+)	3110056O03Rik	0.447	0.247	-0.2	0.030113	signal peptide peptidase-like 2B
AD-AD-19-5463304-5463325.0	chr19:5463304-5463325(+)	Fibp	0.334	0.142	-0.192	0.035279	Mus musculus aFGF intracellular binding protein (Fibp) mRNA, complete cds.
AD-AD-5-135850935-135850975.0	chr5:135850935-135850975(+)	Nsun5	0.913	0.728	-0.185	0.040376	putative methyltransferase NSUN5
AD-AD-5-144670449-144670569.0	chr5:144670449-144670569(-)	Aimp2	0.669	0.491	-0.178	0.0460552	aminoacyl tRNA synthase complex-interacting
IR-IR-7-51807606-51807876.0	chr7:51807606-51807876(-)	Nr1h2	0.161	0.792	0.631	0.00111661	oxysterols receptor LXR-beta
IR-IR-2-26761513-26763612.0	chr2:26761513-26763612(-)	Med22	0.762	0.162	-0.6	4.03e-05	mediator of RNA polymerase II transcription
IR-IR-7-30697314-30697608.0	chr7:30697314-30697608(+)	AK155472	0.042	0.62	0.578	0.00292616	Mus musculus 18-day embryo whole body cDNA, RIKEN full-length enriched library, clone:1110003H10 product:weakly similar to DNA-BINDING PROTEIN (FRAGMENT) [Homo sapiens], full insert sequence.
IR-IR-13-49478622-49480339.0	chr13:49478622-49480339(+)	Bicd2	0.257	0.797	0.54	0.00554488	protein bicaudal D homolog 2 isoform 3
IR-IR-15-89259009-89259144.0	chr15:89259009-89259144(-)	Chkb	0.405	0.919	0.514	0.0083782	SubName: Full=Chkb protein;
IR-IR-7-51807615-51807876.0	chr7:51807615-51807876(-)	Nr1h2	0.144	0.648	0.504	0.00976792	oxysterols receptor LXR-beta
IR-IR-18-9986353-9986550.0	chr18:9986353-9986550(+)	Thoc1	0.255	0.739	0.484	0.0131614	THO complex subunit 1
IR-IR-2-91612594-91612867.0	chr2:91612594-91612867(+)	Ambra1	0.211	0.691	0.48	0.0139507	activating molecule in BECN1-regulated autophagy
IR-IR-17-25377587-25378008.0	chr17:25377587-25378008(+)	0610007P22Rik	0.397	0.873	0.476	0.0147805	hypothetical protein LOC68327 isoform 1
IR-IR-8-123621825-123622607.0	chr8:123621825-123622607(-)	Mthfsd	0.134	0.585	0.451	0.0209878	methenyltetrahydrofolate synthase
IR-IR-9-113865186-113865824.0	chr9:113865186-113865824(+)	Ubp1	0.09	0.539	0.449	0.021568	upstream-binding protein 1 isoform a
IR-IR-17-34983940-34984087.0	chr17:34983940-34984087(-)	Skiv2l	0.098	0.527	0.429	0.0281529	superkiller viralicidic activity 2-like
IR-IR-4-155265348-155265466.0	chr4:155265348-155265466(-)	Pusl1	0.145	0.573	0.428	0.028522	RecName: Full=tRNA pseudouridine synthase-like 1; EC=5.4.99.-; AltName: Full=tRNA pseudouridylate synthase-like 1; AltName: Full=tRNA-uridine isomerase-like 1;
IR-IR-11-3034733-3035285.0	chr11:3034733-3035285(-)	Sfi1	0.45	0.866	0.416	0.0332724	Mus musculus adult male tongue cDNA, RIKEN full-length enriched library, clone:2310047I15 product:hypothetical protein, full insert sequence.
IR-IR-13-55608727-55608848.0	chr13:55608727-55608848(-)	Pdlim7	0.023	0.432	0.409	0.0363323	PDZ and LIM domain protein 7 isoform a
IR-IR-6-83430430-83431340.0	chr6:83430430-83431340(-)	Dguok	0.112	0.521	0.409	0.0363323	deoxyguanosine kinase, mitochondrial isoform 1
IR-IR-15-89258975-89259144.0	chr15:89258975-89259144(-)	Chkb	0.216	0.624	0.408	0.0367877	SubName: Full=Chkb protein;
IR-IR-2-24781714-24781791.0	chr2:24781714-24781791(-)	Arrdc1	0.086	0.485	0.399	0.0410995	arrestin domain-containing protein 1 isoform b
IR-IR-7-52118564-52118748.0	chr7:52118564-52118748(-)	Ptov1	0.848	0.569	-0.279	0.017115	Mus musculus 18-day embryo whole body cDNA, RIKEN full-length enriched library, clone:1110030G05 product:prostate tumor over expressed gene 1, full insert sequence.
IR-IR-18-36841419-36841527.0	chr18:36841419-36841527(+)	Slc35a4	0.704	0.455	-0.249	0.0257819	probable UDP-sugar transporter protein SLC35A4
IR-IR-7-28140465-28140591.0	chr7:28140465-28140591(-)	Shkbp1	0.929	0.686	-0.243	0.0278971	RecName: Full=SH3KBP1-binding protein 1; AltName: Full=SETA-binding protein 1;
IR-IR-7-28365710-28366369.0	chr7:28365710-28366369(+)	2310022A10Rik	0.956	0.74	-0.216	0.0392798	hypothetical protein LOC66367 isoform 1

## Sheet: NPC-MN
Supplemental File 1: Table 1. Splicing changes identified by RNA-seq during ESC neuronal differentiation.
Description: RNAseq reads from HB9-GFP ESCs, NPCs, and Day 5 GFP+ MNs were subjected to SpliceTrap analyses (see Methods). Events with a change in PSI of greater than or equal to 15% are shown with genome coordinates and p-values.
SpliceTrap event	Coordinates	Genesymbol	NPC PSI	MN PSI	dPSI MN-NPC	p-value	Description
CA-CA-4-117900423-117900450.0	chr4:117900423-117900450(-)	Ptprf	0.103	0.982	0.879	1.14e-64	receptor-type tyrosine-protein phosphatase F
CA-CS-17-56564749-56565349.0	chr17:56564749-56565349(-)	Ptprs	0.958	0.088	-0.87	9.06e-63	receptor-type tyrosine-protein phosphatase S
CA-CA-3-8936438-8936480.0	chr3:8936438-8936480(-)	Tpd52	0.093	0.96	0.867	5.61e-63	tumor protein D52 isoform 1
CA-CA-17-27158607-27158627.0	chr17:27158607-27158627(-)	Zbtb9	0.015	0.87	0.855	2.62e-61	zinc finger and BTB domain-containing protein 9
CA-CA-5-48582241-48582253.0	chr5:48582241-48582253(+)	Slit2	0.169	0.999	0.83	6.6e-58	Mus musculus neurogenic extracellular slit protein (Slit2) mRNA, partial cds.
CA-CA-15-63985405-63985414.1	chr15:63985405-63985414(-)	Asap1	0.165	0.987	0.822	7.71e-57	arf-GAP with SH3 domain, ANK repeat and PH
CA-CA-4-138920245-138920254.0	chr4:138920245-138920254(+)	C230096C10Rik	0.146	0.958	0.812	1.61e-55	hypothetical protein LOC230866 isoform 1
CA-CA-10-52077147-52077171.0	chr10:52077147-52077171(-)	Gopc	0.142	0.953	0.811	2.18e-55	Golgi-associated PDZ and coiled-coil
CA-CA-7-104003226-104003247.0	chr7:104003226-104003247(+)	Odz4	0.037	0.839	0.802	3.24e-54	teneurin-4
CA-CA-15-76560793-76560886.0	chr15:76560793-76560886(-)	Arhgap39	0.833	0.034	-0.799	3e-53	rho GTPase-activating protein 39 isoform 1
CA-CA-9-58749889-58749922.0	chr9:58749889-58749922(-)	Neo1	0.075	0.861	0.786	3.66e-52	neogenin isoform 1
CA-CA-17-8510714-8510736.0	chr17:8510714-8510736(+)	Sft2d1	0.184	0.966	0.782	1.18e-51	vesicle transport protein SFT2A
CA-CA-8-46880331-46881912.0	chr8:46880331-46881912(+)	Sorbs2	0.204	0.985	0.781	1.57e-51	sorbin and SH3 domain-containing protein 2
CA-CA-7-151688771-151688801.0	chr7:151688771-151688801(-)	Ppfia1	0.079	0.855	0.776	6.7e-51	liprin-alpha-1 isoform B
CA-CA-8-49372486-49372507.0	chr8:49372486-49372507(-)	Odz3	0.128	0.899	0.771	2.83e-50	teneurin-3 isoform 1
CA-CA-8-13938921-13938948.0	chr8:13938921-13938948(+)	Fbxo25	0.129	0.899	0.77	3.77e-50	F-box only protein 25
CA-CA-17-69623221-69623257.0	chr17:69623221-69623257(+)	Epb4.1l3	0.162	0.929	0.767	8.89e-50	band 4.1-like protein 3
CA-CA-5-48654879-48654906.0	chr5:48654879-48654906(+)	Slit2	0.044	0.811	0.767	8.89e-50	slit homolog 2 protein precursor
CA-CA-4-9564805-9564850.0	chr4:9564805-9564850(-)	Asph	0.038	0.799	0.761	4.9e-49	aspartyl/asparaginyl beta-hydroxylase isoform 1
CA-CA-16-32841622-32841667.0	chr16:32841622-32841667(-)	1700021K19Rik	0.172	0.922	0.75	1.08e-47	run domain Beclin-1 interacting and cystein-rich
CA-CA-6-83147312-83147327.0	chr6:83147312-83147327(+)	Dctn1	0.232	0.982	0.75	1.08e-47	dynactin subunit 1 isoform 2
CA-CA-X-13173811-13173829.0	chrX:13173811-13173829(-)	Cask	0.114	0.864	0.75	1.08e-47	peripheral plasma membrane protein CASK
CA-CA-11-116154588-116154627.0	chr11:116154588-116154627(-)	Exoc7	0.201	0.95	0.749	1.43e-47	exocyst complex component 7 isoform 2
CA-CA-15-79194087-79194108.0	chr15:79194087-79194108(-)	Tmem184b	0.087	0.835	0.748	1.89e-47	transmembrane protein 184B
CA-CA-3-90066835-90066902.0	chr3:90066835-90066902(+)	Crtc2	0.158	0.906	0.748	1.89e-47	CREB-regulated transcription coactivator 2
CA-CA-14-58468981-58469017.0	chr14:58468981-58469017(-)	Zdhhc20	0.075	0.819	0.744	5.74e-47	probable palmitoyltransferase ZDHHC20
CA-CA-17-56567213-56567240.0	chr17:56567213-56567240(-)	Ptprs	0.186	0.929	0.743	7.57e-47	receptor-type tyrosine-protein phosphatase S
CA-CA-18-32574598-32574691.0	chr18:32574598-32574691(+)	Bin1	0.174	0.917	0.743	7.57e-47	myc box-dependent-interacting protein 1 isoform
CA-CA-1-24055968-24056046.0	chr1:24055968-24056046(-)	Fam135a	0.91	0.169	-0.741	4.52e-46	hypothetical protein LOC68187
CA-CA-17-83824597-83824771.0	chr17:83824597-83824771(+)	Eml4	0.792	0.051	-0.741	4.52e-46	echinoderm microtubule-associated protein-like 4
CA-CA-2-91439760-91439784.0	chr2:91439760-91439784(+)	Ckap5	0.06	0.796	0.736	5.2e-46	cytoskeleton-associated protein 5 isoform 2
CA-CA-5-34971784-34971821.0	chr5:34971784-34971821(+)	Add1	0.189	0.923	0.734	9e-46	alpha-adducin isoform 2
CA-CA-X-160369294-160369303.0	chrX:160369294-160369303(+)	Ap1s2	0.263	0.993	0.73	2.68e-45	AP-1 complex subunit sigma-2
CA-CA-7-117484803-117484878.0	chr7:117484803-117484878(-)	Sbf2	0.175	0.901	0.726	7.92e-45	SET-binding factor 2
CA-CA-16-20674858-20674879.0	chr16:20674858-20674879(+)	Eif4g1	0.099	0.821	0.722	2.33e-44	eukaryotic translation initiation factor 4 gamma
CA-CA-1-120419897-120419924.0	chr1:120419897-120419924(+)	Clasp1	0.281	0.999	0.718	6.81e-44	CLIP-associating protein 1 isoform 1
CA-CA-2-22936187-22936220.0	chr2:22936187-22936220(+)	Acbd5	0.121	0.837	0.716	1.16e-43	acyl-CoA-binding domain-containing protein 5
CA-CS-11-22051790-22051895.0	chr11:22051790-22051895(-)	mKIAA0903	0.185	0.899	0.714	1.98e-43	Mus musculus KIAA0903-like protein mRNA, complete cds.
CA-CS-19-47025335-47025455.1	chr19:47025335-47025455(-)	Nt5c2	0.989	0.277	-0.712	1.1e-42	cytosolic purine 5'-nucleotidase isoform 1
CA-CS-10-25219581-25219749.0	chr10:25219581-25219749(+)	Epb4.1l2	0.089	0.796	0.707	1.26e-42	band 4.1-like protein 2
CA-CA-2-124487939-124488107.0	chr2:124487939-124488107(+)	Sema6d	0.883	0.177	-0.706	5.33e-42	semaphorin-6D isoform 2
CA-CA-6-5107003-5107027.0	chr6:5107003-5107027(+)	Ppp1r9a	0.302	0.998	0.696	2.24e-41	neurabin-1
CA-CA-5-115187356-115187446.0	chr5:115187356-115187446(-)	Git2	0.741	0.047	-0.694	1.2e-40	ARF GTPase-activating protein GIT2 isoform 1
CA-CA-6-119684098-119684110.0	chr6:119684098-119684110(-)	Erc1	0.165	0.859	0.694	3.76e-41	ELKS/Rab6-interacting/CAST family member 1
CA-CA-1-138193860-138193893.0	chr1:138193860-138193893(-)	Camsap1l1	0.283	0.975	0.692	6.31e-41	calmodulin-regulated spectrin-associated protein
CA-CA-10-75734120-75734150.0	chr10:75734120-75734150(-)	mKIAA0184	0.05	0.741	0.691	8.17e-41	Mus musculus mRNA for mKIAA0184 protein.
CA-CS-1-120418403-120418511.3	chr1:120418403-120418511(+)	Clasp1	0.911	0.223	-0.688	5.56e-40	CLIP-associating protein 1 isoform 1
CA-CA-1-34306648-34306975.0	chr1:34306648-34306975(+)	Dst	0.857	0.183	-0.674	1.9e-38	bullous pemphigoid antigen 1 isoform b
CA-CA-4-123074336-123074663.0	chr4:123074336-123074663(-)	Macf1	0.932	0.26	-0.672	3.13e-38	microtubule-actin cross-linking factor 1 isoform
CA-CA-12-41521183-41521210.0	chr12:41521183-41521210(+)	Dock4	0.29	0.96	0.67	1.68e-38	dedicator of cytokinesis protein 4
CA-CA-15-89137602-89137626.0	chr15:89137602-89137626(-)	Sbf1	0.06	0.726	0.666	4.56e-38	myotubularin-related protein 5 isoform 1
CA-CA-17-45815911-45815950.0	chr17:45815911-45815950(-)	Tmem63b	0.704	0.041	-0.663	2.9e-37	transmembrane protein 63B
CA-CA-2-165129165-165129201.0	chr2:165129165-165129201(-)	Elmo2	0.235	0.898	0.663	9.59e-38	engulfment and cell motility protein 2 isoform
CA-CA-4-44043086-44043140.0	chr4:44043086-44043140(+)	Clta	0.104	0.767	0.663	9.59e-38	clathrin light chain A isoform a
CA-CA-6-119568863-119568930.0	chr6:119568863-119568930(-)	Erc1	0.17	0.831	0.661	1.57e-37	ELKS/Rab6-interacting/CAST family member 1
CA-CA-2-119839036-119839054.0	chr2:119839036-119839054(+)	Mapkbp1	0.09	0.749	0.659	2.57e-37	mitogen-activated protein kinase-binding protein
CA-CA-8-49398591-49398618.0	chr8:49398591-49398618(-)	Odz3	0.131	0.789	0.658	3.29e-37	teneurin-3 isoform 1
CA-CA-10-122446968-122446986.0	chr10:122446968-122446986(-)	Mon2	0.322	0.976	0.654	8.75e-37	protein MON2 homolog isoform 1
CA-CA-8-123098070-123098178.0	chr8:123098070-123098178(+)	Gse1	0.82	0.167	-0.653	3.32e-36	genetic suppressor element 1 isoform 1
CA-CS-17-80250226-80250241.0	chr17:80250226-80250241(-)	Atl2	0.346	0.998	0.652	1.42e-36	atlastin-2 isoform 1
CA-CA-10-62766592-62766616.0	chr10:62766592-62766616(+)	Herc4	0.149	0.8	0.651	1.82e-36	probable E3 ubiquitin-protein ligase HERC4
CA-CA-13-107759783-107759897.0	chr13:107759783-107759897(-)	Kif2a	0.077	0.728	0.651	1.82e-36	kinesin-like protein KIF2A isoform 2
CA-CA-9-44509028-44509169.0	chr9:44509028-44509169(-)	Phldb1	0.214	0.864	0.65	2.32e-36	pleckstrin homology-like domain family B member
CA-CA-19-47357510-47357594.0	chr19:47357510-47357594(-)	Sh3pxd2a	0.687	0.039	-0.648	1.11e-35	SH3 and PX domain-containing protein 2A isoform
CA-CA-5-23269151-23269169.0	chr5:23269151-23269169(-)	Pus7	0.07	0.715	0.645	7.75e-36	pseudouridylate synthase 7 homolog
CA-CA-12-56836020-56836161.0	chr12:56836020-56836161(-)	Ralgapa1	0.184	0.828	0.644	9.86e-36	ral GTPase-activating protein subunit alpha-1
CA-CS-14-103668574-103668682.0	chr14:103668574-103668682(-)	Mycbp2	0.767	0.123	-0.644	2.89e-35	probable E3 ubiquitin-protein ligase MYCBP2
CA-CA-9-86400477-86400507.0	chr9:86400477-86400507(+)	Dopey1	0.14	0.783	0.643	1.25e-35	RecName: Full=Protein dopey-1;
CA-CA-7-130323762-130323909.0	chr7:130323762-130323909(+)	Tnrc6a	0.114	0.756	0.642	1.59e-35	trinucleotide repeat-containing gene 6A protein
CA-CA-2-27140358-27140373.0	chr2:27140358-27140373(-)	Vav2	0.331	0.97	0.639	3.26e-35	guanine nucleotide exchange factor VAV2
CA-CA-2-71071705-71071765.0	chr2:71071705-71071765(+)	Dync1i2	0.157	0.795	0.638	4.14e-35	cytoplasmic dynein 1 intermediate chain 2
CA-CA-9-59723008-59723221.0	chr9:59723008-59723221(+)	Myo9a	0.708	0.074	-0.634	3.08e-34	myosin-IXa
CA-CS-13-38074963-38074978.0	chr13:38074963-38074978(-)	Ssr1	0.047	0.679	0.632	1.72e-34	translocon-associated protein subunit alpha
CA-CA-12-73059733-73059760.0	chr12:73059733-73059760(+)	Daam1	0.365	0.996	0.631	2.17e-34	disheveled-associated activator of morphogenesis
CA-CS-18-32588849-32588957.0	chr18:32588849-32588957(+)	Bin1	0.193	0.823	0.63	2.75e-34	myc box-dependent-interacting protein 1 isoform
CA-CA-1-154690359-154690509.0	chr1:154690359-154690509(-)	Smg7	0.287	0.916	0.629	3.48e-34	protein SMG7 isoform 1
CA-CS-14-61325550-61325916.0	chr14:61325550-61325916(+)	Spata13	0.934	0.305	-0.629	9.94e-34	spermatogenesis-associated protein 13
CA-CA-2-32276175-32276211.0	chr2:32276175-32276211(-)	Slc25a25	0.194	0.822	0.628	4.4e-34	calcium-binding mitochondrial carrier protein
CA-CA-9-98891333-98891390.0	chr9:98891333-98891390(+)	Faim	0.357	0.985	0.628	4.4e-34	fas apoptotic inhibitory molecule 1 Faim-S
CA-CA-11-83800315-83800549.0	chr11:83800315-83800549(+)	Synrg	0.661	0.035	-0.626	2e-33	synergin gamma isoform 1
CA-CA-15-99567977-99568084.0	chr15:99567977-99568084(-)	Lass5	0.125	0.751	0.626	7.02e-34	LAG1 longevity assurance homolog 5
CA-CA-7-54030523-54030654.0	chr7:54030523-54030654(-)	Hps5	0.175	0.8	0.625	8.87e-34	Hermansky-Pudlak syndrome 5 protein homolog
CA-CS-12-81271169-81271235.0	chr12:81271169-81271235(-)	Actn1	0.875	0.257	-0.618	1.26e-32	Mus musculus 13 days embryo head cDNA, RIKEN full-length enriched library, clone:3110023F10 product:ALPHA-ACTININ 1 (ALPHA-ACTININ CYTOSKELETAL ISOFORM) (NON-MUSCLE ALPHA-ACTININ 1) (F-ACTIN CROSS LINKING PROTEIN) homolog [Rattus norvegicus], full insert sequence.
CA-CA-2-124487939-124488095.0	chr2:124487939-124488095(+)	Sema6d	0.791	0.175	-0.616	2e-32	semaphorin-6D isoform 2
CA-CA-5-76986843-76986888.0	chr5:76986843-76986888(+)	Exoc1	0.318	0.932	0.614	1.13e-32	exocyst complex component 1
CA-CA-1-60495785-60495803.0	chr1:60495785-60495803(+)	Abi2	0.13	0.742	0.612	1.79e-32	abl interactor 2 isoform 1
CA-CA-4-117898403-117898982.0	chr4:117898403-117898982(-)	Ptprf	0.968	0.361	-0.607	1.54e-31	receptor-type tyrosine-protein phosphatase F
CA-CS-2-30900401-30900416.0	chr2:30900401-30900416(-)	Fnbp1	0.1	0.707	0.607	5.58e-32	formin-binding protein 1 isoform e
CA-CA-X-33615911-33615929.0	chrX:33615911-33615929(+)	Dock11	0.371	0.977	0.606	6.99e-32	dedicator of cytokinesis protein 11
CA-CA-5-124077302-124077419.0	chr5:124077302-124077419(-)	Clip1	0.752	0.148	-0.604	3.01e-31	SubName: Full=Putative uncharacterized protein Clip1;
CA-CA-9-109973529-109973643.0	chr9:109973529-109973643(+)	Mtap4	0.888	0.285	-0.603	3.77e-31	microtubule-associated protein 4
CA-CS-18-56722136-56722329.0	chr18:56722136-56722329(-)	Aldh7a1	0.239	0.842	0.603	1.38e-31	alpha-aminoadipic semialdehyde dehydrogenase
CA-CA-5-76969771-76969792.0	chr5:76969771-76969792(+)	Exoc1	0.369	0.97	0.601	2.16e-31	exocyst complex component 1
CA-CA-1-10094292-10094445.0	chr1:10094292-10094445(+)	Cspp1	0.884	0.286	-0.598	1.15e-30	centrosome and spindle pole associated protein
CA-CA-19-3459746-3459764.0	chr19:3459746-3459764(-)	Ppp6r3	0.072	0.67	0.598	4.23e-31	serine/threonine-protein phosphatase 6
CA-CA-9-105395872-105395884.0	chr9:105395872-105395884(-)	Atp2c1	0.214	0.812	0.598	4.23e-31	calcium-transporting ATPase type 2C member 1
CA-CS-9-113787867-113787891.0	chr9:113787867-113787891(+)	Clasp2	0.31	0.907	0.597	5.29e-31	Mus musculus partial mRNA for CLIP-associating protein CLASP2, alternatively spliced.
CA-CA-16-85040495-85040552.0	chr16:85040495-85040552(-)	App	0.761	0.168	-0.593	3.46e-30	amyloid beta A4 protein isoform 1 precursor
CA-CA-11-70422909-70422933.0	chr11:70422909-70422933(+)	Mink1	0.357	0.947	0.59	2.5e-30	misshapen-like kinase 1 isoform 1
CA-CA-3-87965702-87965723.0	chr3:87965702-87965723(+)	Mef2d	0.279	0.869	0.59	2.5e-30	myocyte-specific enhancer factor 2D
CA-CA-1-60506914-60507097.0	chr1:60506914-60507097(+)	Abi2	0.155	0.743	0.588	3.88e-30	abl interactor 2 isoform 1
CA-CA-11-100910772-100910790.0	chr11:100910772-100910790(+)	Atp6v0a1	0.403	0.989	0.586	6.01e-30	V-type proton ATPase 116 kDa subunit a isoform
CA-CS-11-21962782-21962890.0	chr11:21962782-21962890(-)	Ehbp1	0.287	0.872	0.585	7.48e-30	EH domain-binding protein 1
CA-CA-2-156337520-156337556.0	chr2:156337520-156337556(+)	Epb4.1l1	0.412	0.993	0.581	1.79e-29	band 4.1-like protein 1 isoform a
CA-CA-10-119422529-119422685.0	chr10:119422529-119422685(+)	Grip1	0.935	0.357	-0.578	9e-29	glutamate receptor-interacting protein 1 isoform
CA-CA-11-119969780-119969804.0	chr11:119969780-119969804(-)	Slc38a10	0.279	0.857	0.578	3.43e-29	Mus musculus adult male olfactory brain cDNA, RIKEN full-length enriched library, clone:6430510I23 product:hypothetical Permeases for amino acids and related compounds, family II containing protein, full insert sequence.
CA-CA-19-42260109-42260130.0	chr19:42260109-42260130(+)	Zfyve27	0.247	0.821	0.574	8.11e-29	zinc finger FYVE domain-containing protein 27
CA-CA-4-43273864-43273921.0	chr4:43273864-43273921(+)	Unc13b	0.036	0.609	0.573	1.01e-28	protein unc-13 homolog B isoform 1
CA-CA-9-118488659-118488724.0	chr9:118488659-118488724(+)	Golga4	0.301	0.874	0.573	1.01e-28	Golgin subfamily A member 4
CA-CA-16-52268902-52268941.0	chr16:52268902-52268941(-)	Alcam	0.963	0.401	-0.562	2.66e-27	CD166 antigen precursor
CA-CS-19-6374718-6374898.0	chr19:6374718-6374898(+)	Sf1	0.925	0.364	-0.561	3.27e-27	splicing factor 1 isoform 1
CA-CA-16-90971808-90971832.0	chr16:90971808-90971832(-)	Synj1	0.328	0.888	0.56	1.58e-27	synaptojanin-1 isoform b
CA-CA-7-20014454-20014534.0	chr7:20014454-20014534(-)	Mark4	0.397	0.957	0.56	1.58e-27	RecName: Full=MAP/microtubule affinity-regulating kinase 4; EC=2.7.11.1;
CA-CA-4-117904090-117904396.0	chr4:117904090-117904396(-)	Ptprf	0.714	0.155	-0.559	4.96e-27	receptor-type tyrosine-protein phosphatase F
CA-CA-17-28195692-28195791.0	chr17:28195692-28195791(+)	Anks1	0.189	0.747	0.558	2.4e-27	ankyrin repeat and SAM domain-containing protein
CA-CA-11-87591268-87592108.0	chr11:87591268-87592108(+)	Bzrap1	0.768	0.212	-0.556	9.22e-27	SubName: Full=Bzrap1 protein; Flags: Fragment;
CA-CA-3-86592543-86592556.0	chr3:86592543-86592556(-)	Dclk2	0.428	0.983	0.555	4.48e-27	Mus musculus mRNA for doublecortin-like protein kinase, complete cds.
CA-CA-5-134752241-134752301.0	chr5:134752241-134752301(-)	Gtf2i	0.219	0.771	0.552	8.35e-27	general transcription factor II-I isoform 1
CA-CA-17-83827555-83827588.0	chr17:83827555-83827588(+)	Eml4	0.797	0.246	-0.551	2.58e-26	echinoderm microtubule-associated protein-like 4
CA-CA-17-12435515-12435671.0	chr17:12435515-12435671(-)	Map3k4	0.371	0.921	0.55	1.26e-26	mitogen-activated protein kinase kinase kinase
CA-CA-3-28524120-28524144.0	chr3:28524120-28524144(+)	Tnik	0.399	0.946	0.547	2.33e-26	traf2 and NCK-interacting protein kinase isoform
CA-CA-X-7380719-7380812.0	chrX:7380719-7380812(+)	Gripap1	0.131	0.678	0.547	2.33e-26	SubName: Full=GRIP1 associated protein 1; Flags: Fragment;
CA-CA-4-140627495-140627610.0	chr4:140627495-140627610(-)	Necap2	0.208	0.753	0.545	3.51e-26	adaptin ear-binding coat-associated protein 2
CA-CA-4-107522708-107522747.0	chr4:107522708-107522747(+)	Lrp8	0.577	0.035	-0.542	1.6e-25	low-density lipoprotein receptor-related protein
CA-CA-5-124085182-124085287.0	chr5:124085182-124085287(-)	Clip1	0.351	0.893	0.542	6.47e-26	SubName: Full=Putative uncharacterized protein Clip1;
CA-CA-1-167531880-167531986.0	chr1:167531880-167531986(-)	Mpzl1	0.583	0.047	-0.536	5.32e-25	myelin protein zero-like protein 1 isoform a
CA-CA-2-27155949-27155964.0	chr2:27155949-27155964(-)	Vav2	0.409	0.945	0.536	2.17e-25	guanine nucleotide exchange factor VAV2
CA-CA-7-109150808-109150850.0	chr7:109150808-109150850(+)	Numa1	0.574	0.039	-0.535	6.49e-25	nuclear mitotic apparatus protein 1
CA-CA-13-55609224-55609241.1	chr13:55609224-55609241(-)	Pdlim7	0.072	0.605	0.533	3.96e-25	PDZ and LIM domain protein 7 isoform a
CA-CA-2-4529044-4529116.0	chr2:4529044-4529116(+)	Frmd4a	0.332	0.865	0.533	3.96e-25	FERM domain-containing protein 4A isoform 1
CA-CA-5-134752241-134752298.0	chr5:134752241-134752298(-)	Gtf2i	0.189	0.722	0.533	3.96e-25	general transcription factor II-I isoform 1
CA-CA-14-8992512-8992545.0	chr14:8992512-8992545(+)	Pxk	0.084	0.616	0.532	4.83e-25	PX domain-containing protein kinase-like protein
CA-CA-11-120815487-120815582.1	chr11:120815487-120815582(+)	Slc16a3	0.951	0.42	-0.531	1.43e-24	monocarboxylate transporter 4
CA-CA-11-54485156-54485180.0	chr11:54485156-54485180(+)	Rapgef6	0.219	0.749	0.53	7.19e-25	Rap guanine nucleotide exchange factor (GEF) 6
CA-CA-9-75040190-75040271.0	chr9:75040190-75040271(+)	Myo5a	0.595	0.067	-0.528	2.58e-24	myosin-Va
CA-CA-10-126704695-126704701.0	chr10:126704695-126704701(+)	Dctn2	0.307	0.83	0.523	2.86e-24	dynactin subunit 2 isoform 2
CA-CA-2-80411369-80411387.0	chr2:80411369-80411387(-)	Nckap1	0.091	0.614	0.523	2.86e-24	nck-associated protein 1
CA-CS-7-5044913-5044988.0	chr7:5044913-5044988(+)	Epn1	0.741	0.219	-0.522	8.33e-24	epsin-1
CA-CA-2-120416557-120416650.0	chr2:120416557-120416650(+)	Snap23	0.022	0.543	0.521	4.23e-24	synaptosomal-associated protein 23 isoform a
CA-CA-4-117890616-117890649.0	chr4:117890616-117890649(-)	Ptprf	0.173	0.689	0.516	1.12e-23	receptor-type tyrosine-protein phosphatase F
CA-CA-5-14778538-14778565.0	chr5:14778538-14778565(+)	Pclo	0.42	0.934	0.514	1.64e-23	protein piccolo isoform 2
CA-CS-4-144693516-144693591.0	chr4:144693516-144693591(-)	Vps13d	0.381	0.895	0.514	1.64e-23	vacuolar protein sorting-associated protein 13D
CA-CA-14-31836252-31836365.1	chr14:31836252-31836365(+)	Pbrm1	0.288	0.801	0.513	1.99e-23	SubName: Full=Putative uncharacterized protein Pbrm1;
CA-CA-8-86450160-86450175.0	chr8:86450160-86450175(+)	Lphn1	0.207	0.72	0.513	1.99e-23	latrophilin-1 precursor
CA-CS-18-70752856-70752994.0	chr18:70752856-70752994(+)	Mbd2	0.999	0.489	-0.51	8.32e-23	methyl-CpG-binding domain protein 2
CA-CA-11-49977663-49977714.0	chr11:49977663-49977714(+)	Tbc1d9b	0.275	0.783	0.508	5.19e-23	TBC1 domain family member 9B
CA-CS-17-10406223-10407059.0	chr17:10406223-10407059(-)	Qk	0.978	0.471	-0.507	1.47e-22	protein quaking isoform 1
CA-CA-9-60528311-60528509.0	chr9:60528311-60528509(-)	Lrrc49	0.588	0.082	-0.506	1.77e-22	leucine-rich repeat-containing protein 49
CA-CA-9-69852112-69852148.0	chr9:69852112-69852148(+)	Bnip2	0.548	0.042	-0.506	1.77e-22	BCL2/adenovirus E1B 19 kDa protein-interacting
CA-CS-13-6597104-6597257.0	chr13:6597104-6597257(-)	Pfkp	0.984	0.479	-0.505	2.14e-22	6-phosphofructokinase type C
CA-CA-4-140627495-140627632.0	chr4:140627495-140627632(-)	Necap2	0.206	0.708	0.502	1.62e-22	adaptin ear-binding coat-associated protein 2
CA-CA-10-80780070-80780148.0	chr10:80780070-80780148(+)	Pip5k1c	0.392	0.893	0.501	1.95e-22	phosphatidylinositol-4-phosphate 5-kinase type-1
CA-CS-2-71066656-71066747.3	chr2:71066656-71066747(+)	Dync1i2	0.812	0.312	-0.5	5.44e-22	cytoplasmic dynein 1 intermediate chain 2
CA-CA-13-97386948-97387026.0	chr13:97386948-97387026(+)	Col4a3bp	0.378	0.877	0.499	2.84e-22	collagen type IV alpha-3-binding protein isoform
CA-CA-16-34049915-34050008.0	chr16:34049915-34050008(-)	Kalrn	0.264	0.762	0.498	3.42e-22	kalirin isoform 1
CA-CA-5-3954396-3954450.0	chr5:3954396-3954450(+)	Akap9	0.785	0.288	-0.497	9.48e-22	Mus musculus mRNA for A-kinase anchor protein 9 (Akap9 gene).
CA-CA-15-73042416-73042425.0	chr15:73042416-73042425(-)	Ptk2	0.454	0.949	0.495	5.98e-22	focal adhesion kinase 1 isoform 1
CA-CA-17-66689823-66689880.0	chr17:66689823-66689880(-)	1110012J17Rik	0.06	0.553	0.493	8.66e-22	hypothetical protein LOC68617 isoform 2
CA-CA-19-40396282-40396450.0	chr19:40396282-40396450(-)	Sorbs1	0.709	0.216	-0.493	1.98e-21	sorbin and SH3 domain-containing protein 1
CA-CA-11-4933244-4933265.0	chr11:4933244-4933265(+)	Ap1b1	0.044	0.531	0.487	2.61e-21	AP-1 complex subunit beta-1
CA-CS-10-12846947-12848802.0	chr10:12846947-12848802(+)	Plagl1	0.884	0.397	-0.487	5.91e-21	pleiomorphic adenoma gene-like 1
CA-CA-11-31818800-31818824.0	chr11:31818800-31818824(+)	Cpeb4	0.376	0.862	0.486	3.13e-21	cytoplasmic polyadenylation element-binding
CA-CA-11-79056901-79057077.0	chr11:79056901-79057077(-)	Wsb1	0.801	0.315	-0.486	7.08e-21	WD repeat and SOCS box-containing protein 1
CA-CA-18-80933550-80933583.0	chr18:80933550-80933583(-)	Atp9b	0.318	0.804	0.486	3.13e-21	probable phospholipid-transporting ATPase IIB
CA-CA-1-63631938-63632029.0	chr1:63631938-63632029(+)	Adam23	0.647	0.163	-0.484	1.02e-20	disintegrin and metalloproteinase
CA-CA-6-119728005-119728089.0	chr6:119728005-119728089(-)	Erc1	0.503	0.02	-0.483	1.22e-20	ELKS/Rab6-interacting/CAST family member 1
CA-CA-1-34353586-34353604.0	chr1:34353586-34353604(+)	Dst	0.518	0.036	-0.482	1.45e-20	bullous pemphigoid antigen 1 isoform b
CA-CA-17-56568521-56568580.0	chr17:56568521-56568580(-)	Ptprs	0.559	0.077	-0.482	1.45e-20	receptor-type tyrosine-protein phosphatase S
CA-CA-12-4647718-4647799.0	chr12:4647718-4647799(+)	Itsn2	0.009	0.49	0.481	7.77e-21	intersectin-2 isoform 1
CA-CA-5-82092410-82092449.0	chr5:82092410-82092449(+)	Lphn3	0.512	0.992	0.48	9.3e-21	latrophilin-3
CA-CA-7-71879540-71879576.0	chr7:71879540-71879576(+)	Apba2	0.496	0.976	0.48	9.3e-21	amyloid beta A4 precursor protein-binding family
CA-CS-10-12340988-12341178.0	chr10:12340988-12341178(-)	Utrn	0.999	0.522	-0.477	3.55e-20	utrophin
CA-CS-17-78679312-78679555.0	chr17:78679312-78679555(+)	Crim1	0.94	0.464	-0.476	4.24e-20	cysteine-rich motor neuron 1 protein precursor
CA-CA-6-140528867-140529056.0	chr6:140528867-140529056(+)	Plekha5	0.416	0.89	0.474	2.73e-20	phosphoinositol 3-phosphate-binding protein-2
CA-CA-12-71143118-71145239.0	chr12:71143118-71145239(-)	Nin	0.888	0.415	-0.473	7.2e-20	ninein isoform 1
CA-CS-12-113033758-113033889.0	chr12:113033758-113033889(+)	Klc1	0.691	0.218	-0.473	7.2e-20	kinesin light chain 1 isoform 1H
CA-CA-9-21157444-21157616.0	chr9:21157444-21157616(+)	Slc44a2	0.256	0.728	0.472	3.89e-20	choline transporter-like protein 2 isoform 1
CA-CA-4-80959403-80959502.0	chr4:80959403-80959502(-)	Mpdz	0.457	0.927	0.47	5.54e-20	multiple PDZ domain protein
CA-CA-2-84466176-84466294.0	chr2:84466176-84466294(-)	Ctnnd1	0.15	0.619	0.469	6.61e-20	catenin delta-1 isoform 1
CA-CS-17-25367465-25367720.0	chr17:25367465-25367720(+)	Unkl	0.973	0.504	-0.469	1.45e-19	RING finger protein unkempt-like isoform 1
CA-CA-12-45636043-45636061.0	chr12:45636043-45636061(+)	Nrcam	0.392	0.86	0.468	7.88e-20	RecName: Full=Neuronal cell adhesion molecule; Short=Nr-CAM; AltName: Full=Neuronal surface protein Bravo; Short=mBravo; AltName: Full=NgCAM-related cell adhesion molecule; Short=Ng-CAM-related; Flags: Precursor;
CA-CA-7-133611463-133611563.0	chr7:133611463-133611563(-)	Psmbeta	0.666	0.198	-0.468	1.73e-19	Mus musculus Pro-rich, PH and SH2 domain-containing signaling mediator beta (Psmbeta) mRNA, complete cds.
CA-CA-3-75706322-75706406.0	chr3:75706322-75706406(-)	Golim4	0.748	0.281	-0.467	2.06e-19	Golgi integral membrane protein 4
CA-CA-4-98660337-98660427.0	chr4:98660337-98660427(-)	Dock7	0.381	0.848	0.467	9.39e-20	dedicator of cytokinesis protein 7
CA-CS-14-34203427-34203499.0	chr14:34203427-34203499(-)	Mapk8	0.985	0.518	-0.467	2.06e-19	mitogen-activated protein kinase 8
CA-CA-11-98579022-98579079.0	chr11:98579022-98579079(-)	Med24	0.117	0.581	0.464	1.59e-19	RecName: Full=Mediator of RNA polymerase II transcription subunit 24; AltName: Full=Mediator complex subunit 24; AltName: Full=Thyroid hormone receptor-associated protein 4; AltName: Full=Thyroid hormone receptor-associated protein complex 100 kDa component; Short=Trap100; Short=mTRAP100;
CA-CA-17-13962949-13962994.0	chr17:13962949-13962994(+)	Mllt4	0.299	0.763	0.464	1.59e-19	afadin
CA-CA-13-94156299-94156335.0	chr13:94156299-94156335(+)	Homer1	0.302	0.764	0.462	2.25e-19	homer protein homolog 1 isoform L
CA-CA-5-136502339-136502477.0	chr5:136502339-136502477(+)	Dtx2	0.504	0.042	-0.462	4.88e-19	protein deltex-2
CA-CS-1-120435842-120435946.0	chr1:120435842-120435946(+)	Clasp1	0.707	0.245	-0.462	4.88e-19	CLIP-associating protein 1 isoform 1
CA-CA-2-29565675-29565828.0	chr2:29565675-29565828(+)	Rapgef1	0.168	0.629	0.461	2.67e-19	Rap guanine nucleotide exchange factor (GEF) 1
CA-CA-4-140142698-140142815.0	chr4:140142698-140142815(-)	Arhgef10l	0.49	0.951	0.461	2.67e-19	rho guanine nucleotide exchange factor 10-like
CA-CS-8-125792644-125792737.0	chr8:125792644-125792737(-)	Zfp276	0.916	0.455	-0.461	5.8e-19	zinc finger protein 276
CA-CA-6-85290336-85292355.0	chr6:85290336-85292355(-)	Rab11fip5	0.506	0.965	0.459	3.78e-19	rab11 family-interacting protein 5 isoform 1
CA-CA-16-58729285-58729336.0	chr16:58729285-58729336(+)	NA	0.202	0.66	0.458	4.49e-19	NA
CA-CA-2-71691590-71691720.0	chr2:71691590-71691720(+)	Itga6	0.473	0.015	-0.458	9.68e-19	integrin alpha-6
CA-CA-8-129934628-129934673.0	chr8:129934628-129934673(+)	Pard3	0.488	0.946	0.458	4.49e-19	partitioning defective 3 homolog isoform 2
CA-CS-2-71660494-71660626.0	chr2:71660494-71660626(+)	Itga6	0.978	0.52	-0.458	9.68e-19	integrin alpha-6
CA-CA-12-25725320-25725434.0	chr12:25725320-25725434(+)	Kidins220	0.504	0.048	-0.456	1.36e-18	kinase D-interacting substrate of 220 kDa
CA-CA-10-69443571-69443598.0	chr10:69443571-69443598(+)	Ank3	0.2	0.655	0.455	7.51e-19	ankyrin 3, epithelial isoform i
CA-CA-11-54465250-54465265.0	chr11:54465250-54465265(+)	Rapgef6	0.136	0.591	0.455	7.51e-19	Rap guanine nucleotide exchange factor (GEF) 6
CA-CA-3-87499319-87499439.0	chr3:87499319-87499439(+)	Arhgef11	0.432	0.887	0.455	7.51e-19	SubName: Full=Putative uncharacterized protein Arhgef11;
CA-CA-5-43660107-43660131.0	chr5:43660107-43660131(+)	Cpeb2	0.545	0.999	0.454	8.91e-19	cytoplasmic polyadenylation element-binding
CA-CA-1-66478100-66478193.0	chr1:66478100-66478193(+)	Mtap2	0.465	0.014	-0.451	3.17e-18	microtubule-associated protein 2 isoform 1
CA-CA-7-74389406-74389430.0	chr7:74389406-74389430(-)	Mef2a	0.278	0.726	0.448	2.47e-18	RecName: Full=Myocyte-specific enhancer factor 2A;
CA-CA-9-47626816-47626900.0	chr9:47626816-47626900(+)	ra175a	0.85	0.402	-0.448	5.23e-18	SubName: Full=RA175 isoform j; Flags: Fragment;
CA-CA-2-52987750-52987876.0	chr2:52987750-52987876(+)	Fmnl2	0.321	0.768	0.447	2.92e-18	formin-like protein 2
CA-CS-12-112776565-112776759.0	chr12:112776565-112776759(+)	Eif5	0.934	0.488	-0.446	7.3e-18	eukaryotic translation initiation factor 5
CA-CS-6-29367931-29368153.0	chr6:29367931-29368153(+)	Ccdc136	0.912	0.466	-0.446	7.3e-18	coiled-coil domain-containing protein 136
CA-CS-9-20446467-20446540.1	chr9:20446467-20446540(-)	Fbxl12	0.872	0.426	-0.446	7.3e-18	F-box/LRR-repeat protein 12 isoform b
CA-CS-13-49145852-49145951.0	chr13:49145852-49145951(-)	Wnk2	0.504	0.949	0.445	4.08e-18	serine/threonine-protein kinase WNK2
CA-CS-1-183851788-183852631.0	chr1:183851788-183852631(-)	Enah	0.553	0.997	0.444	4.83e-18	protein enabled homolog isoform 2
CA-CA-1-74333665-74333782.0	chr1:74333665-74333782(+)	Pnkd	0.789	0.347	-0.442	1.42e-17	probable hydrolase PNKD isoform 3
CA-CA-10-117593889-117593919.0	chr10:117593889-117593919(+)	Mdm1	0.626	0.184	-0.442	1.42e-17	nuclear protein MDM1 isoform 3
CA-CA-7-97330728-97330878.0	chr7:97330728-97330878(+)	Picalm	0.506	0.947	0.441	7.95e-18	phosphatidylinositol-binding clathrin assembly
CA-CA-6-76852280-76852424.0	chr6:76852280-76852424(-)	Ctnna2	0.392	0.831	0.439	1.11e-17	catenin alpha-2 isoform 2
CA-CA-1-36404061-36404139.0	chr1:36404061-36404139(-)	Kiaa1310	0.315	0.753	0.438	1.31e-17	RecName: Full=Uncharacterized protein KIAA1310;
CA-CA-4-131520045-131520102.1	chr4:131520045-131520102(-)	Epb4.1	0.31	0.748	0.438	1.31e-17	protein 4.1 isoform 2
CA-CA-16-58729292-58729336.0	chr16:58729292-58729336(+)	Cldnd1	0.205	0.642	0.437	1.54e-17	claudin domain-containing protein 1
CA-CA-16-85043820-85043988.0	chr16:85043820-85043988(-)	App	0.457	0.02	-0.437	3.21e-17	amyloid beta A4 protein isoform 1 precursor
CA-CA-2-29748557-29748674.0	chr2:29748557-29748674(+)	Odf2	0.859	0.423	-0.436	3.78e-17	outer dense fiber protein 2 isoform b
CA-CA-X-7780151-7780169.1	chrX:7780151-7780169(-)	Porcn	0.444	0.879	0.435	2.14e-17	probable protein-cysteine N-palmitoyltransferase
CA-CA-X-162823322-162823413.0	chrX:162823322-162823413(+)	Gpm6b	0.498	0.065	-0.433	6.14e-17	neuronal membrane glycoprotein M6-b isoform 6
CA-CA-12-3754095-3754116.0	chr12:3754095-3754116(+)	Dtnb	0.426	0.857	0.431	4.11e-17	dystrobrevin beta isoform b
CA-CA-16-32995891-32995999.0	chr16:32995891-32995999(+)	Lrch3	0.779	0.348	-0.431	8.47e-17	leucine-rich repeat and calponin homology
CA-CA-12-45667826-45667856.0	chr12:45667826-45667856(+)	Nrcam	0.536	0.966	0.43	4.83e-17	neuronal cell adhesion molecule isoform 2
CA-CS-5-97503651-97503762.0	chr5:97503651-97503762(+)	Bmp2k	0.75	0.32	-0.43	9.95e-17	BMP-2-inducible protein kinase
CA-CA-11-94907762-94907904.0	chr11:94907762-94907904(-)	Itga3	0.978	0.549	-0.429	1.17e-16	integrin alpha-3
CA-CA-7-74369261-74369287.0	chr7:74369261-74369287(+)	Lysmd4	0.157	0.585	0.428	6.67e-17	lysM and putative peptidoglycan-binding
CA-CA-5-139705706-139705898.1	chr5:139705706-139705898(+)	Unc84a	0.691	0.266	-0.425	2.21e-16	Mus musculus 0 day neonate skin cDNA, RIKEN full-length enriched library, clone:4632417G13 product:SAD1-UNC84-LIKE PROTEIN (FRAGMENT) homolog [Mus musculus], full insert sequence.
CA-CA-7-134992082-134992181.0	chr7:134992082-134992181(+)	Stx4a	0.896	0.472	-0.424	2.59e-16	syntaxin-4
CA-CA-18-22928244-22928436.0	chr18:22928244-22928436(-)	Nol4	0.35	0.772	0.422	1.74e-16	Mus musculus adult male testis cDNA, RIKEN full-length enriched library, clone:4930568N03 product:similar to NOLP PROTEIN (HRIHFB2255 PROTEIN) [Homo sapiens], full insert sequence.
CA-CA-11-49912747-49912841.0	chr11:49912747-49912841(+)	Rnf130	0.818	0.398	-0.42	4.86e-16	E3 ubiquitin-protein ligase RNF130 precursor
CA-CA-3-148484243-148484372.0	chr3:148484243-148484372(-)	Lphn2	0.125	0.543	0.418	3.29e-16	SubName: Full=Lphn2 protein;
CA-CS-11-97238310-97238412.0	chr11:97238310-97238412(+)	Socs7	0.506	0.924	0.418	3.29e-16	suppressor of cytokine signaling 7
CA-CA-14-21504433-21504502.0	chr14:21504433-21504502(+)	Sec24c	0.21	0.627	0.417	3.85e-16	Sec24 related gene family, member C isoform 2
CA-CA-2-11399662-11399685.0	chr2:11399662-11399685(-)	Pfkfb3	0.04	0.455	0.415	5.26e-16	6-phosphofructo-2-kinase/fructose-2,
CA-CA-7-138053101-138053172.0	chr7:138053101-138053172(+)	Plekha1	0.727	0.312	-0.415	1.06e-15	RecName: Full=Pleckstrin homology domain-containing family A member 1; Short=PH domain-containing family A member 1; AltName: Full=Tandem PH domain-containing protein 1; Short=TAPP-1;
CA-CA-9-59760343-59760397.0	chr9:59760343-59760397(+)	Myo9a	0.171	0.585	0.414	6.15e-16	myosin-IXa
CA-CA-17-78786330-78786411.0	chr17:78786330-78786411(-)	Fez2	0.147	0.56	0.413	7.19e-16	fasciculation and elongation protein zeta-2
CA-CA-19-40399960-40401427.0	chr19:40399960-40401427(-)	Sorbs1	0.092	0.505	0.413	7.19e-16	sorbin and SH3 domain-containing protein 1
CA-CA-19-40451134-40451506.0	chr19:40451134-40451506(-)	mKIAA1296	0.461	0.049	-0.412	1.68e-15	Mus musculus ponsin-2 mRNA, complete cds.
CA-CA-8-11824504-11824681.0	chr8:11824504-11824681(+)	Arhgef7	0.116	0.528	0.412	8.4e-16	rho guanine nucleotide exchange factor 7 isoform
CA-CA-9-113784382-113784445.0	chr9:113784382-113784445(+)	Clasp2	0.328	0.739	0.411	9.81e-16	Mus musculus partial mRNA for CLIP-associating protein CLASP2, alternatively spliced.
CA-CA-17-69636951-69637068.0	chr17:69636951-69637068(+)	Epb4.1l3	0.677	0.267	-0.41	2.28e-15	band 4.1-like protein 3
CA-CA-7-134000739-134000856.0	chr7:134000739-134000856(-)	Ino80e	0.972	0.562	-0.41	2.28e-15	INO80 complex subunit E
CA-CA-1-60507013-60507097.0	chr1:60507013-60507097(+)	Abi2	0.084	0.493	0.409	1.34e-15	abl interactor 2 isoform 1
CA-CA-19-53318799-53318895.0	chr19:53318799-53318895(+)	Add3	0.516	0.924	0.408	1.56e-15	gamma-adducin isoform a
CA-CA-11-116158884-116158977.0	chr11:116158884-116158977(-)	Exoc7	0.236	0.643	0.407	1.82e-15	exocyst complex component 7 isoform 1
CA-CS-X-7469855-7469993.0	chrX:7469855-7469993(+)	Slc35a2	0.867	0.46	-0.407	3.61e-15	UDP-galactose translocator isoform 1
CA-CA-16-4934194-4934239.0	chr16:4934194-4934239(+)	Mgrn1	0.352	0.755	0.403	3.35e-15	E3 ubiquitin-protein ligase MGRN1
CA-CA-2-180670647-180670732.0	chr2:180670647-180670732(-)	Nkain4	0.898	0.495	-0.403	6.61e-15	sodium/potassium-transporting ATPase subunit
CA-CA-15-82644910-82645033.0	chr15:82644910-82645033(-)	Tcf20	0.386	0.788	0.402	3.9e-15	transcription factor 20 isoform a
CA-CA-9-66877470-66877549.0	chr9:66877470-66877549(-)	Tpm1	0.93	0.529	-0.401	8.93e-15	Mus musculus adult male kidney cDNA, RIKEN full-length enriched library, clone:0610007B22 product:tropomyosin 2, beta, full insert sequence.
CA-CS-18-58094604-58094652.0	chr18:58094604-58094652(+)	Slc12a2	0.981	0.582	-0.399	1.2e-14	solute carrier family 12 member 2
CA-CA-1-170115086-170115199.0	chr1:170115086-170115199(-)	Pbx1	0.538	0.934	0.396	9.64e-15	pre-B-cell leukemia transcription factor 1
CA-CA-13-104620267-104620411.0	chr13:104620267-104620411(-)	Erbb2ip	0.206	0.602	0.396	9.64e-15	protein LAP2 isoform 1
CA-CA-5-23471951-23472249.0	chr5:23471951-23472249(-)	Fam126a	0.63	0.235	-0.395	2.18e-14	hyccin
CA-CA-7-52158831-52158897.0	chr7:52158831-52158897(-)	Ap2a1	0.074	0.469	0.395	1.12e-14	AP-2 complex subunit alpha-1 isoform a
CA-CA-11-59555492-59555600.0	chr11:59555492-59555600(+)	Mprip	0.939	0.545	-0.394	2.52e-14	SubName: Full=Myosin phosphatase Rho interacting protein;
CA-CA-3-63506485-63506545.0	chr3:63506485-63506545(-)	Plch1	0.019	0.413	0.394	1.3e-14	1-phosphatidylinositol-4,5-bisphosphate
CA-CA-6-50126875-50126917.0	chr6:50126875-50126917(+)	Mpp6	0.395	0.001	-0.394	2.52e-14	MAGUK p55 subfamily member 6 isoform a
CA-CA-6-71802759-71802861.0	chr6:71802759-71802861(+)	Immt	0.857	0.464	-0.393	2.92e-14	SubName: Full=Putative uncharacterized protein; Flags: Fragment;
CA-CA-11-77629357-77629393.1	chr11:77629357-77629393(+)	Myo18a	0.087	0.479	0.392	1.75e-14	myosin-XVIIIa
CA-CA-13-107647578-107647605.0	chr13:107647578-107647605(-)	Ipo11	0.084	0.475	0.391	2.03e-14	importin-11
CA-CS-1-135191139-135191285.0	chr1:135191139-135191285(+)	Plekha6	0.728	0.337	-0.391	3.92e-14	pleckstrin homology domain-containing family A
CA-CA-9-54227581-54227644.0	chr9:54227581-54227644(-)	Dmxl2	0.607	0.217	-0.39	4.54e-14	dmX-like protein 2
CA-CS-3-126682173-126682185.0	chr3:126682173-126682185(-)	Ank2	0.727	0.337	-0.39	4.54e-14	ankyrin-2 isoform 2
CA-CS-7-69076233-69076379.0	chr7:69076233-69076379(-)	A330076H08Rik	0.832	0.443	-0.389	5.25e-14	Mus musculus 16 days neonate cerebellum cDNA, RIKEN full-length enriched library, clone:9630016B09 product:unclassifiable, full insert sequence.
CA-CA-15-76262801-76262828.0	chr15:76262801-76262828(+)	Heatr7a	0.779	0.391	-0.388	6.07e-14	HEAT repeat containing 7A isoform 1
CA-CA-1-10075827-10076033.0	chr1:10075827-10076033(+)	Cspp1	0.755	0.369	-0.386	8.1e-14	centrosome and spindle pole associated protein
CA-CA-18-6057514-6057589.0	chr18:6057514-6057589(-)	Arhgap12	0.513	0.129	-0.384	1.08e-13	rho GTPase-activating protein 12 isoform 1
CA-CA-3-60418604-60418658.0	chr3:60418604-60418658(+)	Mbnl1	0.615	0.999	0.384	5.65e-14	muscleblind-like protein 1
CA-CA-17-80677562-80677721.0	chr17:80677562-80677721(-)	Dhx57	0.93	0.548	-0.382	1.44e-13	putative ATP-dependent RNA helicase DHX57
CA-CA-14-46242515-46242617.0	chr14:46242515-46242617(-)	Ddhd1	0.608	0.227	-0.381	1.66e-13	phospholipase DDHD1 isoform 3
CA-CS-10-66679730-66679855.0	chr10:66679730-66679855(+)	mKIAA1380	0.795	0.415	-0.38	1.91e-13	Mus musculus 0 day neonate kidney cDNA, RIKEN full-length enriched library, clone:D630035I23 product:CDNA FLJ14374 FIS, CLONE HEMBA1001635, WEAKLY SIMILAR TO TESTIS SPECIFIC PROTEIN A (FRAGMENT) homolog [Homo sapiens], full insert sequence.
CA-CS-17-47627091-47627231.0	chr17:47627091-47627231(-)	Taf8	0.884	0.504	-0.38	1.91e-13	transcription initiation factor TFIID subunit 8
CA-CS-11-54754212-54754384.0	chr11:54754212-54754384(-)	Tnip1	0.792	0.415	-0.377	2.93e-13	TNFAIP3-interacting protein 1 isoform 1
CA-CS-2-91052436-91052482.0	chr2:91052436-91052482(-)	Acp2	0.986	0.609	-0.377	2.93e-13	lysosomal acid phosphatase precursor
CA-CA-10-28274575-28274605.0	chr10:28274575-28274605(+)	Ptprk	0.025	0.399	0.374	2.37e-13	receptor-type tyrosine-protein phosphatase kappa
CA-CA-12-110787500-110787581.0	chr12:110787500-110787581(+)	Meg3	0.756	0.382	-0.374	4.46e-13	Mus musculus adult male medulla oblongata cDNA, RIKEN full-length enriched library, clone:6330403F08 product:Mus musculus GTL2, imprinted maternally expressed untranslated mRNA (Gtl2), mRNA., full insert sequence.
CA-CA-6-17800356-17800425.0	chr6:17800356-17800425(+)	St7	0.409	0.783	0.374	2.37e-13	suppressor of tumorigenicity 7 protein isoform
CA-CA-1-40065175-40065184.0	chr1:40065175-40065184(+)	Map4k4	0.589	0.961	0.372	3.15e-13	mitogen-activated protein kinase kinase kinase
CA-CA-17-15638117-15638321.0	chr17:15638117-15638321(+)	Tbp	0.309	0.681	0.372	3.15e-13	TATA-box-binding protein
CA-CA-9-111095550-111095622.0	chr9:111095550-111095622(+)	Lrrfip2	0.755	0.383	-0.372	5.9e-13	leucine-rich repeat flightless-interacting
CA-CA-17-15638117-15638166.0	chr17:15638117-15638166(+)	Tbp	0.467	0.837	0.37	4.17e-13	TATA-box-binding protein
CA-CA-2-112156397-112156442.0	chr2:112156397-112156442(+)	Slc12a6	0.552	0.182	-0.37	7.79e-13	solute carrier family 12 member 6 isoform 2
CA-CA-5-33301929-33301995.0	chr5:33301929-33301995(+)	Depdc5	0.49	0.86	0.37	4.17e-13	DEP domain-containing protein 5 isoform 1
CA-CA-7-138053101-138053142.0	chr7:138053101-138053142(+)	Plekha1	0.91	0.54	-0.37	7.79e-13	RecName: Full=Pleckstrin homology domain-containing family A member 1; Short=PH domain-containing family A member 1; AltName: Full=Tandem PH domain-containing protein 1; Short=TAPP-1;
CA-CA-16-58729270-58729336.0	chr16:58729270-58729336(+)	NA	0.167	0.536	0.369	4.79e-13	NA
CA-CS-1-93005156-93005249.0	chr1:93005156-93005249(+)	Lrrfip1	0.234	0.603	0.369	4.79e-13	leucine-rich repeat flightless-interacting
CA-CA-17-69633224-69633347.0	chr17:69633224-69633347(+)	Epb4.1l3	0.214	0.582	0.368	5.51e-13	band 4.1-like protein 3
CA-CA-9-30975145-30975313.0	chr9:30975145-30975313(-)	Aplp2	0.489	0.121	-0.368	1.03e-12	amyloid-like protein 2 isoform b
CA-CS-11-23262576-23262612.0	chr11:23262576-23262612(+)	Usp34	0.118	0.486	0.368	5.51e-13	Mus musculus 2 days neonate sympathetic ganglion cDNA, RIKEN full-length enriched library, clone:7120448K24 product:hypothetical Glutamic acid-rich region profile/Serine-rich region profile containing protein, full insert sequence.
CA-CS-2-92191765-92191788.0	chr2:92191765-92191788(+)	Phf21a	0.632	0.999	0.367	6.34e-13	PHD finger protein 21A isoform 1
CA-CS-3-36891598-36891649.0	chr3:36891598-36891649(+)	4932438A13Rik	0.583	0.95	0.367	6.34e-13	fragile site-associated protein
CA-CA-4-155541885-155541918.0	chr4:155541885-155541918(-)	Agrn	0.033	0.399	0.366	7.28e-13	SubName: Full=Agrn protein; Flags: Fragment;
CA-CA-2-90980965-90980974.0	chr2:90980965-90980974(-)	mKIAA0358	0.233	0.598	0.365	8.36e-13	Mus musculus mRNA for mKIAA0358 protein.
CA-CA-12-30684363-30684558.0	chr12:30684363-30684558(+)	Pxdn	0.131	0.495	0.364	9.6e-13	peroxidasin homolog precursor
CA-CA-2-90995169-90995232.0	chr2:90995169-90995232(-)	mKIAA0358	0.623	0.987	0.364	9.6e-13	Mus musculus mRNA for mKIAA0358 protein.
CA-CA-5-82221385-82221403.0	chr5:82221385-82221403(+)	Lphn3	0.032	0.396	0.364	9.6e-13	RecName: Full=Latrophilin-3; AltName: Full=Lectomedin-3; Flags: Precursor;
CA-CA-3-94975712-94975808.0	chr3:94975712-94975808(+)	Sema6c	0.283	0.646	0.363	1.1e-12	SubName: Full=Semaphorin 6C;
CA-CA-5-102365008-102365092.0	chr5:102365008-102365092(-)	Wdfy3	0.606	0.969	0.363	1.1e-12	WD repeat and FYVE domain-containing protein 3
CA-CS-5-104919662-104919783.0	chr5:104919662-104919783(+)	Pkd2	0.983	0.62	-0.363	2.03e-12	polycystin-2
CA-CA-10-57881394-57881583.0	chr10:57881394-57881583(+)	Lims1	0.045	0.407	0.362	1.26e-12	LIM and senescent cell antigen-like-containing
CA-CA-19-10102774-10102993.0	chr19:10102774-10102993(+)	Rab3il1	0.769	0.407	-0.362	2.33e-12	guanine nucleotide exchange factor for Rab-3A
CA-CA-4-138991863-138991947.0	chr4:138991863-138991947(+)	Ubr4	0.104	0.466	0.362	1.26e-12	RecName: Full=E3 ubiquitin-protein ligase UBR4; EC=6.3.2.-; AltName: Full=N-recognin-4; AltName: Full=Zinc finger UBR1-type protein 1; AltName: Full=p600;
CA-CA-5-122231341-122231551.0	chr5:122231341-122231551(+)	Atxn2	0.947	0.585	-0.362	2.33e-12	ataxin-2
CA-CA-X-155898198-155898297.0	chrX:155898198-155898297(+)	Mtap7d2	0.325	0.687	0.362	1.26e-12	MAP7 domain-containing protein 2
CA-CA-9-92496822-92496885.0	chr9:92496822-92496885(+)	Plod2	0.554	0.194	-0.36	3.05e-12	procollagen-lysine,2-oxoglutarate 5-dioxygenase
CA-CS-1-133920129-133920415.0	chr1:133920129-133920415(+)	Elk4	0.737	0.377	-0.36	3.05e-12	ETS domain-containing protein Elk-4
CA-CS-11-50198145-50198238.1	chr11:50198145-50198238(+)	Hnrnph1	0.994	0.634	-0.36	3.05e-12	heterogeneous nuclear ribonucleoprotein H
CA-CA-1-40068494-40068686.0	chr1:40068494-40068686(+)	Map4k4	0.81	0.451	-0.359	3.49e-12	mitogen-activated protein kinase kinase kinase
CA-CA-X-45309386-45309410.0	chrX:45309386-45309410(+)	Ocrl	0.581	0.94	0.359	1.9e-12	inositol polyphosphate 5-phosphatase OCRL-1
CA-CA-19-57121414-57121555.0	chr19:57121414-57121555(-)	Ablim1	0.842	0.486	-0.356	5.22e-12	actin-binding LIM protein 1 isoform 3
CA-CA-5-144090356-144090576.0	chr5:144090356-144090576(-)	Zdhhc4	0.149	0.505	0.356	2.86e-12	probable palmitoyltransferase ZDHHC4
CA-CA-8-12863758-12863862.0	chr8:12863758-12863862(+)	Atp11a	0.455	0.099	-0.356	5.22e-12	probable phospholipid-transporting ATPase IH
CA-CA-11-29606409-29608770.0	chr11:29606409-29608770(+)	Rtn4	0.456	0.811	0.355	3.27e-12	reticulon-4 isoform A
CA-CA-11-104204172-104204361.0	chr11:104204172-104204361(-)	1700081L11Rik	0.525	0.171	-0.354	6.82e-12	hypothetical protein LOC76719
CA-CA-2-157148958-157149006.0	chr2:157148958-157149006(+)	Rpn2	0.047	0.401	0.354	3.75e-12	dolichyl-diphosphooligosaccharide--protein
CA-CA-12-88782592-88782730.0	chr12:88782592-88782730(-)	Alkbh1	0.7	0.347	-0.353	7.78e-12	alkylated DNA repair protein alkB homolog 1
CA-CA-4-155231604-155231643.0	chr4:155231604-155231643(+)	Dvl1	0.146	0.499	0.353	4.28e-12	segment polarity protein dishevelled homolog
CA-CA-10-33670288-33670423.0	chr10:33670288-33670423(-)	Zufsp	0.463	0.111	-0.352	8.88e-12	zinc finger with UFM1-specific peptidase domain
CA-CA-12-79594936-79595044.0	chr12:79594936-79595044(+)	Gphn	0.417	0.065	-0.352	8.88e-12	gephyrin isoform 2
CA-CA-13-104617986-104618103.0	chr13:104617986-104618103(-)	Erbb2ip	0.921	0.569	-0.352	8.88e-12	protein LAP2 isoform 1
CA-CA-7-6690275-6690345.0	chr7:6690275-6690345(+)	Usp29	0.418	0.066	-0.352	8.88e-12	Mus musculus ossification center-associated (Ocat) mRNA sequence.
CA-CA-14-46218776-46218860.0	chr14:46218776-46218860(-)	Ddhd1	0.697	0.346	-0.351	1.01e-11	RecName: Full=Phospholipase DDHD1; EC=3.1.1.-; AltName: Full=DDHD domain-containing protein 1; AltName: Full=Phosphatidic acid-preferring phospholipase A1 homolog; Short=PA-PLA1;
CA-CA-3-126755143-126755167.0	chr3:126755143-126755167(-)	Ank2	0.65	0.999	0.349	7.3e-12	Mus musculus adult male medulla oblongata cDNA, RIKEN full-length enriched library, clone:6330566N20 product:partly similar to ANKYRIN 2, full insert sequence.
CA-CA-5-36329703-36329970.0	chr5:36329703-36329970(+)	Afap1	0.378	0.727	0.349	7.3e-12	actin filament-associated protein 1
CA-CS-1-82876582-82876702.0	chr1:82876582-82876702(+)	Agfg1	0.789	0.44	-0.349	1.32e-11	arf-GAP domain and FG repeats-containing protein
CA-CA-15-90779436-90779475.1	chr15:90779436-90779475(-)	Kif21a	0.148	0.496	0.348	8.33e-12	Mus musculus Kif21a (Kif21a) mRNA, complete cds.
CA-CA-2-29748520-29748674.0	chr2:29748520-29748674(+)	Odf2	0.911	0.563	-0.348	1.5e-11	outer dense fiber protein 2 isoform b
CA-CA-11-106948025-106948211.0	chr11:106948025-106948211(-)	Bptf	0.222	0.565	0.343	1.61e-11	bromodomain PHD finger transcription factor
CA-CA-11-77636164-77636176.0	chr11:77636164-77636176(+)	Myo18a	0.646	0.989	0.343	1.61e-11	myosin-XVIIIa
CA-CA-15-58778880-58779075.0	chr15:58778880-58779075(-)	Mtss1	0.51	0.167	-0.343	2.87e-11	metastasis suppressor protein 1 isoform 1
CA-CA-5-116101164-116101273.0	chr5:116101164-116101273(-)	Ccdc64	0.524	0.867	0.343	1.61e-11	SubName: Full=Putative uncharacterized protein Ccdc64;
CA-CA-14-57429576-57429696.0	chr14:57429576-57429696(-)	Zmym5	0.504	0.163	-0.341	3.71e-11	zinc finger MYM-type protein 5
CA-CA-6-71803166-71803262.0	chr6:71803166-71803262(+)	Immt	0.63	0.971	0.341	2.08e-11	SubName: Full=Putative uncharacterized protein; Flags: Fragment;
CA-CS-19-7496403-7496952.0	chr19:7496403-7496952(+)	2700081O15Rik	0.554	0.213	-0.341	3.71e-11	hypothetical protein LOC108899
CA-CA-3-90306037-90306175.0	chr3:90306037-90306175(-)	2500003M10Rik	0.661	0.322	-0.339	4.79e-11	Friend of PRMT1 protein
CA-CA-6-103616913-103616961.0	chr6:103616913-103616961(+)	Chl1	0.965	0.626	-0.339	4.79e-11	neural cell adhesion molecule L1-like protein
CA-CA-11-4991462-4991480.0	chr11:4991462-4991480(-)	Ewsr1	0.036	0.374	0.338	3.07e-11	RNA-binding protein EWS
CA-CA-16-31107613-31107718.0	chr16:31107613-31107718(-)	Acap2	0.066	0.404	0.338	3.07e-11	arf-GAP with coiled-coil, ANK repeat and PH
CA-CA-6-48506953-48507093.0	chr6:48506953-48507093(+)	Lrrc61	0.628	0.966	0.338	3.07e-11	leucine-rich repeat-containing protein 61
CA-CS-10-42740787-42742724.0	chr10:42740787-42742724(-)	Sobp	0.883	0.546	-0.337	6.18e-11	sine oculis-binding protein homolog
CA-CA-10-26063982-26064057.0	chr10:26063982-26064057(-)	L3mbtl3	0.906	0.57	-0.336	7.01e-11	lethal(3)malignant brain tumor-like protein 3
CA-CA-4-108780485-108780554.1	chr4:108780485-108780554(-)	Osbpl9	0.103	0.437	0.334	5.12e-11	oxysterol-binding protein-related protein 9
CA-CA-1-99760779-99761097.0	chr1:99760779-99761097(-)	Pam	0.493	0.825	0.332	6.59e-11	peptidyl-glycine alpha-amidating monooxygenase
CA-CA-15-89126382-89126460.0	chr15:89126382-89126460(-)	Sbf1	0.849	0.517	-0.332	1.16e-10	myotubularin-related protein 5 isoform 1
CA-CS-16-20531152-20531563.0	chr16:20531152-20531563(+)	Dvl3	0.856	0.524	-0.332	1.16e-10	segment polarity protein dishevelled homolog
CA-CA-19-5903730-5903772.0	chr19:5903730-5903772(-)	Dpf2	0.094	0.425	0.331	7.48e-11	zinc finger protein ubi-d4
CA-CA-10-127918737-127918830.0	chr10:127918737-127918830(+)	Smarcc2	0.216	0.546	0.33	8.48e-11	SWI/SNF complex subunit SMARCC2 isoform 3
CA-CA-2-59188550-59188679.0	chr2:59188550-59188679(+)	Pkp4	0.573	0.903	0.33	8.48e-11	plakophilin-4 isoform 1
CA-CA-8-13014818-13014893.0	chr8:13014818-13014893(+)	Mcf2l	0.607	0.937	0.33	8.48e-11	guanine nucleotide exchange factor DBS isoform
CA-CA-11-3292919-3293019.0	chr11:3292919-3293019(-)	Limk2	0.959	0.63	-0.329	1.68e-10	LIM domain kinase 2 isoform a
CA-CA-3-20023007-20023058.0	chr3:20023007-20023058(-)	Gyg	0.006	0.335	0.329	9.61e-11	glycogenin-1
CA-CA-1-89671387-89671444.0	chr1:89671387-89671444(+)	Atg16l1	0.438	0.766	0.328	1.09e-10	SubName: Full=Autophagy-related 16-like 1 (Yeast), isoform CRA_e; SubName: Full=Putative uncharacterized protein;
CA-CA-10-57881394-57881534.0	chr10:57881394-57881534(+)	Lims1	0.05	0.378	0.328	1.09e-10	LIM and senescent cell antigen-like-containing
CA-CA-16-73899156-73899429.0	chr16:73899156-73899429(-)	Robo2	0.254	0.581	0.327	1.23e-10	roundabout homolog 2
CA-CA-1-172078126-172078177.0	chr1:172078126-172078177(-)	Uap1	0.686	0.36	-0.326	2.43e-10	UDP-N-acetylhexosamine pyrophosphorylase
CA-CA-2-173425090-173425188.0	chr2:173425090-173425188(-)	Ppp4r1l-ps	0.892	0.566	-0.326	2.43e-10	Mus musculus adult male testis cDNA, RIKEN full-length enriched library, clone:1700007P14 product:unclassifiable, full insert sequence.
CA-CA-9-30963774-30963810.0	chr9:30963774-30963810(-)	Aplp2	0.355	0.681	0.326	1.4e-10	amyloid-like protein 2 isoform c
CA-CA-12-16577969-16578068.0	chr12:16577969-16578068(-)	Lpin1	0.441	0.116	-0.325	2.75e-10	phosphatidate phosphatase LPIN1 isoform b
CA-CA-7-137384713-137384791.0	chr7:137384713-137384791(-)	Fgfr2	0.699	0.376	-0.323	3.51e-10	fibroblast growth factor receptor 2 isoform
CA-CA-14-31869421-31869466.0	chr14:31869421-31869466(+)	Pbrm1	0.35	0.672	0.322	2.29e-10	protein polybromo-1
CA-CA-9-58732276-58732435.0	chr9:58732276-58732435(-)	Neo1	0.746	0.424	-0.322	3.96e-10	neogenin isoform 1
CA-CA-19-40457245-40457272.0	chr19:40457245-40457272(-)	Sorbs1	0.111	0.432	0.321	2.59e-10	sorbin and SH3 domain-containing protein 1
CA-CS-X-109740778-109740913.0	chrX:109740778-109740913(+)	Zfp711	0.474	0.153	-0.321	4.47e-10	zinc finger protein 711
CA-CA-11-93974576-93974615.0	chr11:93974576-93974615(+)	Spag9	0.448	0.128	-0.32	5.04e-10	C-Jun-amino-terminal kinase-interacting protein
CA-CA-13-104617986-104618296.0	chr13:104617986-104618296(-)	Erbb2ip	0.859	0.54	-0.319	5.68e-10	protein LAP2 isoform 1
CA-CA-17-43796764-43796847.0	chr17:43796764-43796847(-)	Slc25a27	0.689	0.372	-0.317	7.22e-10	mitochondrial uncoupling protein 4
CA-CS-11-3034628-3034733.0	chr11:3034628-3034733(-)	Sfi1	0.922	0.605	-0.317	7.22e-10	Mus musculus adult male tongue cDNA, RIKEN full-length enriched library, clone:2310047I15 product:hypothetical protein, full insert sequence.
CA-CS-8-74206798-74206883.0	chr8:74206798-74206883(+)	Jak3	0.682	0.999	0.317	4.21e-10	tyrosine-protein kinase JAK3
CA-CA-13-46875994-46876033.0	chr13:46875994-46876033(-)	Kif13a	0.333	0.017	-0.316	8.13e-10	kinesin-like protein KIF13A
CA-CA-17-37204158-37204309.0	chr17:37204158-37204309(+)	Gabbr1	0.678	0.994	0.316	4.75e-10	gamma-aminobutyric acid type B receptor subunit
CA-CA-4-126583764-126583880.0	chr4:126583764-126583880(-)	Zmym4	0.585	0.269	-0.316	8.13e-10	zinc finger MYM-type protein 4
CA-CA-4-61956920-61957110.0	chr4:61956920-61957110(+)	Slc31a2	0.924	0.608	-0.316	8.13e-10	probable low affinity copper uptake protein 2
CA-CA-1-172078126-172078174.0	chr1:172078126-172078174(-)	Uap1	0.502	0.187	-0.315	9.16e-10	UDP-N-acetylhexosamine pyrophosphorylase
CA-CA-16-31771842-31771941.0	chr16:31771842-31771941(+)	Dlg1	0.604	0.289	-0.315	9.16e-10	disks large homolog 1
CA-CS-14-58475446-58475567.1	chr14:58475446-58475567(-)	Zdhhc20	0.848	0.533	-0.315	9.16e-10	probable palmitoyltransferase ZDHHC20
CA-CS-3-151898431-151898568.0	chr3:151898431-151898568(+)	Fubp1	0.887	0.572	-0.315	9.16e-10	far upstream element-binding protein 1
CA-CA-11-119969780-119969867.0	chr11:119969780-119969867(-)	Slc38a10	0.102	0.416	0.314	6.04e-10	Mus musculus adult male olfactory brain cDNA, RIKEN full-length enriched library, clone:6430510I23 product:hypothetical Permeases for amino acids and related compounds, family II containing protein, full insert sequence.
CA-CA-5-143526510-143526639.0	chr5:143526510-143526639(-)	Tnrc18	0.881	0.567	-0.314	1.03e-09	trinucleotide repeat-containing gene 18 protein
CA-CA-8-11623696-11623858.0	chr8:11623696-11623858(-)	Ankrd10	0.433	0.119	-0.314	1.03e-09	SubName: Full=Ankyrin repeat domain 10, isoform CRA_a; SubName: Full=Putative uncharacterized protein;
CA-CA-9-22153690-22153744.0	chr9:22153690-22153744(-)	Anln	0.451	0.137	-0.314	1.03e-09	actin-binding protein anillin
CA-CS-10-83044001-83044136.0	chr10:83044001-83044136(+)	A230046K03Rik	0.977	0.663	-0.314	1.03e-09	WASH complex subunit 7
CA-CA-11-113684684-113684741.0	chr11:113684684-113684741(-)	Sdk2	0.657	0.969	0.312	7.68e-10	RecName: Full=Protein sidekick-2; Flags: Precursor;
CA-CA-6-146541155-146541269.0	chr6:146541155-146541269(+)	Fgfr1op2	0.775	0.463	-0.312	1.31e-09	FGFR1 oncogene partner 2 homolog
CA-CS-8-23698024-23698074.0	chr8:23698024-23698074(-)	Vdac3	0.999	0.687	-0.312	1.31e-09	voltage-dependent anion-selective channel
CA-CA-1-130087214-130087316.0	chr1:130087214-130087316(+)	R3hdm1	0.356	0.667	0.311	8.65e-10	R3H domain (binds single-stranded nucleic
CA-CA-11-83178296-83178338.0	chr11:83178296-83178338(+)	Ap2b1	0.452	0.763	0.311	8.65e-10	AP-2 complex subunit beta isoform a
CA-CS-17-32334975-32335219.0	chr17:32334975-32335219(-)	Brd4	0.977	0.666	-0.311	1.47e-09	bromodomain-containing protein 4 isoform 1
CA-CA-11-107077991-107078110.0	chr11:107077991-107078110(-)	Pitpnc1	0.863	0.553	-0.31	1.65e-09	SubName: Full=Putative uncharacterized protein; Flags: Fragment;
CA-CA-5-125761474-125761603.0	chr5:125761474-125761603(-)	Scarb1	0.325	0.016	-0.309	1.85e-09	scavenger receptor class B member 1
CA-CA-6-119663697-119663829.0	chr6:119663697-119663829(-)	Erc1	0.873	0.564	-0.309	1.85e-09	ELKS/Rab6-interacting/CAST family member 1
CA-CA-Y-349821-349916.0	chrY:349821-349916(+)	Eif2s3y	0.681	0.372	-0.309	1.85e-09	eukaryotic translation initiation factor 2
CA-CA-11-54507771-54508074.0	chr11:54507771-54508074(+)	Rapgef6	0.815	0.507	-0.308	2.08e-09	Rap guanine nucleotide exchange factor (GEF) 6
CA-CS-2-160795881-160795942.0	chr2:160795881-160795942(-)	Chd6	0.806	0.498	-0.308	2.08e-09	chromodomain helicase DNA binding protein 6
CA-CA-5-116001496-116001598.0	chr5:116001496-116001598(+)	Pxn	0.217	0.523	0.306	1.56e-09	paxillin isoform beta
CA-CA-6-142967847-142967949.0	chr6:142967847-142967949(-)	5730419I09Rik	0.715	0.409	-0.306	2.62e-09	hypothetical protein LOC74741 isoform 1
CA-CS-10-90486464-90486593.0	chr10:90486464-90486593(-)	Apaf1	0.985	0.679	-0.306	2.62e-09	apoptotic protease-activating factor 1
CA-CA-19-40444179-40444209.0	chr19:40444179-40444209(-)	mKIAA1296	0.75	0.445	-0.305	2.95e-09	Mus musculus ponsin-2 mRNA, complete cds.
CA-CA-6-103664438-103664600.0	chr6:103664438-103664600(+)	Chl1	0.576	0.881	0.305	1.75e-09	neural cell adhesion molecule L1-like protein
CA-CA-15-74407824-74407923.0	chr15:74407824-74407923(+)	Bai1	0.541	0.237	-0.304	3.3e-09	brain-specific angiogenesis inhibitor 1
CA-CS-15-12047993-12048093.0	chr15:12047993-12048093(+)	Zfr	0.999	0.695	-0.304	3.3e-09	zinc finger RNA-binding protein
CA-CA-11-49065051-49065176.0	chr11:49065051-49065176(+)	Mgat1	0.834	0.531	-0.303	3.7e-09	alpha-1,3-mannosyl-glycoprotein
CA-CS-15-58776871-58777079.0	chr15:58776871-58777079(-)	Mtss1	0.975	0.672	-0.303	3.7e-09	metastasis suppressor protein 1 isoform 1
CA-CS-7-19672241-19672390.0	chr7:19672241-19672390(+)	Dmpk	0.799	0.496	-0.303	3.7e-09	myotonin-protein kinase isoform 2
CA-CS-7-149173326-149173358.0	chr7:149173326-149173358(+)	Brsk2	0.685	0.987	0.302	2.48e-09	BR serine/threonine-protein kinase 2 isoform
CA-CS-3-5398660-5404063.0	chr3:5398660-5404063(+)	Zfhx4	0.941	0.64	-0.301	4.65e-09	zinc finger homeobox protein 4
CA-CA-14-103576472-103576547.0	chr14:103576472-103576547(-)	Mycbp2	0.198	0.496	0.298	3.93e-09	probable E3 ubiquitin-protein ligase MYCBP2
CA-CA-17-32499737-32499908.0	chr17:32499737-32499908(-)	Wiz	0.616	0.318	-0.298	6.53e-09	protein Wiz isoform 2
CA-CS-2-28690431-28690893.0	chr2:28690431-28690893(-)	Gtf3c4	0.88	0.582	-0.298	6.53e-09	general transcription factor 3C polypeptide 4
CA-CA-14-8755188-8755227.0	chr14:8755188-8755227(+)	Flnb	0.352	0.055	-0.297	7.31e-09	filamin-B
CA-CA-16-8611219-8611387.0	chr16:8611219-8611387(+)	Abat	0.777	0.48	-0.297	7.31e-09	4-aminobutyrate aminotransferase, mitochondrial
CA-CA-17-32496982-32497372.0	chr17:32496982-32497372(-)	Wiz	0.489	0.192	-0.297	7.31e-09	protein Wiz isoform 2
CA-CA-3-67159395-67159548.0	chr3:67159395-67159548(+)	Rsrc1	0.911	0.614	-0.297	7.31e-09	serine/Arginine-related protein 53
CA-CA-16-90940717-90940741.0	chr16:90940717-90940741(-)	Synj1	0.457	0.753	0.296	4.93e-09	synaptojanin-1 isoform b
CA-CA-6-142968843-142968894.0	chr6:142968843-142968894(-)	5730419I09Rik	0.602	0.306	-0.296	8.17e-09	hypothetical protein LOC74741 isoform 1
CA-CA-4-107518843-107519224.0	chr4:107518843-107519224(+)	Lrp8	0.329	0.035	-0.294	1.02e-08	low-density lipoprotein receptor-related protein
CA-CS-14-68042789-68042957.0	chr14:68042789-68042957(+)	Ebf2	0.946	0.652	-0.294	1.02e-08	transcription factor COE2
CA-CA-1-187211235-187211256.0	chr1:187211235-187211256(+)	Eprs	0.077	0.37	0.293	6.92e-09	bifunctional aminoacyl-tRNA synthetase
CA-CS-11-79276734-79276797.0	chr11:79276734-79276797(+)	Nf1	0.62	0.327	-0.293	1.14e-08	Synthetic construct Mus musculus clone IMAGE:100069427, MGC:199329 neurofibromatosis 1 (Nf1) mRNA, encodes complete protein.
CA-CA-11-105775354-105775384.0	chr11:105775354-105775384(+)	Tanc2	0.209	0.501	0.292	7.74e-09	SubName: Full=Putative uncharacterized protein;
CA-CA-10-41198233-41198441.0	chr10:41198233-41198441(+)	Mical1	0.864	0.573	-0.291	1.42e-08	NEDD9-interacting protein with calponin homology
CA-CA-5-141168747-141168882.0	chr5:141168747-141168882(-)	Iqce	0.698	0.407	-0.291	1.42e-08	IQ domain-containing protein E
CA-CA-18-21182909-21183017.0	chr18:21182909-21183017(+)	Rnf138	0.739	0.449	-0.29	1.59e-08	E3 ubiquitin-protein ligase RNF138 isoform 1
CA-CA-7-117078995-117079067.0	chr7:117078995-117079067(-)	Dennd5a	0.911	0.621	-0.29	1.59e-08	DENN domain-containing protein 5A
CA-CA-1-134534440-134534458.0	chr1:134534440-134534458(-)	Nfasc	0.71	0.999	0.289	1.08e-08	neurofascin isoform 2 precursor
CA-CA-14-37703527-37703612.0	chr14:37703527-37703612(-)	Gcap14	0.712	0.423	-0.289	1.77e-08	granule cell antiserum positive 14 isoform 2
CA-CA-2-27123670-27123757.0	chr2:27123670-27123757(-)	Vav2	0.209	0.498	0.289	1.08e-08	guanine nucleotide exchange factor VAV2
CA-CA-2-37660591-37660720.0	chr2:37660591-37660720(-)	Dennd1a	0.603	0.892	0.289	1.08e-08	DENN domain-containing protein 1A
CA-CA-3-33702371-33702527.0	chr3:33702371-33702527(+)	Ttc14	0.801	0.512	-0.289	1.77e-08	RecName: Full=Tetratricopeptide repeat protein 14; Short=TPR repeat protein 14;
CA-CA-6-4640468-4640495.0	chr6:4640468-4640495(-)	Sgce	0.615	0.326	-0.289	1.77e-08	epsilon-sarcoglycan isoform 1
CA-CA-9-20295124-20295926.0	chr9:20295124-20295926(-)	Zfp426	0.451	0.162	-0.289	1.77e-08	zinc finger protein 426
CA-CS-10-79873142-79873366.0	chr10:79873142-79873366(-)	Tcf3	0.953	0.665	-0.288	1.98e-08	transcription factor E2-alpha isoform 1
CA-CA-16-4960489-4960661.0	chr16:4960489-4960661(-)	Anks3	0.615	0.328	-0.287	2.2e-08	ankyrin repeat and SAM domain-containing protein
CA-CA-3-127518513-127518612.0	chr3:127518513-127518612(-)	Ap1ar	0.882	0.595	-0.287	2.2e-08	adaptor-related protein complex 1 associated
CA-CA-3-89745596-89745727.0	chr3:89745596-89745727(-)	Atp8b2	0.961	0.674	-0.287	2.2e-08	probable phospholipid-transporting ATPase ID
CA-CA-1-132593593-132594662.0	chr1:132593593-132594662(-)	Pfkfb2	0.931	0.645	-0.286	2.45e-08	Mus musculus adult male testis cDNA, RIKEN full-length enriched library, clone:4933407L07 product:6-phosphofructo-2-kinase/ fructose-2,6-biphosphatase 2, full insert sequence.
CA-CA-16-36886219-36886314.0	chr16:36886219-36886314(+)	Golgb1	0.695	0.981	0.286	1.51e-08	SubName: Full=Putative uncharacterized protein; Flags: Fragment;
CA-CA-19-57121414-57121561.0	chr19:57121414-57121561(-)	Ablim1	0.84	0.554	-0.286	2.45e-08	actin-binding LIM protein 1 isoform 3
CA-CS-7-16572261-16572438.0	chr7:16572261-16572438(-)	Gltscr1	0.324	0.038	-0.286	2.45e-08	glioma tumor suppressor candidate region gene 1
CA-CA-1-135182823-135182973.0	chr1:135182823-135182973(+)	Plekha6	0.695	0.98	0.285	1.68e-08	pleckstrin homology domain-containing family A
CA-CA-1-60409752-60409919.0	chr1:60409752-60409919(+)	Cyp20a1	0.96	0.675	-0.285	2.73e-08	cytochrome P450 20A1
CA-CA-12-66144529-66144598.0	chr12:66144529-66144598(+)	Prpf39	0.708	0.424	-0.284	3.04e-08	pre-mRNA-processing factor 39
CA-CA-15-76718663-76718777.0	chr15:76718663-76718777(+)	Zfp7	0.995	0.711	-0.284	3.04e-08	zinc finger protein 7
CA-CA-17-46408748-46408878.0	chr17:46408748-46408878(-)	Tjap1	0.557	0.841	0.284	1.87e-08	tight junction-associated protein 1
CA-CA-2-179812708-179812847.0	chr2:179812708-179812847(+)	Gtpbp5	0.575	0.292	-0.283	3.39e-08	GTP binding protein 5
CA-CA-12-66144701-66144864.0	chr12:66144701-66144864(+)	Prpf39	0.571	0.29	-0.281	4.2e-08	pre-mRNA-processing factor 39
CA-CA-16-36886216-36886314.0	chr16:36886216-36886314(+)	Golgb1	0.7	0.98	0.28	2.89e-08	SubName: Full=Putative uncharacterized protein; Flags: Fragment;
CA-CA-19-60613316-60613406.0	chr19:60613316-60613406(-)	2700078E11Rik	0.901	0.621	-0.28	4.67e-08	hypothetical protein LOC78832 isoform 1
CA-CA-2-22818733-22818748.0	chr2:22818733-22818748(-)	Abi1	0.647	0.927	0.28	2.89e-08	abl interactor 1 isoform 4
CA-CA-3-87522150-87522180.0	chr3:87522150-87522180(+)	Arhgef11	0.396	0.116	-0.28	4.67e-08	rho guanine nucleotide exchange factor 11
CA-CA-11-106905805-106905979.0	chr11:106905805-106905979(-)	Bptf	0.445	0.724	0.279	3.22e-08	Mus musculus 3 days neonate thymus cDNA, RIKEN full-length enriched library, clone:A630020C03 product:fetal Alzheimer antigen, full insert sequence.
CA-CA-12-16577969-16578065.0	chr12:16577969-16578065(-)	Lpin1	0.363	0.084	-0.279	5.19e-08	phosphatidate phosphatase LPIN1 isoform b
CA-CS-16-16318537-16318570.0	chr16:16318537-16318570(-)	Dnm1l	0.49	0.769	0.279	3.22e-08	dynamin-1-like protein isoform b
CA-CA-2-29869677-29869692.0	chr2:29869677-29869692(+)	Spna2	0.702	0.98	0.278	3.58e-08	spectrin alpha chain, brain isoform 1
CA-CA-4-138997106-138997211.0	chr4:138997106-138997211(+)	Ubr4	0.689	0.967	0.278	3.58e-08	RecName: Full=E3 ubiquitin-protein ligase UBR4; EC=6.3.2.-; AltName: Full=N-recognin-4; AltName: Full=Zinc finger UBR1-type protein 1; AltName: Full=p600;
CA-CS-11-49687337-49687409.0	chr11:49687337-49687409(+)	Mapk9	0.688	0.965	0.277	3.98e-08	mitogen-activated protein kinase 9 isoform
CA-CS-2-165633174-165633429.0	chr2:165633174-165633429(-)	Zmynd8	0.767	0.49	-0.277	6.4e-08	protein kinase C-binding protein 1
CA-CS-3-87961955-87962093.0	chr3:87961955-87962093(+)	Mef2d	0.971	0.694	-0.277	6.4e-08	myocyte-specific enhancer factor 2D
CA-CS-6-117819235-117819291.0	chr6:117819235-117819291(+)	Zfp239	0.968	0.691	-0.277	6.4e-08	zinc finger protein 239
CA-CA-14-52623647-52623791.0	chr14:52623647-52623791(+)	Arhgef40	0.526	0.25	-0.276	7.11e-08	rho guanine nucleotide exchange factor 40
CA-CA-16-23112423-23112534.0	chr16:23112423-23112534(+)	Eif4a2	0.453	0.177	-0.276	7.11e-08	eukaryotic initiation factor 4A-II isoform a
CA-CA-2-25810779-25810812.0	chr2:25810779-25810812(-)	Camsap1	0.092	0.368	0.276	4.43e-08	calmodulin-regulated spectrin-associated protein
CA-CS-10-60945083-60945230.0	chr10:60945083-60945230(+)	Lrrc20	0.849	0.573	-0.276	7.11e-08	leucine-rich repeat-containing protein 20
CA-CS-9-4308693-4308919.3	chr9:4308693-4308919(-)	Aasdhppt	0.678	0.954	0.276	4.43e-08	Mus musculus 10 day old male pancreas cDNA, RIKEN full-length enriched library, clone:1810038M08 product:aminoadipate-semialdehyde dehydrogenase-phosphopantetheinyl transferase, full insert sequence.
CA-CA-17-48538306-48538393.0	chr17:48538306-48538393(-)	Nfya	0.707	0.432	-0.275	7.89e-08	nuclear transcription factor Y subunit alpha
CA-CA-2-91000473-91000527.0	chr2:91000473-91000527(-)	Madd	0.505	0.78	0.275	4.93e-08	MAP kinase-activating death domain protein
CA-CA-15-34053422-34053521.0	chr15:34053422-34053521(+)	Mtdh	0.914	0.64	-0.274	8.76e-08	protein LYRIC
CA-CA-16-23112423-23112530.0	chr16:23112423-23112530(+)	Eif4a2	0.426	0.152	-0.274	8.76e-08	eukaryotic initiation factor 4A-II isoform a
CA-CS-6-112677206-112677534.0	chr6:112677206-112677534(-)	Srgap3	0.804	0.53	-0.274	8.76e-08	SLIT-ROBO Rho GTPase-activating protein 3
CA-CA-1-135608218-135608399.0	chr1:135608218-135608399(-)	Atp2b4	0.14	0.413	0.273	6.09e-08	SubName: Full=Plasma membrane Ca++ transporting ATPase 4 splice variant a; Flags: Fragment;
CA-CA-8-11620261-11620373.0	chr8:11620261-11620373(-)	Ankrd10	0.449	0.176	-0.273	9.72e-08	SubName: Full=Ankyrin repeat domain 10, isoform CRA_a; SubName: Full=Putative uncharacterized protein;
CA-CS-17-56567361-56567555.0	chr17:56567361-56567555(-)	Ptprs	0.989	0.716	-0.273	9.72e-08	receptor-type tyrosine-protein phosphatase S
CA-CA-10-53354107-53354201.0	chr10:53354107-53354201(-)	Fam184a	0.362	0.09	-0.272	1.08e-07	Mus musculus adult male testis cDNA, RIKEN full-length enriched library, clone:4930589M24 product:similar to CDNA FLJ13942 FIS, CLONE Y79AA1000962, WEAKLY SIMILAR TO MYOSIN HEAVY CHAIN, NON-MUSCLE [Homo sapiens], full insert sequence.
CA-CA-3-83713073-83713256.0	chr3:83713073-83713256(-)	D930015E06Rik	0.576	0.304	-0.272	1.08e-07	transmembrane protein 131-like precursor
CA-CA-7-125876400-125876486.0	chr7:125876400-125876486(+)	6330503K22Rik	0.405	0.133	-0.272	1.08e-07	centrosomal protein CP110
CA-CA-11-78352011-78352240.0	chr11:78352011-78352240(+)	Ift20	0.657	0.928	0.271	7.5e-08	RecName: Full=Intraflagellar transport protein 20 homolog; Short=mIFT20;
CA-CS-15-27677675-27677897.0	chr15:27677675-27677897(-)	Trio	0.802	0.531	-0.271	1.19e-07	Mus musculus 2 days neonate thymus thymic cells cDNA, RIKEN full-length enriched library, clone:E430005K11 product:triple functional domain (PTPRF interacting), full insert sequence.
CA-CA-3-89835232-89835292.0	chr3:89835232-89835292(-)	Ubap2l	0.661	0.391	-0.27	1.32e-07	ubiquitin-associated protein 2-like isoform 1
CA-CA-4-120128889-120129114.0	chr4:120128889-120129114(+)	Scmh1	0.498	0.768	0.27	8.33e-08	polycomb protein SCMH1 isoform 2
CA-CA-9-109975116-109975209.0	chr9:109975116-109975209(+)	Mtap4	0.569	0.839	0.27	8.33e-08	microtubule-associated protein 4
CA-CA-X-57482324-57482429.0	chrX:57482324-57482429(-)	Atp11c	0.919	0.649	-0.27	1.32e-07	probable phospholipid-transporting ATPase 11C
CA-CS-8-73304093-73304353.0	chr8:73304093-73304353(-)	Mast3	0.637	0.367	-0.27	1.32e-07	microtubule-associated serine/threonine-protein
CA-CA-11-106045875-106045933.0	chr11:106045875-106045933(-)	Strada	0.418	0.149	-0.269	1.47e-07	STE20-related kinase adapter protein alpha
CA-CA-2-84452688-84452706.0	chr2:84452688-84452706(-)	Ctnnd1	0.73	0.998	0.268	1.02e-07	catenin delta-1 isoform 3
CA-CA-4-59559020-59559054.0	chr4:59559020-59559054(-)	Rod1	0.269	0.537	0.268	1.02e-07	regulator of differentiation 1 isoform 1
CA-CA-5-125500188-125500416.0	chr5:125500188-125500416(-)	Ncor2	0.685	0.953	0.268	1.02e-07	SubName: Full=Ncor2 protein; Flags: Fragment;
CA-CA-8-46868155-46868314.0	chr8:46868155-46868314(+)	Sorbs2	0.365	0.633	0.268	1.02e-07	sorbin and SH3 domain-containing protein 2
CA-CS-3-96672863-96673154.0	chr3:96672863-96673154(+)	Pdzk1	0.911	0.643	-0.268	1.62e-07	Na(+)/H(+) exchange regulatory cofactor NHE-RF3
CA-CA-2-60597815-60597863.0	chr2:60597815-60597863(-)	Rbms1	0.556	0.29	-0.266	1.99e-07	RNA-binding motif, single-stranded-interacting
CA-CA-10-98481911-98482065.0	chr10:98481911-98482065(+)	Atp2b1	0.079	0.344	0.265	1.39e-07	plasma membrane calcium ATPase 1
CA-CA-4-43174314-43174350.0	chr4:43174314-43174350(+)	Unc13b	0.2	0.463	0.263	1.71e-07	SubName: Full=Putative uncharacterized protein;
CA-CA-8-81712047-81712080.0	chr8:81712047-81712080(+)	Zfp827	0.4	0.137	-0.263	2.69e-07	zinc finger protein 827
CA-CS-10-53366788-53366935.0	chr10:53366788-53366935(-)	Fam184a	0.89	0.628	-0.262	2.97e-07	Mus musculus adult male testis cDNA, RIKEN full-length enriched library, clone:4930589M24 product:similar to CDNA FLJ13942 FIS, CLONE Y79AA1000962, WEAKLY SIMILAR TO MYOSIN HEAVY CHAIN, NON-MUSCLE [Homo sapiens], full insert sequence.
CA-CS-15-100410306-100410475.0	chr15:100410306-100410475(-)	Pou6f1	0.995	0.733	-0.262	2.97e-07	POU domain, class 6, transcription factor 1
CA-CA-1-34360265-34360376.0	chr1:34360265-34360376(+)	Dst	0.863	0.602	-0.261	3.28e-07	bullous pemphigoid antigen 1 isoform b
CA-CS-11-117602958-117603132.0	chr11:117602958-117603132(+)	Tnrc6c	0.59	0.851	0.261	2.09e-07	trinucleotide repeat-containing gene 6C protein
CA-CS-5-37209700-37209891.0	chr5:37209700-37209891(-)	Man2b2	0.973	0.712	-0.261	3.28e-07	epididymis-specific alpha-mannosidase precursor
CA-CA-10-82323268-82323375.0	chr10:82323268-82323375(+)	Txnrd1	0.882	0.623	-0.259	4e-07	thioredoxin reductase 1, cytoplasmic isoform 1
CA-CA-12-114176566-114176768.0	chr12:114176566-114176768(-)	Nudt14	0.958	0.699	-0.259	4e-07	uridine diphosphate glucose pyrophosphatase
CA-CA-4-106699821-106699902.0	chr4:106699821-106699902(+)	Ssbp3	0.641	0.9	0.259	2.56e-07	single-stranded DNA-binding protein 3 isoform a
CA-CS-5-147104214-147104343.0	chr5:147104214-147104343(+)	Cdk8	0.85	0.591	-0.259	4e-07	cell division protein kinase 8
CA-CS-7-134007833-134007999.0	chr7:134007833-134007999(+)	Hirip3	0.822	0.563	-0.259	4e-07	HIRA-interacting protein 3
CA-CA-17-15638275-15638321.0	chr17:15638275-15638321(+)	Tbp	0.231	0.489	0.258	2.83e-07	TATA-box-binding protein
CA-CS-8-32269064-32269227.0	chr8:32269064-32269227(+)	BC019943	0.673	0.931	0.258	2.83e-07	hypothetical protein LOC234138 isoform a
CA-CA-11-32580200-32580302.0	chr11:32580200-32580302(+)	mKIAA0696	0.281	0.538	0.257	3.12e-07	Mus musculus mRNA for mKIAA0696 protein.
CA-CA-2-120994934-120995139.0	chr2:120994934-120995139(-)	Zscan29	0.667	0.41	-0.257	4.86e-07	zinc finger and SCAN domain-containing protein
CA-CA-2-164659223-164659350.0	chr2:164659223-164659350(+)	Ctsa	0.911	0.654	-0.257	4.86e-07	lysosomal protective protein isoform a
CA-CA-17-35089080-35089118.0	chr17:35089080-35089118(-)	1110038B12Rik	0.854	0.598	-0.256	5.36e-07	Mus musculus adult male kidney cDNA, RIKEN full-length enriched library, clone:0610009C20 product:unclassifiable, full insert sequence.
CA-CA-4-21674629-21674723.0	chr4:21674629-21674723(+)	Ccnc	0.479	0.735	0.256	3.45e-07	cyclin-C isoform 1
CA-CS-6-98965417-98965504.1	chr6:98965417-98965504(-)	Foxp1	0.292	0.548	0.256	3.45e-07	forkhead box protein P1 isoform 3
CA-CS-9-21394078-21394204.0	chr9:21394078-21394204(-)	Yipf2	0.565	0.309	-0.256	5.36e-07	protein YIPF2
CA-CS-5-138702780-138702944.0	chr5:138702780-138702944(-)	BC037034	0.744	0.999	0.255	3.81e-07	RecName: Full=Uncharacterized protein C7orf43 homolog;
CA-CS-9-42848622-42848679.0	chr9:42848622-42848679(-)	Arhgef12	0.363	0.108	-0.255	5.91e-07	rho guanine nucleotide exchange factor 12
CA-CA-1-153659883-153659898.0	chr1:153659883-153659898(+)	Edem3	0.019	0.273	0.254	4.2e-07	ER degradation-enhancing alpha-mannosidase-like
CA-CA-14-31787400-31787544.0	chr14:31787400-31787544(+)	Nek4	0.711	0.457	-0.254	6.51e-07	serine/threonine-protein kinase Nek4
CA-CA-X-136526054-136526126.0	chrX:136526054-136526126(-)	Rbm41	0.166	0.42	0.254	4.2e-07	RNA-binding protein 41 isoform 3
CA-CS-8-74489692-74489819.0	chr8:74489692-74489819(+)	Zfp961	0.8	0.546	-0.254	6.51e-07	hypothetical protein LOC234413
CA-CS-8-86618848-86619057.0	chr8:86618848-86619057(+)	Rfx1	0.923	0.669	-0.254	6.51e-07	MHC class II regulatory factor RFX1
CA-CS-X-71485751-71485889.1	chrX:71485751-71485889(-)	Flna	0.817	0.563	-0.254	6.51e-07	filamin-A
CA-CA-12-110783157-110783251.0	chr12:110783157-110783251(+)	Meg3	0.206	0.459	0.253	4.64e-07	Mus musculus adult male medulla oblongata cDNA, RIKEN full-length enriched library, clone:6330403F08 product:Mus musculus GTL2, imprinted maternally expressed untranslated mRNA (Gtl2), mRNA., full insert sequence.
CA-CA-8-4240687-4240735.0	chr8:4240687-4240735(+)	Map2k7	0.319	0.067	-0.252	7.89e-07	dual specificity mitogen-activated protein
CA-CS-7-69126562-69126654.0	chr7:69126562-69126654(-)	A330076H08Rik	0.747	0.998	0.251	5.64e-07	Mus musculus 16 days neonate cerebellum cDNA, RIKEN full-length enriched library, clone:9630016B09 product:unclassifiable, full insert sequence.
CA-CA-11-4037214-4037371.0	chr11:4037214-4037371(+)	Rnf215	0.955	0.705	-0.25	9.56e-07	Mus musculus adult male kidney cDNA, RIKEN full-length enriched library, clone:0610009J22 product:hypothetical RING finger containing protein, full insert sequence.
CA-CA-2-22805703-22805790.0	chr2:22805703-22805790(-)	Abi1	0.775	0.525	-0.25	9.56e-07	abl interactor 1 isoform 4
CA-CA-2-91004119-91004179.0	chr2:91004119-91004179(-)	mKIAA0358	0.271	0.521	0.25	6.21e-07	Mus musculus 16 days neonate cerebellum cDNA, RIKEN full-length enriched library, clone:9630003L17 product:SIMILAR TO MAP-KINASE ACTIVATING DEATH DOMAIN homolog [Mus musculus], full insert sequence.
CA-CS-2-156336471-156336617.0	chr2:156336471-156336617(+)	Epb4.1l1	0.997	0.747	-0.25	9.56e-07	band 4.1-like protein 1 isoform a
CA-CA-15-79134734-79134899.0	chr15:79134734-79134899(-)	Pla2g6	0.414	0.663	0.249	6.84e-07	85 kDa calcium-independent phospholipase A2
CA-CA-16-74009019-74009031.0	chr16:74009019-74009031(-)	Robo2	0.787	0.538	-0.249	1.05e-06	roundabout homolog 2
CA-CA-7-106465981-106466178.0	chr7:106465981-106466178(+)	Mtap6	0.642	0.891	0.249	6.84e-07	microtubule-associated protein 6 isoform 1
CA-CS-3-33967082-33967174.0	chr3:33967082-33967174(+)	Fxr1	0.801	0.552	-0.249	1.05e-06	fragile X mental retardation syndrome-related
CA-CA-17-64647064-64647250.0	chr17:64647064-64647250(-)	Pja2	0.61	0.362	-0.248	1.16e-06	E3 ubiquitin-protein ligase Praja-2 isoform a
CA-CA-1-173261383-173261416.0	chr1:173261383-173261416(+)	Dedd	0.685	0.932	0.247	8.29e-07	death effector domain-containing protein
CA-CA-8-122681367-122681397.0	chr8:122681367-122681397(+)	6430548M08Rik	0.275	0.522	0.247	8.29e-07	hypothetical protein LOC234797 isoform a
CA-CA-11-84706826-84706896.0	chr11:84706826-84706896(+)	Myo19	0.893	0.647	-0.246	1.4e-06	myosin-XIX
CA-CA-17-25057416-25057440.0	chr17:25057416-25057440(-)	Mapk8ip3	0.753	0.999	0.246	9.12e-07	C-Jun-amino-terminal kinase-interacting protein
CA-CA-5-134980603-134980708.0	chr5:134980603-134980708(-)	Clip2	0.213	0.459	0.246	9.12e-07	CAP-Gly domain-containing linker protein 2
CA-CA-5-73357042-73357120.0	chr5:73357042-73357120(+)	Slain2	0.282	0.036	-0.246	1.4e-06	SLAIN motif-containing protein 2 isoform a
CA-CS-17-27697860-27697956.0	chr17:27697860-27697956(+)	Hmga1	0.638	0.884	0.246	9.12e-07	high mobility group protein HMG-I/HMG-Y isoform
CA-CA-1-120438251-120438275.0	chr1:120438251-120438275(+)	Clasp1	0.73	0.975	0.245	1e-06	CLIP-associating protein 1 isoform 1
CA-CA-17-14027969-14028005.0	chr17:14027969-14028005(+)	Mllt4	0.346	0.591	0.245	1e-06	afadin
CA-CA-7-108394815-108394887.0	chr7:108394815-108394887(+)	Fchsd2	0.119	0.364	0.245	1e-06	FCH and double SH3 domains protein 2 isoform 1
CA-CA-2-29856619-29856679.0	chr2:29856619-29856679(+)	Spna2	0.393	0.637	0.244	1.1e-06	spectrin alpha chain, brain isoform 1
CA-CS-18-38491621-38491806.0	chr18:38491621-38491806(-)	Gnpda1	0.904	0.66	-0.244	1.68e-06	glucosamine-6-phosphate isomerase 1
CA-CA-15-79596216-79596283.0	chr15:79596216-79596283(-)	Dnalc4	0.381	0.138	-0.243	1.85e-06	dynein light chain 4, axonemal
CA-CS-2-130979320-130979446.0	chr2:130979320-130979446(-)	1700037H04Rik	0.674	0.431	-0.243	1.85e-06	hypothetical protein LOC67326
CA-CS-3-95294474-95294577.0	chr3:95294474-95294577(+)	Arnt	0.939	0.696	-0.243	1.85e-06	aryl hydrocarbon receptor nuclear translocator
CA-CA-1-16476100-16476231.0	chr1:16476100-16476231(-)	Stau2	0.407	0.165	-0.242	2.03e-06	double-stranded RNA-binding protein Staufen
CA-CA-18-3299159-3299306.1	chr18:3299159-3299306(-)	Crem	0.704	0.462	-0.242	2.03e-06	cAMP-responsive element modulator isoform 3
CA-CA-2-156003368-156003642.0	chr2:156003368-156003642(-)	Caper	0.521	0.281	-0.24	2.43e-06	Mus musculus adult male tongue cDNA, RIKEN full-length enriched library, clone:2310040E03 product:unclassifiable, full insert sequence.
CA-CA-2-179763662-179763779.0	chr2:179763662-179763779(+)	Lsm14b	0.639	0.879	0.24	1.61e-06	protein LSM14 homolog B
CA-CA-2-181237580-181237640.0	chr2:181237580-181237640(+)	Tpd52l2	0.664	0.425	-0.239	2.67e-06	tumor protein D54
CA-CA-4-137651823-137651844.0	chr4:137651823-137651844(+)	Eif4g3	0.043	0.282	0.239	1.76e-06	SubName: Full=Eukaryotic translation initiation factor 4 gamma, 3; SubName: Full=Putative uncharacterized protein;
CA-CA-5-125500329-125500416.0	chr5:125500329-125500416(-)	Ncor2	0.622	0.861	0.239	1.76e-06	SubName: Full=Ncor2 protein; Flags: Fragment;
CA-CA-6-120388461-120388543.0	chr6:120388461-120388543(+)	Kdm5a	0.423	0.184	-0.239	2.67e-06	lysine-specific demethylase 5A
CA-CA-6-127421565-127421686.0	chr6:127421565-127421686(+)	Parp11	0.844	0.605	-0.239	2.67e-06	poly [ADP-ribose] polymerase 11
CA-CA-16-20207696-20207866.0	chr16:20207696-20207866(+)	Yeats2	0.878	0.64	-0.238	2.92e-06	YEATS domain-containing protein 2 isoform 1
CA-CA-7-30884546-30884741.0	chr7:30884546-30884741(+)	Zfp260	0.962	0.724	-0.238	2.92e-06	zinc finger protein 260
CA-CA-8-72436062-72436137.0	chr8:72436062-72436137(-)	Gatad2a	0.767	0.529	-0.238	2.92e-06	transcriptional repressor p66 alpha isoform b
CA-CA-9-109983924-109984114.0	chr9:109983924-109984114(+)	Mtap4	0.831	0.593	-0.238	2.92e-06	microtubule-associated protein 4
CA-CA-X-93142736-93142787.0	chrX:93142736-93142787(-)	Las1l	0.014	0.252	0.238	1.94e-06	Mus musculus adult male thymus cDNA, RIKEN full-length enriched library, clone:5830482G23 product:hypothetical protein, full insert sequence.
CA-CA-17-26097009-26097176.0	chr17:26097009-26097176(-)	Solh	0.572	0.335	-0.237	3.2e-06	Mus musculus adult male bone cDNA, RIKEN full-length enriched library, clone:9830166A17 product:small optic lobes homolog (Drosophila), full insert sequence.
CA-CA-11-20596753-20596834.0	chr11:20596753-20596834(-)	Aftph	0.206	0.441	0.235	2.55e-06	Mus musculus adult male testis cDNA, RIKEN full-length enriched library, clone:4930465J06 product:hypothetical protein, full insert sequence.
CA-CA-2-132384342-132384418.0	chr2:132384342-132384418(-)	Gpcpd1	0.966	0.731	-0.235	3.83e-06	putative glycerophosphocholine phosphodiesterase
CA-CA-6-119903788-119904250.0	chr6:119903788-119904250(-)	Wnk1	0.48	0.715	0.235	2.55e-06	serine/threonine-protein kinase WNK1 isoform 5
CA-CS-5-147104199-147104343.0	chr5:147104199-147104343(+)	Cdk8	0.948	0.713	-0.235	3.83e-06	cell division protein kinase 8
CA-CA-1-40058274-40058436.0	chr1:40058274-40058436(+)	Map4k4	0.329	0.563	0.234	2.8e-06	mitogen-activated protein kinase kinase kinase
CA-CA-11-116201651-116201692.0	chr11:116201651-116201692(-)	Rnf157	0.213	0.447	0.234	2.8e-06	RING finger protein 157
CA-CA-11-99086034-99086456.0	chr11:99086034-99086456(-)	Smarce1	0.879	0.645	-0.234	4.19e-06	SWI/SNF-related matrix-associated
CA-CA-3-89835217-89835292.0	chr3:89835217-89835292(-)	Ubap2l	0.587	0.353	-0.234	4.19e-06	ubiquitin-associated protein 2-like isoform 1
CA-CA-4-141193339-141193399.0	chr4:141193339-141193399(-)	Plekhm2	0.366	0.132	-0.234	4.19e-06	pleckstrin homology domain-containing family M
CA-CA-5-31548694-31548718.0	chr5:31548694-31548718(+)	Nrbp1	0.022	0.256	0.234	2.8e-06	nuclear receptor-binding protein
CA-CS-11-120577119-120577244.0	chr11:120577119-120577244(+)	Lrrc45	0.886	0.652	-0.234	4.19e-06	leucine-rich repeat-containing protein 45
CA-CS-11-83832861-83833455.0	chr11:83832861-83833455(+)	Synrg	0.772	0.538	-0.234	4.19e-06	synergin gamma isoform 1
CA-CS-9-15117217-15117280.0	chr9:15117217-15117280(+)	Taf1d	0.977	0.743	-0.234	4.19e-06	TATA box-binding protein-associated factor RNA
CA-CA-18-25649581-25649725.0	chr18:25649581-25649725(-)	Celf4	0.623	0.856	0.233	3.06e-06	CUGBP Elav-like family member 4 isoform B
CA-CS-11-69857159-69857269.0	chr11:69857159-69857269(+)	Dlg4	0.549	0.782	0.233	3.06e-06	disks large homolog 4 isoform 1
CA-CS-17-83827339-83827365.0	chr17:83827339-83827365(+)	Eml4	0.757	0.99	0.233	3.06e-06	echinoderm microtubule-associated protein-like 4
CA-CA-10-18235834-18235966.0	chr10:18235834-18235966(+)	Nhsl1	0.576	0.808	0.232	3.35e-06	NHS-like protein 1 isoform 1
CA-CA-10-79599434-79599488.0	chr10:79599434-79599488(-)	Dos	0.635	0.867	0.232	3.35e-06	protein Dos
CA-CA-11-62173262-62173436.0	chr11:62173262-62173436(-)	Ncor1	0.66	0.428	-0.232	5.01e-06	nuclear receptor corepressor 1
CA-CA-2-121157977-121158127.0	chr2:121157977-121158127(-)	Ppip5k1	0.304	0.072	-0.232	5.01e-06	inositol hexakisphosphate and
CA-CA-4-116283007-116283982.0	chr4:116283007-116283982(-)	Nasp	0.858	0.626	-0.232	5.01e-06	nuclear autoantigenic sperm protein isoform 1
CA-CA-14-27279389-27279440.0	chr14:27279389-27279440(-)	Slmap	0.503	0.272	-0.231	5.48e-06	sarcolemmal membrane-associated protein
CA-CA-7-105793676-105793718.0	chr7:105793676-105793718(-)	2210018M11Rik	0.581	0.35	-0.231	5.48e-06	protein EMSY
CA-CS-12-3732617-3732707.0	chr12:3732617-3732707(+)	Dtnb	0.96	0.729	-0.231	5.48e-06	dystrobrevin beta isoform b
CA-CA-14-48346145-48346229.0	chr14:48346145-48346229(+)	Ktn1	0.306	0.076	-0.23	5.99e-06	kinectin
CA-CA-2-52989445-52989539.0	chr2:52989445-52989539(+)	Fmnl2	0.583	0.353	-0.23	5.99e-06	formin-like protein 2
CA-CA-1-36580878-36580977.0	chr1:36580878-36580977(+)	Cnnm3	0.064	0.293	0.229	4.39e-06	metal transporter CNNM3 isoform 2
CA-CA-19-40374732-40374792.0	chr19:40374732-40374792(-)	Sorbs1	0.794	0.565	-0.229	6.54e-06	sorbin and SH3 domain-containing protein 1
CA-CA-5-124574806-124574968.0	chr5:124574806-124574968(-)	Pitpnm2	0.36	0.131	-0.229	6.54e-06	membrane-associated phosphatidylinositol
CA-CA-6-113059417-113059610.0	chr6:113059417-113059610(+)	mKIAA1757	0.392	0.621	0.229	4.39e-06	Mus musculus adult male hippocampus cDNA, RIKEN full-length enriched library, clone:2900045N06 product:hypothetical SET-domain of transcriptional regulators (TRX, EZ, ASH1 etc) containing protein, full insert sequence.
CA-CA-7-99768057-99768193.0	chr7:99768057-99768193(-)	Ankrd42	0.88	0.651	-0.229	6.54e-06	ankyrin repeat domain-containing protein 42
CA-CA-6-124981688-124981871.0	chr6:124981688-124981871(+)	Zfp384	0.531	0.303	-0.228	7.13e-06	zinc finger protein 384
CA-CA-11-29605534-29605591.0	chr11:29605534-29605591(+)	Rtn4	0.213	0.44	0.227	5.25e-06	reticulon-4 isoform A
CA-CA-17-47456300-47456567.0	chr17:47456300-47456567(+)	Trerf1	0.838	0.611	-0.227	7.79e-06	transcriptional-regulating factor 1 isoform 2
CA-CA-2-94182783-94182954.0	chr2:94182783-94182954(-)	Ttc17	0.93	0.703	-0.227	7.79e-06	tetratricopeptide repeat domain 17
CA-CS-11-70422667-70422756.1	chr11:70422667-70422756(+)	Mink1	0.945	0.718	-0.227	7.79e-06	misshapen-like kinase 1 isoform 1
CA-CA-1-37440183-37440216.0	chr1:37440183-37440216(+)	Inpp4a	0.722	0.948	0.226	5.73e-06	type I inositol-3,4-bisphosphate 4-phosphatase
CA-CA-10-79599407-79599488.0	chr10:79599407-79599488(-)	Dos	0.591	0.817	0.226	5.73e-06	protein Dos
CA-CA-14-21322468-21322498.0	chr14:21322468-21322498(-)	Ppp3cb	0.758	0.984	0.226	5.73e-06	serine/threonine-protein phosphatase 2B
CA-CA-18-53068263-53068334.0	chr18:53068263-53068334(+)	Sncaip	0.698	0.924	0.226	5.73e-06	synphilin-1 isoform 1
CA-CS-7-105751092-105751257.0	chr7:105751092-105751257(-)	2210018M11Rik	0.921	0.695	-0.226	8.49e-06	protein EMSY
CA-CA-15-76519757-76519924.0	chr15:76519757-76519924(+)	Ppp1r16a	0.462	0.237	-0.225	9.26e-06	Mus musculus NOD-derived CD11c +ve dendritic cells cDNA, RIKEN full-length enriched library, clone:F630110A03 product:protein phosphatase 1, regulatory (inhibitor) subunit 16A, full insert sequence.
CA-CA-9-49314957-49315758.0	chr9:49314957-49315758(-)	Ncam1	0.3	0.525	0.225	6.26e-06	neural cell adhesion molecule 1 isoform 3
CA-CS-1-40057468-40057594.2	chr1:40057468-40057594(+)	Map4k4	0.99	0.765	-0.225	9.26e-06	mitogen-activated protein kinase kinase kinase
CA-CS-12-110872468-110872564.0	chr12:110872468-110872564(+)	Rian	0.47	0.245	-0.225	9.26e-06	Mus musculus strain Swiss Webster imprinted Irm mRNA, complete sequence.
CA-CA-3-103820524-103820615.0	chr3:103820524-103820615(-)	Magi3	0.658	0.882	0.224	6.84e-06	membrane-associated guanylate kinase, WW and PDZ
CA-CA-4-125915765-125915876.0	chr4:125915765-125915876(-)	Mtap7d1	0.688	0.912	0.224	6.84e-06	MAP7 domain-containing protein 1 isoform 1
CA-CS-18-6441119-6441241.0	chr18:6441119-6441241(-)	Epc1	0.96	0.736	-0.224	1.01e-05	enhancer of polycomb homolog 1 isoform 2
CA-CS-5-39073723-39074021.0	chr5:39073723-39074021(-)	Zfp518b	0.887	0.663	-0.224	1.01e-05	zinc finger protein 518B
CA-CA-1-92999823-92999895.0	chr1:92999823-92999895(+)	Lrrfip1	0.331	0.108	-0.223	1.1e-05	leucine-rich repeat flightless-interacting
CA-CA-2-164659307-164659350.0	chr2:164659307-164659350(+)	Ctsa	0.944	0.721	-0.223	1.1e-05	lysosomal protective protein isoform a
CA-CS-11-120579138-120579216.0	chr11:120579138-120579216(+)	Lrrc45	0.944	0.721	-0.223	1.1e-05	leucine-rich repeat-containing protein 45
CA-CS-11-72999790-72999961.0	chr11:72999790-72999961(-)	Ctns	0.983	0.76	-0.223	1.1e-05	cystinosin
CA-CA-1-120432711-120432774.0	chr1:120432711-120432774(+)	Clasp1	0.079	0.301	0.222	8.14e-06	CLIP-associating protein 1 isoform 1
CA-CA-3-148490504-148490549.0	chr3:148490504-148490549(-)	Lphn2	0.039	0.261	0.222	8.14e-06	latrophilin-2
CA-CA-1-88687990-88688032.1	chr1:88687990-88688032(+)	Dis3l2	0.323	0.544	0.221	8.88e-06	DIS3-like exonuclease 2 isoform 1
CA-CA-3-138646685-138646832.0	chr3:138646685-138646832(-)	Rap1gds1	0.695	0.474	-0.221	1.3e-05	RAP1, GTP-GDP dissociation stimulator 1 isoform
CA-CA-5-122263393-122263562.0	chr5:122263393-122263562(+)	Atxn2	0.601	0.38	-0.221	1.3e-05	ataxin-2
CA-CS-4-75781448-75781460.0	chr4:75781448-75781460(-)	Ptprd	0.04	0.261	0.221	8.88e-06	receptor-type tyrosine-protein phosphatase delta
CA-CA-17-28737187-28737401.0	chr17:28737187-28737401(-)	SRPK1	0.887	0.667	-0.22	1.42e-05	Mus musculus mRNA for SRPK1, complete cds.
CA-CA-X-92249567-92249629.0	chrX:92249567-92249629(-)	Arhgef9	0.729	0.509	-0.22	1.42e-05	rho guanine nucleotide exchange factor 9
CA-CS-1-40057375-40057594.0	chr1:40057375-40057594(+)	Map4k4	0.972	0.753	-0.219	1.55e-05	mitogen-activated protein kinase kinase kinase
CA-CA-10-17827473-17827554.0	chr10:17827473-17827554(+)	Reps1	0.741	0.959	0.218	1.15e-05	ralBP1-associated Eps domain-containing protein
CA-CA-10-90616022-90616142.0	chr10:90616022-90616142(-)	Tmpo	0.915	0.697	-0.218	1.68e-05	Mus musculus 10 days embryo whole body cDNA, RIKEN full-length enriched library, clone:2610305J08 product:thymopoietin, full insert sequence.
CA-CA-11-96636687-96636747.0	chr11:96636687-96636747(-)	Snx11	0.624	0.407	-0.217	1.83e-05	sorting nexin-11
CA-CA-12-107309779-107309851.0	chr12:107309779-107309851(+)	Vrk1	0.419	0.202	-0.217	1.83e-05	serine/threonine-protein kinase VRK1 isoform a
CA-CA-15-78966736-78966919.0	chr15:78966736-78966919(-)	1700088E04Rik	0.564	0.347	-0.217	1.83e-05	SubName: Full=1700088E04Rik protein; SubName: Full=RIKEN cDNA 1700088E04, isoform CRA_b;
CA-CA-17-48538306-48538390.0	chr17:48538306-48538390(-)	Nfya	0.619	0.402	-0.217	1.83e-05	nuclear transcription factor Y subunit alpha
CA-CS-11-84635812-84635942.0	chr11:84635812-84635942(-)	Dhrs11	0.907	0.69	-0.217	1.83e-05	dehydrogenase/reductase SDR family member 11
CA-CS-7-132791910-132792083.1	chr7:132791910-132792083(-)	Gtf3c1	0.887	0.67	-0.217	1.83e-05	general transcription factor 3C polypeptide 1
CA-CS-8-18788238-18788476.0	chr8:18788238-18788476(+)	Mcph1	0.929	0.712	-0.217	1.83e-05	microcephalin
CA-CA-10-29081090-29081151.1	chr10:29081090-29081151(-)	Rnf146	0.483	0.699	0.216	1.36e-05	RING finger protein 146
CA-CA-11-53404218-53404227.0	chr11:53404218-53404227(+)	Kif3a	0.774	0.99	0.216	1.36e-05	kinesin-like protein KIF3A
CA-CA-11-80071015-80071138.0	chr11:80071015-80071138(+)	Rhot1	0.447	0.231	-0.216	1.99e-05	mitochondrial Rho GTPase 1 isoform 2
CA-CA-13-115609543-115609665.0	chr13:115609543-115609665(+)	Mocs2	0.88	0.664	-0.216	1.99e-05	molybdopterin synthase sulfur carrier subunit
CA-CA-4-137643447-137643480.1	chr4:137643447-137643480(+)	Eif4g3	0.317	0.533	0.216	1.36e-05	SubName: Full=Eukaryotic translation initiation factor 4 gamma, 3; SubName: Full=Putative uncharacterized protein;
CA-CA-7-6125583-6125703.0	chr7:6125583-6125703(+)	Zfp444	0.695	0.479	-0.216	1.99e-05	zinc finger protein 444
CA-CA-9-122041745-122041868.0	chr9:122041745-122041868(+)	Snrk	0.8	0.584	-0.216	1.99e-05	SNF-related serine/threonine-protein kinase
CA-CS-14-55255169-55255306.0	chr14:55255169-55255306(-)	Cdh24	0.994	0.778	-0.216	1.99e-05	cadherin-24 precursor
CA-CA-1-135608208-135608399.0	chr1:135608208-135608399(-)	Atp2b4	0.11	0.325	0.215	1.48e-05	SubName: Full=Plasma membrane Ca++ transporting ATPase 4 splice variant a; Flags: Fragment;
CA-CA-5-108502325-108502473.0	chr5:108502325-108502473(+)	Mtf2	0.814	0.599	-0.215	2.16e-05	metal-response element-binding transcription
CA-CA-9-44516476-44516605.0	chr9:44516476-44516605(-)	Phldb1	0.16	0.375	0.215	1.48e-05	pleckstrin homology-like domain family B member
CA-CS-17-25377388-25377587.0	chr17:25377388-25377587(+)	0610007P22Rik	0.842	0.627	-0.215	2.16e-05	hypothetical protein LOC68327 isoform 1
CA-CS-9-116545486-116545597.2	chr9:116545486-116545597(-)	Rbms3	0.813	0.598	-0.215	2.16e-05	RNA-binding motif, single-stranded-interacting
CA-CA-11-79862093-79862206.0	chr11:79862093-79862206(-)	Crlf3	0.901	0.687	-0.214	2.35e-05	cytokine receptor-like factor 3
CA-CA-17-24551985-24552107.0	chr17:24551985-24552107(+)	Rnps1	0.447	0.233	-0.214	2.35e-05	RNA-binding protein with serine-rich domain 1
CA-CA-17-85487679-85488215.0	chr17:85487679-85488215(-)	Prepl	0.34	0.126	-0.214	2.35e-05	prolyl endopeptidase-like isoform a
CA-CA-2-179807844-179807938.0	chr2:179807844-179807938(+)	Gtpbp5	0.558	0.344	-0.214	2.35e-05	GTP binding protein 5
CA-CA-8-63550547-63550631.0	chr8:63550547-63550631(+)	Nek1	0.189	0.403	0.214	1.61e-05	serine/threonine-protein kinase Nek1
CA-CA-8-12861639-12861844.0	chr8:12861639-12861844(+)	Atp11a	0.527	0.314	-0.213	2.55e-05	probable phospholipid-transporting ATPase IH
CA-CA-8-71348950-71349028.0	chr8:71348950-71349028(+)	Ints10	0.06	0.273	0.213	1.76e-05	integrator complex subunit 10
CA-CA-9-20311171-20311326.0	chr9:20311171-20311326(-)	Zfp266	0.969	0.756	-0.213	2.55e-05	zinc finger protein 426-like
CA-CS-10-79873142-79873369.0	chr10:79873142-79873369(-)	Tcf3	0.971	0.758	-0.213	2.55e-05	transcription factor E2-alpha isoform 1
CA-CS-8-113239326-113239477.0	chr8:113239326-113239477(+)	Vac14	0.981	0.768	-0.213	2.55e-05	protein VAC14 homolog
CA-CA-1-5091150-5091204.0	chr1:5091150-5091204(+)	Atp6v1h	0.794	0.582	-0.212	2.76e-05	V-type proton ATPase subunit H
CA-CA-14-8755188-8755260.0	chr14:8755188-8755260(+)	Flnb	0.266	0.054	-0.212	2.76e-05	filamin-B
CA-CA-7-140838672-140838774.0	chr7:140838672-140838774(+)	2700050L05Rik	0.719	0.507	-0.212	2.76e-05	erythroid differentiation-related factor 1
CA-CA-7-4783274-4783325.0	chr7:4783274-4783325(-)	Shisa7	0.297	0.509	0.212	1.91e-05	protein shisa-7 precursor
CA-CS-9-107233421-107233486.0	chr9:107233421-107233486(-)	Hemk1	0.767	0.979	0.212	1.91e-05	hemK methyltransferase family member 1
CA-CS-9-78400740-78400888.0	chr9:78400740-78400888(-)	Slc17a5	0.967	0.755	-0.212	2.76e-05	sialin
CA-CA-13-46856031-46856136.0	chr13:46856031-46856136(-)	Kif13a	0.247	0.458	0.211	2.07e-05	SubName: Full=Putative uncharacterized protein; Flags: Fragment;
CA-CA-15-83210113-83210236.0	chr15:83210113-83210236(-)	Pacsin2	0.921	0.71	-0.211	3e-05	protein kinase C and casein kinase substrate in
CA-CA-6-93644001-93644169.0	chr6:93644001-93644169(-)	Magi1	0.769	0.98	0.211	2.07e-05	membrane-associated guanylate kinase, WW and PDZ
CA-CS-19-24007173-24007206.0	chr19:24007173-24007206(+)	Apba1	0.766	0.977	0.211	2.07e-05	amyloid beta (A4) precursor protein binding,
CA-CS-8-112608243-112608351.0	chr8:112608243-112608351(+)	Zfp612	0.905	0.694	-0.211	3e-05	zinc finger protein 612
CA-CA-1-95729172-95729366.0	chr1:95729172-95729366(+)	D2hgdh	0.803	0.593	-0.21	3.25e-05	D-2-hydroxyglutarate dehydrogenase,
CA-CA-5-122806802-122806814.0	chr5:122806802-122806814(+)	Vps29	0.378	0.168	-0.21	3.25e-05	vacuolar protein sorting-associated protein 29
CA-CA-5-135100310-135100370.0	chr5:135100310-135100370(-)	Eif4h	0.691	0.901	0.21	2.25e-05	eukaryotic translation initiation factor 4H
CA-CS-7-29079362-29079942.0	chr7:29079362-29079942(-)	Dll3	0.82	0.61	-0.21	3.25e-05	delta-like protein 3
CA-CA-1-40060601-40060832.0	chr1:40060601-40060832(+)	Map4k4	0.751	0.96	0.209	2.45e-05	mitogen-activated protein kinase kinase kinase
CA-CA-10-30307244-30307401.0	chr10:30307244-30307401(-)	Trmt11	0.937	0.728	-0.209	3.53e-05	tRNA guanosine-2'-O-methyltransferase TRM11
CA-CA-19-3881997-3882120.0	chr19:3881997-3882120(+)	Chka	0.342	0.133	-0.209	3.53e-05	Mus musculus mRNA for choline kinase, complete cds.
CA-CA-7-31740818-31741019.0	chr7:31740818-31741019(-)	Usf2	0.904	0.695	-0.209	3.53e-05	RecName: Full=Upstream stimulatory factor 2; AltName: Full=Major late transcription factor 2; AltName: Full=Upstream transcription factor 2;
CA-CA-X-132374321-132374411.0	chrX:132374321-132374411(+)	Gprasp2	0.578	0.369	-0.209	3.53e-05	G-protein coupled receptor-associated sorting
CA-CS-10-119422529-119423540.0	chr10:119422529-119423540(+)	Grip1	0.721	0.512	-0.209	3.53e-05	glutamate receptor-interacting protein 1 isoform
CA-CA-12-113885048-113885243.0	chr12:113885048-113885243(+)	Siva1	0.951	0.743	-0.208	3.82e-05	apoptosis regulatory protein Siva isoform 1
CA-CA-15-10519013-10519100.0	chr15:10519013-10519100(-)	Rai14	0.777	0.985	0.208	2.66e-05	ankycorbin
CA-CA-17-57041985-57042111.0	chr17:57041985-57042111(-)	Mllt1	0.815	0.607	-0.208	3.82e-05	protein ENL
CA-CA-3-37428904-37428941.0	chr3:37428904-37428941(+)	Spata5	0.312	0.52	0.208	2.66e-05	spermatogenesis-associated protein 5 isoform 1
CA-CS-10-4530871-4530989.0	chr10:4530871-4530989(+)	Mtrf1l	0.958	0.75	-0.208	3.82e-05	peptide chain release factor 1-like,
CA-CS-10-7421407-7422918.0	chr10:7421407-7422918(+)	Lats1	0.999	0.791	-0.208	3.82e-05	serine/threonine-protein kinase LATS1
CA-CA-11-68639671-68639706.0	chr11:68639671-68639706(-)	Ndel1	0.367	0.16	-0.207	4.14e-05	nuclear distribution protein nudE-like 1
CA-CA-18-32591324-32591396.0	chr18:32591324-32591396(+)	Bin1	0.78	0.987	0.207	2.88e-05	myc box-dependent-interacting protein 1 isoform
CA-CA-3-95270714-95270759.0	chr3:95270714-95270759(+)	Arnt	0.872	0.665	-0.207	4.14e-05	aryl hydrocarbon receptor nuclear translocator
CA-CA-6-93644001-93644202.0	chr6:93644001-93644202(-)	Magi1	0.776	0.983	0.207	2.88e-05	membrane-associated guanylate kinase, WW and PDZ
CA-CS-3-33713111-33713188.0	chr3:33713111-33713188(-)	Ttc14	0.866	0.659	-0.207	4.14e-05	RecName: Full=Tetratricopeptide repeat protein 14; Short=TPR repeat protein 14;
CA-CA-16-56691988-56692029.0	chr16:56691988-56692029(-)	Tfg	0.025	0.231	0.206	3.13e-05	protein TFG
CA-CS-11-117602982-117603132.0	chr11:117602982-117603132(+)	Tnrc6c	0.672	0.878	0.206	3.13e-05	trinucleotide repeat-containing gene 6C protein
CA-CS-6-86931289-86931391.0	chr6:86931289-86931391(+)	Aak1	0.61	0.816	0.206	3.13e-05	AP2 associated kinase 1 isoform 1
CA-CA-17-35279442-35279550.0	chr17:35279442-35279550(+)	Bat3	0.578	0.373	-0.205	4.86e-05	large proline-rich protein BAT3
CA-CA-2-127074227-127074545.0	chr2:127074227-127074545(+)	Tmem127	0.99	0.785	-0.205	4.86e-05	transmembrane protein 127
CA-CA-14-48324094-48324163.0	chr14:48324094-48324163(+)	Ktn1	0.456	0.66	0.204	3.68e-05	kinectin
CA-CA-19-27321082-27321166.0	chr19:27321082-27321166(+)	Vldlr	0.251	0.047	-0.204	5.26e-05	very low-density lipoprotein receptor isoform a
CA-CA-3-88219909-88220037.0	chr3:88219909-88220037(-)	Slc25a44	0.947	0.743	-0.204	5.26e-05	solute carrier family 25 member 44 isoform b
CA-CA-6-71816719-71816734.0	chr6:71816719-71816734(+)	Immt	0.792	0.996	0.204	3.68e-05	mitochondrial inner membrane protein
CA-CA-8-125424501-125424598.0	chr8:125424501-125424598(-)	Ankrd11	0.357	0.153	-0.204	5.26e-05	SubName: Full=Ankrd11 protein;
CA-CA-9-4313701-4313806.0	chr9:4313701-4313806(+)	Kbtbd3	0.547	0.343	-0.204	5.26e-05	kelch repeat and BTB domain-containing protein
CA-CS-11-102079729-102079804.0	chr11:102079729-102079804(-)	Hdac5	0.787	0.583	-0.204	5.26e-05	histone deacetylase 5 isoform 2
CA-CS-5-30107669-30107990.0	chr5:30107669-30107990(+)	Dnajb6	0.98	0.776	-0.204	5.26e-05	dnaJ homolog subfamily B member 6 isoform a
CA-CA-1-164605735-164605972.0	chr1:164605735-164605972(-)	Bat2d	0.477	0.68	0.203	3.98e-05	Mus musculus 13 days embryo lung cDNA, RIKEN full-length enriched library, clone:D430005P07 product:hypothetical protein, full insert sequence.
CA-CA-15-75879886-75879970.0	chr15:75879886-75879970(-)	Scrib	0.208	0.411	0.203	3.98e-05	protein scribble homolog
CA-CA-19-40451473-40451506.0	chr19:40451473-40451506(-)	mKIAA1296	0.25	0.047	-0.203	5.69e-05	Mus musculus ponsin-2 mRNA, complete cds.
CA-CA-8-12861639-12861724.0	chr8:12861639-12861724(+)	Atp11a	0.868	0.665	-0.203	5.69e-05	probable phospholipid-transporting ATPase IH
CA-CS-10-74972336-74972578.0	chr10:74972336-74972578(-)	1110038D17Rik	0.832	0.629	-0.203	5.69e-05	Mus musculus adult male diencephalon cDNA, RIKEN full-length enriched library, clone:9330209J05 product:CDNA FLJ30119 FIS, CLONE BRACE1000070 homolog [Homo sapiens], full insert sequence.
CA-CS-3-80495241-80495356.1	chr3:80495241-80495356(-)	Gria2	0.697	0.495	-0.202	6.15e-05	glutamate receptor 2 isoform 2 precursor
CA-CA-10-79279536-79279668.0	chr10:79279536-79279668(+)	Palm	0.22	0.019	-0.201	6.65e-05	paralemmin isoform 1
CA-CA-17-26148941-26149076.0	chr17:26148941-26149076(-)	Rab11fip3	0.619	0.82	0.201	4.67e-05	rab11 family-interacting protein 3 isoform c
CA-CA-10-110661727-110661764.0	chr10:110661727-110661764(+)	Osbpl8	0.799	0.999	0.2	5.06e-05	Mus musculus 6 days neonate skin cDNA, RIKEN full-length enriched library, clone:A030002L23 product:hypothetical protein, full insert sequence.
CA-CA-12-25193948-25194046.0	chr12:25193948-25194046(+)	Taf1b	0.959	0.759	-0.2	7.19e-05	Mus musculus adult male testis cDNA, RIKEN full-length enriched library, clone:4930408G01 product:TATA box binding protein (Tbp)-associated factor, RNA polymerase I, B, full insert sequence.
CA-CA-2-58368434-58368711.0	chr2:58368434-58368711(-)	Acvr1	0.478	0.678	0.2	5.06e-05	activin receptor type-1
CA-CS-16-11151958-11152023.1	chr16:11151958-11152023(-)	Zc3h7a	0.925	0.725	-0.2	7.19e-05	zinc finger CCCH-type containing 7A
CA-CS-2-3222668-3222711.0	chr2:3222668-3222711(+)	Nmt2	0.69	0.49	-0.2	7.19e-05	glycylpeptide N-tetradecanoyltransferase 2
CA-CA-2-167800808-167801029.0	chr2:167800808-167801029(+)	Ptpn1	0.961	0.762	-0.199	7.77e-05	tyrosine-protein phosphatase non-receptor type
CA-CA-3-36921891-36921954.0	chr3:36921891-36921954(+)	4932438A13Rik	0.392	0.193	-0.199	7.77e-05	fragile site-associated protein
CA-CS-1-91685737-91685899.0	chr1:91685737-91685899(+)	Agap1	0.951	0.752	-0.199	7.77e-05	arf-GAP with GTPase, ANK repeat and PH
CA-CS-11-121082549-121082651.0	chr11:121082549-121082651(+)	Hexdc	0.954	0.755	-0.199	7.77e-05	hexosaminidase D isoform 2
CA-CS-17-25377388-25377608.1	chr17:25377388-25377608(+)	0610007P22Rik	0.919	0.72	-0.199	7.77e-05	hypothetical protein LOC68327 isoform 1
CA-CS-18-34657621-34657813.0	chr18:34657621-34657813(-)	Fam13b	0.875	0.676	-0.199	7.77e-05	hypothetical protein LOC225358
CA-CS-2-119764374-119764522.0	chr2:119764374-119764522(+)	Mga	0.776	0.577	-0.199	7.77e-05	MAX gene-associated protein isoform 1
CA-CS-3-108196567-108196750.0	chr3:108196567-108196750(-)	Celsr2	0.971	0.772	-0.199	7.77e-05	cadherin EGF LAG seven-pass G-type receptor 2
CA-CS-4-108365924-108366101.0	chr4:108365924-108366101(-)	Zfyve9	0.957	0.758	-0.199	7.77e-05	zinc finger FYVE domain-containing protein 9
CA-CA-11-86514562-86514583.0	chr11:86514562-86514583(-)	Cltc	0.26	0.062	-0.198	8.39e-05	clathrin heavy chain 1
CA-CA-11-96905841-96906011.0	chr11:96905841-96906011(+)	Mrpl10	0.952	0.754	-0.198	8.39e-05	39S ribosomal protein L10, mitochondrial
CA-CA-12-114176566-114176804.0	chr12:114176566-114176804(-)	Nudt14	0.968	0.77	-0.198	8.39e-05	uridine diphosphate glucose pyrophosphatase
CA-CA-3-103557302-103557437.0	chr3:103557302-103557437(-)	Hipk1	0.954	0.756	-0.198	8.39e-05	homeodomain-interacting protein kinase 1
CA-CA-8-125309718-125309864.0	chr8:125309718-125309864(+)	Acsf3	0.94	0.742	-0.198	8.39e-05	RecName: Full=Acyl-CoA synthetase family member 3, mitochondrial; EC=6.2.1.-; Flags: Precursor;
CA-CA-X-45946690-45946775.1	chrX:45946690-45946775(-)	Zfp280c	0.684	0.487	-0.197	9.06e-05	zinc finger protein 280C isoform 2
CA-CS-7-13854683-13854996.1	chr7:13854683-13854996(-)	6330408A02Rik	0.721	0.524	-0.197	9.06e-05	RecName: Full=Uncharacterized protein C19orf68 homolog;
CA-CA-5-139057697-139057793.0	chr5:139057697-139057793(-)	Zfp68	0.5	0.304	-0.196	9.78e-05	zinc finger protein 68 isoform a
CA-CS-19-4153226-4153490.0	chr19:4153226-4153490(+)	Coro1b	0.963	0.767	-0.196	9.78e-05	coronin-1B
CA-CA-11-77668179-77668224.0	chr11:77668179-77668224(+)	Myo18a	0.463	0.268	-0.195	0.000105559	myosin-XVIIIa
CA-CA-19-4787360-4788042.0	chr19:4787360-4788042(-)	Rbm4	0.697	0.502	-0.195	0.000105559	RNA-binding protein 4
CA-CA-2-48742193-48742217.0	chr2:48742193-48742217(+)	Acvr2a	0.05	0.245	0.195	7.49e-05	activin receptor type-2A precursor
CA-CA-4-107542616-107542793.0	chr4:107542616-107542793(+)	Lrp8	0.625	0.43	-0.195	0.000105559	low-density lipoprotein receptor-related protein
CA-CA-7-135590244-135590312.0	chr7:135590244-135590312(-)	Tial1	0.215	0.41	0.195	7.49e-05	nucleolysin TIAR
CA-CA-9-47637459-47637492.0	chr9:47637459-47637492(+)	ra175a	0.757	0.952	0.195	7.49e-05	SubName: Full=RA175 isoform j; Flags: Fragment;
CA-CS-17-5097573-5097732.1	chr17:5097573-5097732(+)	Arid1b	0.862	0.667	-0.195	0.000105559	AT rich interactive domain 1B (Swi1 like)
CA-CA-12-109398442-109398591.0	chr12:109398442-109398591(-)	Setd3	0.912	0.718	-0.194	0.000113856	SET domain-containing protein 3
CA-CA-14-21119808-21119901.1	chr14:21119808-21119901(+)	Nudt13	0.818	0.624	-0.194	0.000113856	nucleoside diphosphate-linked moiety X motif 13
CA-CA-8-42346713-42346830.0	chr8:42346713-42346830(+)	pcm-1	0.724	0.53	-0.194	0.000113856	Mus musculus pcm-1 mRNA for pericentriolar material-1, complete cds.
CA-CA-X-47913985-47914183.0	chrX:47913985-47914183(-)	6720401G13Rik	0.707	0.513	-0.194	0.000113856	Mus musculus adult male thymus cDNA, RIKEN full-length enriched library, clone:5830467J12 product:unclassifiable, full insert sequence.
CA-CA-1-9661659-9661839.0	chr1:9661659-9661839(-)	Mybl1	0.444	0.637	0.193	8.73e-05	myb-related protein A
CA-CA-3-65759125-65759198.0	chr3:65759125-65759198(-)	Ccnl1	0.516	0.323	-0.193	0.000122763	cyclin-L1
CA-CS-19-7352531-7352576.0	chr19:7352531-7352576(-)	Mark2	0.991	0.798	-0.193	0.000122763	serine/threonine-protein kinase MARK2 isoform 4
CA-CS-9-46012288-46012432.0	chr9:46012288-46012432(+)	Sik3	0.944	0.751	-0.193	0.000122763	serine/threonine-protein kinase SIK3
CA-CA-1-157888204-157888264.0	chr1:157888204-157888264(+)	Tor1aip2	0.469	0.277	-0.192	0.00013232	interferon alpha responsive protein isoform a
CA-CA-11-85357429-85357474.0	chr11:85357429-85357474(+)	Bcas3	0.075	0.267	0.192	9.43e-05	breast carcinoma-amplified sequence 3 homolog
CA-CA-2-32831439-32831548.0	chr2:32831439-32831548(-)	Slc2a8	0.902	0.71	-0.192	0.00013232	solute carrier family 2, facilitated glucose
CA-CA-2-52989445-52989492.0	chr2:52989445-52989492(+)	Fmnl2	0.425	0.233	-0.192	0.00013232	formin-like protein 2
CA-CA-7-30573067-30573194.0	chr7:30573067-30573194(+)	mKIAA0961	0.898	0.706	-0.192	0.00013232	Mus musculus 13 days embryo head cDNA, RIKEN full-length enriched library, clone:3110018N02 product:zinc finger protein 30, full insert sequence.
CA-CS-2-127266121-127266338.0	chr2:127266121-127266338(-)	Fahd2a	0.966	0.774	-0.192	0.00013232	fumarylacetoacetate hydrolase domain-containing
CA-CA-12-85138146-85138293.0	chr12:85138146-85138293(-)	Numb	0.15	0.341	0.191	0.00010174	protein numb homolog isoform 1
CA-CA-14-31927034-31927190.0	chr14:31927034-31927190(+)	Pbrm1	0.42	0.229	-0.191	0.000142571	protein polybromo-1
CA-CA-2-131346147-131346907.0	chr2:131346147-131346907(+)	Smox	0.992	0.801	-0.191	0.000142571	spermine oxidase isoform a
CA-CA-8-129883626-129883710.0	chr8:129883626-129883710(+)	Pard3	0.942	0.751	-0.191	0.000142571	partitioning defective 3 homolog isoform 4
CA-CS-4-155605655-155605823.0	chr4:155605655-155605823(-)	Klhl17	0.936	0.745	-0.191	0.000142571	Mus musculus ES cells cDNA, RIKEN full-length enriched library, clone:C330013L10 product:hypothetical protein, full insert sequence.
CA-CS-7-6344891-6345006.0	chr7:6344891-6345006(+)	Zfp28	0.762	0.571	-0.191	0.000142571	zinc finger protein 28
CA-CA-1-94923408-94923432.0	chr1:94923408-94923432(-)	Kif1a	0.103	0.293	0.19	0.000109756	kinesin-like protein KIF1A isoform a
CA-CA-11-77629357-77629501.0	chr11:77629357-77629501(+)	Myo18a	0.078	0.268	0.19	0.000109756	myosin-XVIIIa
CA-CA-14-52918314-52918490.0	chr14:52918314-52918490(-)	Mettl3	0.811	0.621	-0.19	0.000153563	N6-adenosine-methyltransferase 70 kDa subunit
CA-CA-15-58779877-58779997.0	chr15:58779877-58779997(-)	Mtss1	0.188	0.378	0.19	0.000109756	metastasis suppressor protein 1 isoform 1
CA-CA-17-26390918-26390989.0	chr17:26390918-26390989(+)	Luc7l	0.51	0.7	0.19	0.000109756	SubName: Full=Putative uncharacterized protein Luc7l;
CA-CA-8-124544418-124544544.0	chr8:124544418-124544544(+)	Banp	0.852	0.662	-0.19	0.000153563	protein BANP isoform 2
CA-CS-17-25034141-25034264.0	chr17:25034141-25034264(-)	Mapk8ip3	0.297	0.487	0.19	0.000109756	C-Jun-amino-terminal kinase-interacting protein
CA-CS-9-95823166-95823326.0	chr9:95823166-95823326(+)	Atr	0.905	0.715	-0.19	0.000153563	serine/threonine-protein kinase ATR
CA-CA-11-120826261-120826324.0	chr11:120826261-120826324(-)	Csnk1d	0.345	0.156	-0.189	0.000165344	casein kinase I isoform delta isoform 1
CA-CA-15-90795405-90795426.0	chr15:90795405-90795426(-)	Kif21a	0.619	0.808	0.189	0.000118362	kinesin-like protein KIF21A isoform 1
CA-CA-19-23289644-23289689.0	chr19:23289644-23289689(-)	Smc5	0.751	0.94	0.189	0.000118362	structural maintenance of chromosomes protein 5
CA-CA-6-93644001-93644205.0	chr6:93644001-93644205(-)	Magi1	0.795	0.984	0.189	0.000118362	membrane-associated guanylate kinase, WW and PDZ
CA-CA-8-112199542-112199702.0	chr8:112199542-112199702(-)	2400003C14Rik	0.496	0.307	-0.189	0.000165344	IST1 homolog
CA-CS-3-152037878-152037949.0	chr3:152037878-152037949(+)	Usp33	0.673	0.862	0.189	0.000118362	ubiquitin carboxyl-terminal hydrolase 33 isoform
CA-CS-7-109146813-109147757.0	chr7:109146813-109147757(+)	Numa1	0.964	0.775	-0.189	0.000165344	nuclear mitotic apparatus protein 1
CA-CA-16-17680641-17680854.0	chr16:17680641-17680854(-)	Med15	0.727	0.915	0.188	0.000127598	mediator of RNA polymerase II transcription
CA-CA-16-32678754-32678799.0	chr16:32678754-32678799(+)	Tnk2	0.141	0.329	0.188	0.000127598	activated CDC42 kinase 1 isoform 1
CA-CA-5-100802398-100802734.0	chr5:100802398-100802734(-)	Sec31a	0.811	0.999	0.188	0.000127598	protein transport protein Sec31A
CA-CA-X-132331487-132331576.0	chrX:132331487-132331576(+)	Gprasp1	0.615	0.427	-0.188	0.000177968	G-protein coupled receptor-associated sorting
CA-CS-13-67773934-67774030.0	chr13:67773934-67774030(-)	Zfp738	0.812	0.624	-0.188	0.000177968	zinc finger protein 738
CA-CA-11-86929646-86929692.0	chr11:86929646-86929692(+)	Fam33a	0.982	0.795	-0.187	0.000191488	spindle and kinetochore-associated protein 2
CA-CA-14-65419181-65419244.0	chr14:65419181-65419244(+)	Kif13b	0.459	0.272	-0.187	0.000191488	kinesin-like protein KIF13B
CA-CA-15-72872606-72872633.0	chr15:72872606-72872633(-)	Trappc9	0.252	0.439	0.187	0.000137507	trafficking protein particle complex subunit 9
CA-CA-9-59587746-59587839.1	chr9:59587746-59587839(-)	Senp8	0.652	0.465	-0.187	0.000191488	sentrin-specific protease 8 isoform a
CA-CA-14-48353829-48353939.0	chr14:48353829-48353939(+)	Ktn1	0.437	0.251	-0.186	0.000205963	kinectin
CA-CS-14-52883371-52883492.0	chr14:52883371-52883492(-)	Rab2b	0.886	0.7	-0.186	0.000205963	ras-related protein Rab-2B
CA-CS-16-87462209-87462385.0	chr16:87462209-87462385(+)	Usp16	0.882	0.696	-0.186	0.000205963	SubName: Full=Putative uncharacterized protein Usp16;
CA-CA-11-83853157-83853193.0	chr11:83853157-83853193(+)	Synrg	0.195	0.01	-0.185	0.000221455	synergin gamma isoform 1
CA-CA-4-136095039-136095131.0	chr4:136095039-136095131(+)	Luzp1	0.537	0.352	-0.185	0.000221455	leucine zipper protein 1
CA-CA-4-98620556-98620571.0	chr4:98620556-98620571(-)	Dock7	0.929	0.744	-0.185	0.000221455	dedicator of cytokinesis protein 7
CA-CA-5-76664790-76664880.0	chr5:76664790-76664880(-)	Clock	0.939	0.754	-0.185	0.000221455	circadian locomoter output cycles protein kaput
CA-CS-12-8706954-8707028.0	chr12:8706954-8707028(+)	Pum2	0.19	0.375	0.185	0.000159525	pumilio homolog 2 isoform 2
CA-CA-6-131325991-131326198.0	chr6:131325991-131326198(-)	Csda	0.559	0.743	0.184	0.000171733	DNA-binding protein A long isoform
CA-CS-13-49139742-49139787.0	chr13:49139742-49139787(-)	Wnk2	0.897	0.713	-0.184	0.00023803	serine/threonine-protein kinase WNK2
CA-CS-18-89056604-89056725.0	chr18:89056604-89056725(-)	Cis4	0.537	0.353	-0.184	0.00023803	Mus musculus cytokine inducible SH2-containing protein CIS4 (Cis4) mRNA, complete cds.
CA-CA-12-66156420-66156520.0	chr12:66156420-66156520(+)	Prpf39	0.423	0.24	-0.183	0.000255755	pre-mRNA-processing factor 39
CA-CA-12-87622398-87622493.0	chr12:87622398-87622493(+)	1700020O03Rik	0.695	0.878	0.183	0.000184811	hypothetical protein LOC70373
CA-CA-16-52186461-52186593.0	chr16:52186461-52186593(+)	Cblb	0.335	0.152	-0.183	0.000255755	E3 ubiquitin-protein ligase CBL-B
CA-CA-17-36039300-36039383.0	chr17:36039300-36039383(-)	AK034502	0.391	0.208	-0.183	0.000255755	Mus musculus adult male testis cDNA, RIKEN full-length enriched library, clone:1700030L11 product:Mrps18b, full insert sequence.
CA-CA-2-79498826-79499003.0	chr2:79498826-79499003(+)	Ssfa2	0.034	0.217	0.183	0.000184811	sperm-specific antigen 2 homolog
CA-CA-3-53265553-53265701.0	chr3:53265553-53265701(-)	Nhlrc3	0.839	0.656	-0.183	0.000255755	NHL repeat-containing protein 3 precursor
CA-CA-4-137777440-137777638.1	chr4:137777440-137777638(+)	Hp1bp3	0.59	0.407	-0.183	0.000255755	heterochromatin protein 1-binding protein 3
CA-CA-5-100802443-100802734.0	chr5:100802443-100802734(-)	Sec31a	0.816	0.999	0.183	0.000184811	protein transport protein Sec31A
CA-CS-5-112657074-112657198.2	chr5:112657074-112657198(-)	Miat	0.628	0.445	-0.183	0.000255755	Mus musculus adult male brain cDNA, RIKEN full-length enriched library, clone:3632434I06 product:unclassifiable, full insert sequence.
CA-CS-5-33081035-33081182.0	chr5:33081035-33081182(-)	Pisd	0.564	0.381	-0.183	0.000255755	phosphatidylserine decarboxylase proenzyme
CA-CS-7-67277135-67277283.0	chr7:67277135-67277283(-)	Snrpn	0.706	0.523	-0.183	0.000255755	small nuclear ribonucleoprotein-associated
CA-CA-1-164604229-164604282.0	chr1:164604229-164604282(-)	Bat2d	0.533	0.351	-0.182	0.000274706	Mus musculus 13 days embryo lung cDNA, RIKEN full-length enriched library, clone:D430005P07 product:hypothetical protein, full insert sequence.
CA-CA-11-51081666-51081733.1	chr11:51081666-51081733(+)	Clk4	0.433	0.615	0.182	0.000198815	dual specificity protein kinase CLK4
CA-CA-17-35840868-35841084.0	chr17:35840868-35841084(-)	Ddr1	0.652	0.47	-0.182	0.000274706	epithelial discoidin domain-containing receptor
CA-CA-2-135765682-135765740.0	chr2:135765682-135765740(+)	Plcb4	0.762	0.944	0.182	0.000198815	1-phosphatidylinositol-4,5-bisphosphate
CA-CA-5-124863193-124863298.0	chr5:124863193-124863298(-)	Sbno1	0.519	0.701	0.182	0.000198815	protein strawberry notch homolog 1
CA-CS-1-134489927-134489942.0	chr1:134489927-134489942(-)	Nfasc	0.506	0.688	0.182	0.000198815	neurofascin isoform 2 precursor
CA-CA-11-70422090-70422201.0	chr11:70422090-70422201(+)	Mink1	0.234	0.053	-0.181	0.000294957	misshapen-like kinase 1 isoform 1
CA-CA-12-111812954-111813071.1	chr12:111812954-111813071(+)	Ppp2r5c	0.208	0.027	-0.181	0.000294957	serine/threonine-protein phosphatase 2A 56 kDa
CA-CS-16-16341088-16341160.0	chr16:16341088-16341160(-)	Dnm1l	0.682	0.863	0.181	0.000213806	dynamin-1-like protein isoform b
CA-CA-10-115974276-115974334.0	chr10:115974276-115974334(-)	Cnot2	0.297	0.117	-0.18	0.000316592	CCR4-NOT transcription complex subunit 2 isoform
CA-CA-11-77285515-77285681.0	chr11:77285515-77285681(-)	Ankrd13b	0.562	0.742	0.18	0.000229847	Mus musculus 10 days neonate cerebellum cDNA, RIKEN full-length enriched library, clone:B930093C12 product:inferred: KE03 protein {Homo sapiens}, full insert sequence.
CA-CA-14-104083450-104083600.0	chr14:104083450-104083600(+)	Slain1	0.316	0.496	0.18	0.000229847	SLAIN motif-containing protein 1
CA-CA-6-34974127-34974340.0	chr6:34974127-34974340(-)	Cnot4	0.57	0.39	-0.18	0.000316592	CCR4-NOT transcription complex subunit 4 isoform
CA-CA-7-139951071-139951850.0	chr7:139951071-139951850(-)	Fam53b	0.934	0.754	-0.18	0.000316592	hypothetical protein LOC77938
CA-CS-X-140305149-140305247.0	chrX:140305149-140305247(-)	Dcx	0.966	0.786	-0.18	0.000316592	neuronal migration protein doublecortin isoform
CA-CA-17-28459590-28459716.0	chr17:28459590-28459716(+)	Fance	0.568	0.389	-0.179	0.000339695	SubName: Full=Fanconi anemia, complementation group E;
CA-CA-3-28493828-28493915.0	chr3:28493828-28493915(+)	Tnik	0.82	0.999	0.179	0.000247005	traf2 and NCK-interacting protein kinase isoform
CA-CA-4-132466606-132466693.0	chr4:132466606-132466693(-)	Fam76a	0.774	0.953	0.179	0.000247005	hypothetical protein LOC230789 isoform A
CA-CA-5-39074431-39074497.0	chr5:39074431-39074497(-)	Zfp518b	0.26	0.081	-0.179	0.000339695	zinc finger protein 518B
CA-CA-6-86373599-86373665.0	chr6:86373599-86373665(+)	Tia1	0.43	0.251	-0.179	0.000339695	nucleolysin TIA-1 isoform 1
CA-CA-7-17607798-17608005.0	chr7:17607798-17608005(-)	Ppp5c	0.963	0.784	-0.179	0.000339695	serine/threonine-protein phosphatase 5
CA-CS-1-99613118-99613181.0	chr1:99613118-99613181(-)	Ppip5k2	0.652	0.831	0.179	0.000247005	SubName: Full=Putative uncharacterized protein;
CA-CA-1-196933011-196933116.0	chr1:196933011-196933116(-)	Crry	0.84	0.662	-0.178	0.000364358	RecName: Full=Complement regulatory protein Crry; AltName: Full=Protein p65; Flags: Precursor;
CA-CA-11-3088880-3089059.0	chr11:3088880-3089059(-)	Sfi1	0.742	0.92	0.178	0.000265352	protein SFI1 homolog
CA-CA-3-87723724-87723750.0	chr3:87723724-87723750(+)	Mrpl24	0.512	0.334	-0.178	0.000364358	39S ribosomal protein L24, mitochondrial
CA-CA-5-74960543-74960651.0	chr5:74960543-74960651(+)	Fip1l1	0.561	0.383	-0.178	0.000364358	pre-mRNA 3'-end-processing factor FIP1 isoform
CA-CA-4-129278650-129278777.0	chr4:129278650-129278777(+)	2510006D16Rik	0.478	0.301	-0.177	0.000390675	hypothetical protein LOC76799
CA-CA-5-31475755-31475884.0	chr5:31475755-31475884(-)	Gtf3c2	0.283	0.106	-0.177	0.000390675	general transcription factor 3C polypeptide 2
CA-CA-5-42183035-42183176.0	chr5:42183035-42183176(-)	Bod1l	0.257	0.08	-0.177	0.000390675	biorientation of chromosomes in cell division
CA-CA-9-43949357-43949475.0	chr9:43949357-43949475(+)	Mcam	0.898	0.721	-0.177	0.000390675	cell surface glycoprotein MUC18 precursor
CA-CS-15-97638395-97638592.0	chr15:97638395-97638592(-)	Hdac7	0.805	0.628	-0.177	0.000390675	histone deacetylase 7
CA-CS-19-7495744-7496134.0	chr19:7495744-7496134(+)	2700081O15Rik	0.962	0.785	-0.177	0.000390675	hypothetical protein LOC108899
CA-CS-9-59523374-59523541.0	chr9:59523374-59523541(+)	Pkm2	0.998	0.821	-0.177	0.000390675	pyruvate kinase isozymes M1/M2
CA-CA-13-54660558-54660685.0	chr13:54660558-54660685(-)	4833439L19Rik	0.316	0.492	0.176	0.000305915	hypothetical protein LOC97820
CA-CA-13-55216840-55216985.0	chr13:55216840-55216985(+)	Zfp346	0.923	0.747	-0.176	0.000418748	zinc finger protein 346
CA-CA-9-57387052-57387101.0	chr9:57387052-57387101(+)	2310046O06Rik	0.379	0.555	0.176	0.000305915	hypothetical protein LOC78323 isoform 1
CA-CS-11-54812036-54812115.0	chr11:54812036-54812115(-)	Anxa6	0.995	0.819	-0.176	0.000418748	annexin A6 isoform a
CA-CS-9-108750926-108751806.0	chr9:108750926-108751806(+)	Celsr3	0.999	0.823	-0.176	0.000418748	cadherin EGF LAG seven-pass G-type receptor 3
CA-CS-X-12266454-12266586.0	chrX:12266454-12266586(-)	Med14	0.523	0.347	-0.176	0.000418748	mediator of RNA polymerase II transcription
CA-CA-12-87361470-87361553.0	chr12:87361470-87361553(+)	Ttll5	0.903	0.728	-0.175	0.000448682	tubulin polyglutamylase TTLL5
CA-CA-17-26362856-26362968.0	chr17:26362856-26362968(-)	Itfg3	0.483	0.308	-0.175	0.000448682	protein ITFG3
CA-CA-17-48538309-48538390.0	chr17:48538309-48538390(-)	Nfya	0.467	0.292	-0.175	0.000448682	nuclear transcription factor Y subunit alpha
CA-CA-9-21392294-21392363.0	chr9:21392294-21392363(+)	Carm1	0.818	0.993	0.175	0.000328294	histone-arginine methyltransferase CARM1 isoform
CA-CS-12-47814484-47814556.0	chr12:47814484-47814556(-)	Nova1	0.989	0.814	-0.175	0.000448682	RNA-binding protein Nova-1
CA-CS-14-58313150-58313257.0	chr14:58313150-58313257(-)	Lats2	0.972	0.797	-0.175	0.000448682	serine/threonine-protein kinase LATS2 isoform 1
CA-CA-18-38457962-38458049.0	chr18:38457962-38458049(+)	Triad2	0.658	0.484	-0.174	0.000480589	Mus musculus TRIAD2 type I (Triad2) mRNA, complete cds.
CA-CA-3-152085581-152085735.0	chr3:152085581-152085735(+)	Zzz3	0.912	0.738	-0.174	0.000480589	ZZ-type zinc finger-containing protein 3
CA-CS-12-104026144-104026594.0	chr12:104026144-104026594(-)	Btbd7	0.985	0.811	-0.174	0.000480589	BTB/POZ domain-containing protein 7
CA-CS-12-66156624-66156751.1	chr12:66156624-66156751(+)	Prpf39	0.897	0.723	-0.174	0.000480589	pre-mRNA-processing factor 39
CA-CS-15-76544393-76544415.0	chr15:76544393-76544415(+)	Lrrc14	0.825	0.999	0.174	0.000352189	leucine-rich repeat-containing protein 14
CA-CS-7-19846172-19846414.1	chr7:19846172-19846414(-)	Vasp	0.813	0.639	-0.174	0.000480589	vasodilator-stimulated phosphoprotein
CA-CA-14-48353829-48353945.0	chr14:48353829-48353945(+)	Ktn1	0.387	0.214	-0.173	0.000514587	kinectin
CA-CA-18-60986993-60987101.0	chr18:60986993-60987101(-)	Tcof1	0.541	0.368	-0.173	0.000514587	treacle protein isoform 1
CA-CS-11-33400679-33400770.0	chr11:33400679-33400770(-)	Ranbp17	0.916	0.743	-0.173	0.000514587	ran-binding protein 17
CA-CS-13-34138654-34138821.0	chr13:34138654-34138821(+)	Bphl	0.971	0.798	-0.173	0.000514587	valacyclovir hydrolase precursor
CA-CS-13-93286485-93286647.0	chr13:93286485-93286647(-)	Zfyve16	0.899	0.726	-0.173	0.000514587	zinc finger FYVE domain-containing protein 16
CA-CS-19-6255100-6255271.0	chr19:6255100-6255271(+)	Atg2a	0.874	0.701	-0.173	0.000514587	autophagy-related protein 2 homolog A
CA-CA-10-114813407-114813603.0	chr10:114813407-114813603(-)	Thap2	0.868	0.696	-0.172	0.0005508	THAP domain-containing protein 2
CA-CA-11-64818955-64819007.0	chr11:64818955-64819007(-)	Arhgap44	0.532	0.704	0.172	0.000404899	rho GTPase-activating protein RICH2 isoform 2
CA-CA-3-19108490-19108527.0	chr3:19108490-19108527(+)	Mtfr1	0.087	0.259	0.172	0.000404899	mitochondrial fission regulator 1
CA-CA-4-63090119-63090451.0	chr4:63090119-63090451(-)	Whrn	0.288	0.116	-0.172	0.0005508	whirlin isoform 9
CA-CA-7-52315574-52315756.0	chr7:52315574-52315756(-)	Prrg2	0.61	0.782	0.172	0.000404899	transmembrane gamma-carboxyglutamic acid protein
CA-CA-2-130454224-130454371.0	chr2:130454224-130454371(-)	Ubox5	0.831	0.66	-0.171	0.000589356	RING finger protein 37
CA-CA-2-59797877-59798162.0	chr2:59797877-59798162(-)	Baz2b	0.608	0.779	0.171	0.000433916	bromodomain adjacent to zinc finger domain, 2B
CA-CA-5-139057697-139057842.0	chr5:139057697-139057842(-)	Zfp68	0.36	0.189	-0.171	0.000589356	zinc finger protein 68 isoform a
CA-CA-5-9126539-9126643.0	chr5:9126539-9126643(-)	4930420K17Rik	0.467	0.296	-0.171	0.000589356	Mus musculus 0 day neonate lung cDNA, RIKEN full-length enriched library, clone:E030031F02 product:unclassifiable, full insert sequence.
CA-CA-8-72979364-72979547.0	chr8:72979364-72979547(-)	Klhl26	0.947	0.776	-0.171	0.000589356	kelch-like protein 26 isoform 2
CA-CA-9-108698985-108699114.0	chr9:108698985-108699114(+)	Ip6k2	0.459	0.288	-0.171	0.000589356	SubName: Full=Putative uncharacterized protein;
CA-CA-16-30321891-30321981.0	chr16:30321891-30321981(-)	Atp13a3	0.648	0.818	0.17	0.000464851	probable cation-transporting ATPase 13A3 isoform
CA-CA-3-65759051-65759198.0	chr3:65759051-65759198(-)	Ccnl1	0.449	0.279	-0.17	0.000630393	cyclin-L1
CA-CA-4-11986934-11987042.0	chr4:11986934-11987042(-)	Tmem67	0.04	0.21	0.17	0.000464851	Meckelin
CA-CA-5-8090141-8090252.1	chr5:8090141-8090252(-)	ADAM22	0.217	0.047	-0.17	0.000630393	Mus musculus mRNA for ADAM22, complete cds.
CA-CS-8-26801486-26801633.0	chr8:26801486-26801633(+)	Whsc1l1	0.552	0.722	0.17	0.000464851	histone-lysine N-methyltransferase NSD3 isoform
CA-CA-15-82121682-82121748.0	chr15:82121682-82121748(+)	2015-09-03	0.064	0.233	0.169	0.00049782	neuronal-specific septin-3
CA-CA-17-66391872-66391941.0	chr17:66391872-66391941(-)	Ankrd12	0.524	0.693	0.169	0.00049782	ankyrin repeat domain 12
CA-CA-4-44171774-44171924.0	chr4:44171774-44171924(-)	Rnf38	0.288	0.457	0.169	0.00049782	RING finger protein 38 isoform 2
CA-CA-6-30377708-30377795.0	chr6:30377708-30377795(+)	Klhdc10	0.564	0.733	0.169	0.00049782	kelch domain-containing protein 10
CA-CS-8-80086347-80086415.0	chr8:80086347-80086415(+)	Prmt10	0.909	0.74	-0.169	0.000674055	putative protein arginine N-methyltransferase
CA-CA-8-11542901-11542977.0	chr8:11542901-11542977(-)	Cars2	0.295	0.127	-0.168	0.000720491	probable cysteinyl-tRNA synthetase,
CA-CA-9-109966731-109966953.0	chr9:109966731-109966953(+)	Mtap4	0.993	0.825	-0.168	0.000720491	microtubule-associated protein 4
CA-CA-X-132278101-132278153.0	chrX:132278101-132278153(+)	Armcx5	0.563	0.395	-0.168	0.000720491	armadillo repeat-containing X-linked protein 5
CA-CS-11-70838051-70838213.0	chr11:70838051-70838213(+)	Mis12	0.867	0.699	-0.168	0.000720491	protein MIS12 homolog
CA-CS-17-31639715-31639828.1	chr17:31639715-31639828(-)	Wdr4	0.94	0.772	-0.168	0.000720491	tRNA (guanine-N(7)-)-methyltransferase subunit
CA-CS-18-23931104-23931160.1	chr18:23931104-23931160(+)	Mapre2	0.987	0.819	-0.168	0.000720491	microtubule-associated protein RP/EB family
CA-CS-4-103001442-103001571.0	chr4:103001442-103001571(+)	Oma1	0.883	0.715	-0.168	0.000720491	metalloendopeptidase OMA1, mitochondrial
CA-CS-9-95806156-95806277.0	chr9:95806156-95806277(+)	Atr	0.986	0.818	-0.168	0.000720491	serine/threonine-protein kinase ATR
CA-CA-11-31808824-31808875.0	chr11:31808824-31808875(+)	Cpeb4	0.42	0.253	-0.167	0.000769861	cytoplasmic polyadenylation element-binding
CA-CA-15-76330560-76330626.0	chr15:76330560-76330626(+)	Hsf1	0.673	0.506	-0.167	0.000769861	heat shock factor protein 1
CA-CA-18-54108298-54108322.0	chr18:54108298-54108322(+)	Csnk1g3	0.742	0.575	-0.167	0.000769861	casein kinase I isoform gamma-3
CA-CA-6-121137276-121137584.0	chr6:121137276-121137584(+)	Pex26	0.914	0.747	-0.167	0.000769861	peroxisome assembly protein 26
CA-CA-9-21313732-21313795.0	chr9:21313732-21313795(-)	Tmed1	0.895	0.728	-0.167	0.000769861	transmembrane emp24 domain-containing protein 1
CA-CA-9-59489547-59489617.0	chr9:59489547-59489617(+)	Parp6	0.814	0.981	0.167	0.000570344	poly [ADP-ribose] polymerase 6
CA-CA-X-47980383-47980427.0	chrX:47980383-47980427(-)	6720401G13Rik	0.417	0.25	-0.167	0.000769861	Mus musculus adult male thymus cDNA, RIKEN full-length enriched library, clone:5830467J12 product:unclassifiable, full insert sequence.
CA-CS-8-27249451-27249562.1	chr8:27249451-27249562(+)	Rnf170	0.994	0.827	-0.167	0.000769861	RING finger protein 170
CA-CA-11-73010600-73010754.0	chr11:73010600-73010754(-)	Ctns	0.271	0.105	-0.166	0.000822329	cystinosin
CA-CA-12-3455546-3455640.0	chr12:3455546-3455640(+)	Asxl2	0.282	0.116	-0.166	0.000822329	putative Polycomb group protein ASXL2
CA-CA-16-94605952-94605995.0	chr16:94605952-94605995(+)	Ttc3	0.749	0.583	-0.166	0.000822329	SubName: Full=Putative uncharacterized protein;
CA-CA-17-28115371-28115434.0	chr17:28115371-28115434(+)	Anks1	0.325	0.159	-0.166	0.000822329	ankyrin repeat and SAM domain-containing protein
CA-CA-8-74014793-74014866.0	chr8:74014793-74014866(+)	Gtpbp3	0.464	0.63	0.166	0.00061016	tRNA modification GTPase GTPBP3, mitochondrial
CA-CA-8-74190539-74190569.0	chr8:74190539-74190569(-)	Unc13a	0.718	0.884	0.166	0.00061016	protein unc-13 homolog A
CA-CS-12-105975978-105976076.0	chr12:105975978-105976076(-)	Dicer1	0.91	0.744	-0.166	0.000822329	endoribonuclease Dicer
CA-CS-8-23780078-23780202.0	chr8:23780078-23780202(-)	Ikbkb	0.984	0.818	-0.166	0.000822329	inhibitor of nuclear factor kappa-B kinase
CA-CA-1-82743657-82743717.0	chr1:82743657-82743717(+)	Mff	0.522	0.687	0.165	0.00065253	mitochondrial fission factor
CA-CA-13-34257929-34258005.0	chr13:34257929-34258005(+)	Psmg4	0.59	0.755	0.165	0.00065253	proteasome assembly chaperone 4 isoform b
CA-CA-17-32472055-32472115.0	chr17:32472055-32472115(-)	Akap8l	0.225	0.06	-0.165	0.000878071	A-kinase anchor protein 8-like
CA-CA-3-119427529-119427563.0	chr3:119427529-119427563(-)	Ptbp2	0.741	0.906	0.165	0.00065253	polypyrimidine tract-binding protein 2
CA-CA-3-135252290-135252468.0	chr3:135252290-135252468(-)	Nfkb1	0.821	0.656	-0.165	0.000878071	Mus musculus Nfkb1 mRNA for NF-kappa-B DNA binding subunit p105, complete cds.
CA-CA-9-116491855-116491983.0	chr9:116491855-116491983(-)	Rbms3	0.999	0.834	-0.165	0.000878071	RNA-binding motif, single-stranded-interacting
CA-CA-X-54044415-54044615.0	chrX:54044415-54044615(+)	Fhl1	0.414	0.579	0.165	0.00065253	four and a half LIM domains protein 1 isoform 3
CA-CS-19-8914065-8914274.0	chr19:8914065-8914274(+)	Bscl2	0.825	0.99	0.165	0.00065253	seipin
CA-CS-6-124882116-124882239.0	chr6:124882116-124882239(+)	Mlf2	0.957	0.792	-0.165	0.000878071	myeloid leukemia factor 2
CA-CA-2-32148834-32148915.1	chr2:32148834-32148915(+)	mKIAA4150	0.214	0.05	-0.164	0.000937267	Mus musculus 10 days neonate skin cDNA, RIKEN full-length enriched library, clone:4732469G08 product:CIS-GOLGI MATRIX PROTEIN GM130 homolog [Rattus norvegicus], full insert sequence.
CA-CA-2-90980713-90980783.0	chr2:90980713-90980783(-)	mKIAA0358	0.587	0.423	-0.164	0.000937267	Mus musculus mRNA for mKIAA0358 protein.
CA-CA-3-144789986-144790115.0	chr3:144789986-144790115(+)	Odf2l	0.951	0.787	-0.164	0.000937267	outer dense fiber protein 2-like isoform 2
CA-CS-2-24821079-24821174.1	chr2:24821079-24821174(+)	Wdr85	0.754	0.918	0.164	0.0006976	WD repeat-containing protein 85
CA-CA-15-99473823-99473954.0	chr15:99473823-99473954(-)	Racgap1	0.405	0.242	-0.163	0.00100011	rac GTPase-activating protein 1
CA-CA-4-154534942-154535065.0	chr4:154534942-154535065(-)	Ski	0.828	0.665	-0.163	0.00100011	ski oncogene
CA-CA-6-124975865-124975958.0	chr6:124975865-124975958(+)	Zfp384	0.421	0.258	-0.163	0.00100011	SubName: Full=Putative uncharacterized protein;
CA-CA-7-28046026-28046126.0	chr7:28046026-28046126(+)	Numbl	0.038	0.201	0.163	0.000745526	numb-like protein
CA-CA-8-72785129-72785216.0	chr8:72785129-72785216(+)	Sugp2	0.731	0.568	-0.163	0.00100011	SURP and G-patch domain-containing protein 2
CA-CS-10-116513866-116514030.0	chr10:116513866-116514030(-)	Frs2	0.995	0.832	-0.163	0.00100011	fibroblast growth factor receptor substrate 2
CA-CA-15-75905036-75905087.0	chr15:75905036-75905087(-)	Puf60	0.379	0.541	0.162	0.00079647	poly(U)-binding-splicing factor PUF60 isoform c
CA-CA-2-35138170-35138241.0	chr2:35138170-35138241(+)	Gsn	0.164	0.002	-0.162	0.0010668	Mus musculus 14, 17 days embryo head cDNA, RIKEN full-length enriched library, clone:3200002B13 product:gelsolin, full insert sequence.
CA-CS-1_random-379243-379310.0	chr1_random:379243-379310(+)	Taf1a	0.998	0.836	-0.162	0.0010668	TATA box-binding protein-associated factor RNA
CA-CS-2-164967615-164967807.0	chr2:164967615-164967807(-)	Cdh22	0.999	0.837	-0.162	0.0010668	Mus musculus mRNA for PB-Cadherin, complete cds.
CA-CA-18-14795900-14795993.0	chr18:14795900-14795993(-)	Ss18	0.187	0.348	0.161	0.0008506	protein SSXT isoform 1
CA-CA-3-86593330-86593412.0	chr3:86593330-86593412(-)	Dclk2	0.211	0.05	-0.161	0.00113754	Mus musculus mRNA for doublecortin-like protein kinase, complete cds.
CA-CA-4-131939196-131939277.0	chr4:131939196-131939277(-)	Phactr4	0.283	0.122	-0.161	0.00113754	phosphatase and actin regulator 4 isoform 1
CA-CA-5-111814539-111814624.0	chr5:111814539-111814624(+)	Pitpnb	0.721	0.56	-0.161	0.00113754	phosphatidylinositol transfer protein beta
CA-CS-17-24755810-24755927.0	chr17:24755810-24755927(-)	Tsc2	0.968	0.807	-0.161	0.00113754	tuberin isoform 1
CA-CS-3-88716779-88716845.0	chr3:88716779-88716845(-)	Msto1	0.786	0.947	0.161	0.0008506	SubName: Full=Putative uncharacterized protein Msto1;
CA-CS-4-134884918-134884960.0	chr4:134884918-134884960(-)	Srrm1	0.829	0.99	0.161	0.0008506	serine/arginine repetitive matrix protein 1
CA-CA-10-24603009-24603027.0	chr10:24603009-24603027(+)	Med23	0.505	0.665	0.16	0.000908097	mediator of RNA polymerase II transcription
CA-CA-11-102172239-102172350.0	chr11:102172239-102172350(-)	Ubtf	0.451	0.611	0.16	0.000908097	nucleolar transcription factor 1 isoform 1
CA-CA-11-53492891-53493018.0	chr11:53492891-53493018(-)	Rad50	0.998	0.838	-0.16	0.00121256	DNA repair protein RAD50
CA-CA-12-110883013-110883112.0	chr12:110883013-110883112(+)	Rian	0.32	0.48	0.16	0.000908097	Mus musculus strain Swiss Webster imprinted Irm mRNA, complete sequence.
CA-CA-2-129636223-129636973.0	chr2:129636223-129636973(+)	Stk35	0.759	0.919	0.16	0.000908097	serine/threonine-protein kinase 35 isoform a
CA-CA-2-91491905-91491980.0	chr2:91491905-91491980(+)	Arhgap1	0.877	0.717	-0.16	0.00121256	rho GTPase-activating protein 1 isoform 2
CA-CS-19-6255100-6255265.0	chr19:6255100-6255265(+)	Atg2a	0.883	0.723	-0.16	0.00121256	autophagy-related protein 2 homolog A
CA-CA-11-61348079-61348115.0	chr11:61348079-61348115(-)	Epn2	0.34	0.181	-0.159	0.00129208	epsin-2
CA-CA-12-78062249-78062276.0	chr12:78062249-78062276(-)	Max	0.289	0.448	0.159	0.000969145	protein max isoform 1
CA-CS-5-112766995-112767067.0	chr5:112766995-112767067(-)	Srrd	0.581	0.74	0.159	0.000969145	SRR1-like protein
CA-CS-X-68646470-68646620.0	chrX:68646470-68646620(+)	Mtmr1	0.863	0.704	-0.159	0.00129208	myotubularin-related protein 1
CA-CA-6-114622812-114622865.1	chr6:114622812-114622865(+)	Atg7	0.488	0.33	-0.158	0.00137634	ubiquitin-like modifier-activating enzyme ATG7
CA-CA-6-120919372-120919510.0	chr6:120919372-120919510(-)	Mical3	0.159	0.317	0.158	0.00103394	SubName: Full=Putative uncharacterized protein Mical3;
CA-CA-6-21900037-21900109.0	chr6:21900037-21900109(+)	Ing3	0.976	0.818	-0.158	0.00137634	inhibitor of growth protein 3
CA-CA-7-120495294-120495452.0	chr7:120495294-120495452(-)	Btbd10	0.632	0.474	-0.158	0.00137634	BTB/POZ domain-containing protein 10
CA-CA-8-108246748-108246944.0	chr8:108246748-108246944(-)	Gfod2	0.26	0.102	-0.158	0.00137634	glucose-fructose oxidoreductase
CA-CA-9-116587764-116587815.0	chr9:116587764-116587815(-)	Rbms3	0.446	0.288	-0.158	0.00137634	RNA-binding motif, single-stranded-interacting
CA-CS-18-31813155-31813280.0	chr18:31813155-31813280(+)	Sap130	0.971	0.813	-0.158	0.00137634	RecName: Full=Histone deacetylase complex subunit SAP130; AltName: Full=130 kDa Sin3-associated polypeptide; AltName: Full=Sin3-associated polypeptide p130;
CA-CS-5-124183564-124183639.0	chr5:124183564-124183639(-)	Rsrc2	0.404	0.246	-0.158	0.00137634	arginine/serine-rich coiled-coil protein 2
CA-CS-X-7469265-7469993.0	chrX:7469265-7469993(+)	Slc35a2	0.999	0.841	-0.158	0.00137634	UDP-galactose translocator isoform 1
CA-CA-17-24743168-24743297.0	chr17:24743168-24743297(-)	Tsc2	0.551	0.708	0.157	0.00110269	tuberin isoform 1
CA-CA-2-25357920-25358078.0	chr2:25357920-25358078(+)	Fbxw5	0.82	0.663	-0.157	0.0014656	F-box/WD repeat-containing protein 5
CA-CA-2-29535256-29535370.0	chr2:29535256-29535370(+)	Rapgef1	0.532	0.375	-0.157	0.0014656	Rap guanine nucleotide exchange factor (GEF) 1
CA-CA-5-139057697-139057787.0	chr5:139057697-139057787(-)	Zfp68	0.409	0.252	-0.157	0.0014656	zinc finger protein 68 isoform a
CA-CA-7-148519909-148520002.0	chr7:148519909-148520002(+)	Deaf1	0.84	0.997	0.157	0.00110269	deformed epidermal autoregulatory factor 1
CA-CA-7-31319121-31319204.0	chr7:31319121-31319204(-)	Gapdhs	0.484	0.641	0.157	0.00110269	glyceraldehyde-3-phosphate dehydrogenase,
CA-CA-8-114532381-114532439.0	chr8:114532381-114532439(-)	Kars	0.155	0.312	0.157	0.00110269	lysyl-tRNA synthetase isoform 1
CA-CA-11-99089810-99089862.3	chr11:99089810-99089862(-)	Smarce1	0.932	0.776	-0.156	0.0015601	SWI/SNF-related matrix-associated
CA-CA-16-91674939-91675019.0	chr16:91674939-91675019(+)	Son	0.299	0.143	-0.156	0.0015601	protein SON
CA-CA-4-134902230-134902360.0	chr4:134902230-134902360(-)	Srrm1	0.233	0.077	-0.156	0.0015601	serine/arginine repetitive matrix protein 1
CA-CA-5-130065343-130065496.0	chr5:130065343-130065496(+)	Srsf8	0.25	0.094	-0.156	0.0015601	SubName: Full=Putative uncharacterized protein; Flags: Fragment;
CA-CA-7-149184824-149184919.1	chr7:149184824-149184919(+)	Brsk2	0.515	0.359	-0.156	0.0015601	BR serine/threonine-protein kinase 2 isoform
CA-CS-1-107923979-107924108.0	chr1:107923979-107924108(+)	Zcchc2	0.925	0.769	-0.156	0.0015601	zinc finger CCHC domain-containing protein 2
CA-CS-10-75176197-75176376.0	chr10:75176197-75176376(-)	Cabin1	0.999	0.843	-0.156	0.0015601	calcineurin binding protein 1
CA-CA-10-62799727-62799844.0	chr10:62799727-62799844(-)	Sirt1	0.904	0.749	-0.155	0.00166013	NAD-dependent deacetylase sirtuin-1 isoform 1
CA-CA-18-76446513-76446603.0	chr18:76446513-76446603(+)	Smad2	0.947	0.792	-0.155	0.00166013	mothers against decapentaplegic homolog 2
CA-CA-3-5562668-5562732.0	chr3:5562668-5562732(-)	Pxmp3	0.746	0.591	-0.155	0.00166013	peroxisome biogenesis factor 2
CA-CA-9-122043104-122043194.0	chr9:122043104-122043194(+)	Snrk	0.22	0.065	-0.155	0.00166013	SNF-related serine/threonine-protein kinase
CA-CA-X-132374283-132374411.0	chrX:132374283-132374411(+)	Gprasp2	0.493	0.338	-0.155	0.00166013	G-protein coupled receptor-associated sorting
CA-CS-12-4297475-4297623.0	chr12:4297475-4297623(-)	Ncoa1	0.948	0.793	-0.155	0.00166013	nuclear receptor coactivator 1
CA-CA-1-107583525-107583597.0	chr1:107583525-107583597(+)	2310035C23Rik	0.929	0.775	-0.154	0.00176597	hypothetical protein LOC227446 isoform 1
CA-CA-14-21177245-21177362.0	chr14:21177245-21177362(+)	Fam149b	0.882	0.728	-0.154	0.00176597	hypothetical protein LOC105428 isoform 2
CA-CS-1-91034133-91034378.0	chr1:91034133-91034378(+)	Sh3bp4	0.982	0.828	-0.154	0.00176597	SH3 domain-binding protein 4
CA-CS-4-41318757-41318882.1	chr4:41318757-41318882(+)	Ubap1	0.668	0.822	0.154	0.00133484	ubiquitin-associated protein 1
CA-CA-1-58476964-58477055.0	chr1:58476964-58477055(-)	Clk1	0.53	0.683	0.153	0.00142164	dual specificity protein kinase CLK1
CA-CA-17-62962664-62962745.0	chr17:62962664-62962745(-)	Efna5	0.811	0.964	0.153	0.00142164	ephrin-A5 isoform 1
CA-CA-2-29638831-29638893.0	chr2:29638831-29638893(-)	Trub2	0.725	0.572	-0.153	0.00187792	probable tRNA pseudouridine synthase 2
CA-CA-4-143005251-143005316.0	chr4:143005251-143005316(+)	Pramef8	0.37	0.217	-0.153	0.00187792	PRAME family member 8
CA-CS-4-120201738-120201853.0	chr4:120201738-120201853(+)	Scmh1	0.944	0.791	-0.153	0.00187792	polycomb protein SCMH1 isoform 2
CA-CS-X-149582994-149583078.0	chrX:149582994-149583078(+)	Rragb	0.846	0.999	0.153	0.00142164	ras-related GTP-binding protein B
CA-CA-1-138070048-138070228.0	chr1:138070048-138070228(+)	Kif21b	0.112	0.264	0.152	0.00151357	kinesin-like protein KIF21B
CA-CA-4-117727254-117727302.0	chr4:117727254-117727302(-)	St3gal3	0.691	0.539	-0.152	0.00199628	CMP-N-acetylneuraminate-beta-1,4-galactoside
CA-CA-X-132331449-132331576.0	chrX:132331449-132331576(+)	Gprasp1	0.501	0.349	-0.152	0.00199628	G-protein coupled receptor-associated sorting
CA-CS-13-55650478-55650718.0	chr13:55650478-55650718(-)	Fam193b	0.647	0.495	-0.152	0.00199628	hypothetical protein LOC212483
CA-CA-1-158647018-158647111.0	chr1:158647018-158647111(-)	Fam20b	0.623	0.472	-0.151	0.00212137	glycosaminoglycan xylosylkinase precursor
CA-CA-11-65589234-65589267.0	chr11:65589234-65589267(-)	Map2k4	0.204	0.355	0.151	0.00161088	dual specificity mitogen-activated protein
CA-CA-19-7072422-7072592.0	chr19:7072422-7072592(+)	Trpt1	0.471	0.32	-0.151	0.00212137	Mus musculus adult male hypothalamus cDNA, RIKEN full-length enriched library, clone:A230066G02 product:hypothetical Domain of unknown function DUF60 containing protein, full insert sequence.
CA-CS-X-132805348-132805421.0	chrX:132805348-132805421(+)	Ngfrap1	0.33	0.179	-0.151	0.00212137	protein BEX3 isoform b
CA-CA-10-38840063-38840202.0	chr10:38840063-38840202(-)	1700025K23Rik	0.916	0.766	-0.15	0.00225353	hypothetical protein LOC66337
CA-CA-15-5114711-5114805.0	chr15:5114711-5114805(+)	Prkaa1	0.889	0.739	-0.15	0.00225353	5'-AMP-activated protein kinase catalytic
CA-CA-17-31664254-31665346.0	chr17:31664254-31665346(+)	Ndufv3	0.251	0.101	-0.15	0.00225353	NADH dehydrogenase [ubiquinone] flavoprotein 3,
CA-CA-17-32677215-32677360.0	chr17:32677215-32677360(+)	Cyp4f16	0.969	0.819	-0.15	0.00225353	cytochrome P450, family 4, subfamily f,
CA-CA-2-30908504-30908657.0	chr2:30908504-30908657(-)	Fnbp1	0.98	0.83	-0.15	0.00225353	formin-binding protein 1 isoform e
CA-CA-7-130428933-130428981.0	chr7:130428933-130428981(-)	Arhgap17	0.175	0.025	-0.15	0.00225353	rho GTPase-activating protein 17 isoform b
CA-CA-9-71716805-71716877.0	chr9:71716805-71716877(-)	Tcf12	0.628	0.778	0.15	0.00171387	transcription factor 12
CA-CS-13-63926116-63926236.1	chr13:63926116-63926236(+)	Rad26l	0.932	0.782	-0.15	0.00225353	RecName: Full=Putative DNA repair and recombination protein RAD26-like; EC=3.6.4.-;
CA-CA-13-108956583-108956685.0	chr13:108956583-108956685(+)	Ercc8	0.733	0.584	-0.149	0.0023931	DNA excision repair protein ERCC-8
CA-CA-15-90806901-90806940.0	chr15:90806901-90806940(-)	Kif21a	0.33	0.479	0.149	0.00182281	kinesin-like protein KIF21A isoform 1
CA-CA-2-24480757-24480854.0	chr2:24480757-24480854(-)	Cacna1b	0.805	0.656	-0.149	0.0023931	voltage-dependent N-type calcium channel subunit
CA-CA-4-104404674-104404785.0	chr4:104404674-104404785(+)	Dab1	0.831	0.98	0.149	0.00182281	disabled homolog 1 isoform 2
CA-CA-7-6665660-6665723.0	chr7:6665660-6665723(-)	Peg3	0.012	0.161	0.149	0.00182281	paternally expressed 3
CA-CA-9-35052198-35052291.0	chr9:35052198-35052291(-)	Fam118b	0.945	0.796	-0.149	0.0023931	hypothetical protein LOC109229 isoform 1
CA-CA-X-132330680-132330875.0	chrX:132330680-132330875(+)	Gprasp1	0.922	0.773	-0.149	0.0023931	G-protein coupled receptor-associated sorting
CA-CA-15-76718660-76718777.0	chr15:76718660-76718777(+)	Zfp7	0.998	0.85	-0.148	0.00254046	zinc finger protein 7
CA-CA-3-80495624-80495665.0	chr3:80495624-80495665(-)	Gria2	0.131	0.279	0.148	0.00193802	glutamate receptor 2 isoform 2 precursor
CA-CA-6-89417383-89417467.0	chr6:89417383-89417467(-)	Chchd6	0.902	0.754	-0.148	0.00254046	coiled-coil-helix-coiled-coil-helix
CA-CA-7-25704202-25704370.0	chr7:25704202-25704370(+)	Arhgef1	0.15	0.298	0.148	0.00193802	rho guanine nucleotide exchange factor 1 isoform
CA-CA-9-30269815-30270000.0	chr9:30269815-30270000(+)	Snx19	0.95	0.802	-0.148	0.00254046	sorting nexin-19
CA-CS-3-90064618-90065025.1	chr3:90064618-90065025(+)	Crtc2	0.918	0.77	-0.148	0.00254046	CREB-regulated transcription coactivator 2
CA-CA-19-25498627-25498873.0	chr19:25498627-25498873(+)	Kank1	0.984	0.837	-0.147	0.00269596	KN motif and ankyrin repeat domain-containing
CA-CA-4-149813451-149813577.0	chr4:149813451-149813577(+)	Rere	0.831	0.684	-0.147	0.00269596	arginine-glutamic acid dipeptide repeats
CA-CA-4-90920831-90920870.0	chr4:90920831-90920870(-)	Elavl2	0.805	0.952	0.147	0.0020598	ELAV-like protein 2 isoform 2
CA-CS-17-47755757-47756011.2	chr17:47755757-47756011(+)	Med20	0.956	0.809	-0.147	0.00269596	mediator of RNA polymerase II transcription
CA-CA-13-112238103-112238163.0	chr13:112238103-112238163(-)	Gpbp1	0.673	0.527	-0.146	0.00286002	RecName: Full=Vasculin; AltName: Full=GC-rich promoter-binding protein 1; Short=mGPBP;
CA-CA-19-35046886-35046988.0	chr19:35046886-35046988(+)	Kif20b	0.56	0.414	-0.146	0.00286002	kinesin-like protein KIF20B
CA-CA-X-13128072-13128108.0	chrX:13128072-13128108(-)	Cask	0.844	0.99	0.146	0.00218849	peripheral plasma membrane protein CASK
CA-CS-1-138063738-138063777.0	chr1:138063738-138063777(+)	Kif21b	0.836	0.982	0.146	0.00218849	kinesin-like protein KIF21B
CA-CS-11-120577119-120577248.0	chr11:120577119-120577248(+)	Lrrc45	0.952	0.806	-0.146	0.00286002	leucine-rich repeat-containing protein 45
CA-CS-13-59632417-59632564.0	chr13:59632417-59632564(-)	Agtpbp1	0.991	0.845	-0.146	0.00286002	RecName: Full=Cytosolic carboxypeptidase 1; EC=3.4.17.-; AltName: Full=ATP/GTP-binding protein 1; AltName: Full=Nervous system nuclear protein induced by axotomy;
CA-CS-4-32726338-32728533.0	chr4:32726338-32728533(+)	Casp8ap2	0.934	0.788	-0.146	0.00286002	CASP8-associated protein 2
CA-CA-11-6224880-6224925.0	chr11:6224880-6224925(+)	Ogdh	0.011	0.156	0.145	0.00232442	2-oxoglutarate dehydrogenase, mitochondrial
CA-CA-12-110890910-110890925.0	chr12:110890910-110890925(+)	Rian	0.022	0.167	0.145	0.00232442	Mus musculus strain Swiss Webster imprinted Irm mRNA, complete sequence.
CA-CA-18-89056383-89056457.0	chr18:89056383-89056457(-)	Cis4	0.304	0.159	-0.145	0.00303302	Mus musculus cytokine inducible SH2-containing protein CIS4 (Cis4) mRNA, complete cds.
CA-CA-19-21854660-21854742.0	chr19:21854660-21854742(+)	Tmem2	0.332	0.477	0.145	0.00232442	Mus musculus bone marrow macrophage cDNA, RIKEN full-length enriched library, clone:G530008N16 product:similar to Transmembrane protein 2 [Homo sapiens], full insert sequence.
CA-CA-2-25860845-25860984.0	chr2:25860845-25860984(-)	Ubadc1	0.928	0.783	-0.145	0.00303302	Mus musculus 18-day embryo whole body cDNA, RIKEN full-length enriched library, clone:1110033G07 product:weakly similar to PUTATIVE GLIALBLASTOMA CELL DIFFERENTIATION-RELATED PROTEIN [Homo sapiens], full insert sequence.
CA-CS-5-44151945-44152091.0	chr5:44151945-44152091(-)	Fbxl5	0.958	0.813	-0.145	0.00303302	F-box/LRR-repeat protein 5 isoform A
AA-AA-4-98613445-98613454.0	chr4:98613445-98613454(-)	Dock7	0.965	0.096	-0.869	4.21e-21	dedicator of cytokinesis protein 7
AA-AA-9-58754853-58754901.0	chr9:58754853-58754901(-)	Neo1	0.158	0.909	0.751	2.71e-16	neogenin isoform 1
AA-AA-11-106375020-106375026.0	chr11:106375020-106375026(-)	Tex2	0.817	0.181	-0.636	3.86e-12	testis-expressed sequence 2 protein
AA-AA-16-90974311-90974320.0	chr16:90974311-90974320(-)	Synj1	0.631	0.009	-0.622	1.1e-11	synaptojanin-1 isoform b
AA-AA-1-183851899-183852631.0	chr1:183851899-183852631(-)	Enah	0.217	0.801	0.584	1.47e-10	protein enabled homolog isoform 2
AA-AA-10-30411560-30411593.0	chr10:30411560-30411593(-)	Ncoa7	0.655	0.11	-0.545	2.27e-09	nuclear receptor coactivator 7 isoform 1
AA-AA-5-33280169-33280196.0	chr5:33280169-33280196(+)	Depdc5	0.395	0.926	0.531	4.99e-09	DEP domain-containing protein 5 isoform 2
AA-AA-X-13114952-13114967.0	chrX:13114952-13114967(-)	Cask	0.897	0.379	-0.518	1.26e-08	peripheral plasma membrane protein CASK
AA-AA-10-59761839-59761845.0	chr10:59761839-59761845(+)	Psap	0.154	0.641	0.487	7.32e-08	sulfated glycoprotein 1 isoform E preproprotein
AA-AA-18-71538481-71538541.0	chr18:71538481-71538541(-)	Dcc	0.465	0.937	0.472	1.74e-07	netrin receptor DCC precursor
AA-AA-4-148632112-148632190.0	chr4:148632112-148632190(-)	Kif1b	0.21	0.674	0.464	2.73e-07	kinesin-like protein KIF1B isoform b
AA-AA-5-135524780-135524863.0	chr5:135524780-135524863(+)	Stx1a	0.644	0.188	-0.456	4.7e-07	syntaxin-1A
AA-AA-9-58778922-58778982.0	chr9:58778922-58778982(-)	Neo1	0.53	0.076	-0.454	5.24e-07	neogenin isoform 2
AA-AA-14-52624553-52624663.0	chr14:52624553-52624663(+)	Arhgef40	0.359	0.802	0.443	8.64e-07	rho guanine nucleotide exchange factor 40
AA-AA-X-162823322-162824883.0	chrX:162823322-162824883(+)	Gpm6b	0.532	0.09	-0.442	1e-06	neuronal membrane glycoprotein M6-b isoform 6
AA-AA-2-80394941-80394947.0	chr2:80394941-80394947(-)	Nckap1	0.609	0.176	-0.433	1.61e-06	nck-associated protein 1
AA-AA-11-79055658-79057077.0	chr11:79055658-79057077(-)	Wsb1	0.786	0.354	-0.432	1.7e-06	WD repeat and SOCS box-containing protein 1
AA-AA-6-71818560-71818573.0	chr6:71818560-71818573(+)	Immt	0.119	0.547	0.428	1.91e-06	mitochondrial inner membrane protein
AA-AA-X-138786161-138786451.0	chrX:138786161-138786451(-)	Acsl4	0.495	0.889	0.394	1.05e-05	long-chain-fatty-acid--CoA ligase 4 isoform 1
AA-AA-3-108195434-108195576.0	chr3:108195434-108195576(-)	Celsr2	0.424	0.808	0.384	1.68e-05	cadherin EGF LAG seven-pass G-type receptor 2
AA-AA-11-53354531-53354711.0	chr11:53354531-53354711(+)	2015-09-08	0.34	0.715	0.375	2.56e-05	septin-8
AA-AA-X-138786158-138786451.0	chrX:138786158-138786451(-)	Acsl4	0.563	0.936	0.373	2.8e-05	long-chain-fatty-acid--CoA ligase 4 isoform 1
AA-AA-14-28893307-28893317.0	chr14:28893307-28893317(+)	Erc2	0.153	0.52	0.367	3.68e-05	ERC protein 2
AA-AA-13-74080078-74080138.0	chr13:74080078-74080138(+)	Brd9	0.328	0.672	0.344	0.000101113	bromodomain-containing protein 9
AA-AA-7-28970732-28970852.0	chr7:28970732-28970852(+)	Dyrk1b	0.398	0.727	0.329	0.000189285	dual specificity
AA-AA-19-6531267-6531843.0	chr19:6531267-6531843(+)	Nrxn2	0.773	0.452	-0.321	0.000281001	neurexin II
AA-AA-19-3714046-3714403.0	chr19:3714046-3714403(+)	1810055G02Rik	0.28	0.597	0.317	0.000307075	hypothetical protein LOC72056 precursor
AA-AA-16-34220333-34220360.0	chr16:34220333-34220360(-)	Kalrn	0.39	0.692	0.302	0.000549919	kalirin isoform 1
AA-AA-10-119422529-119423387.0	chr10:119422529-119423387(+)	Grip1	0.458	0.158	-0.3	0.00063419	glutamate receptor-interacting protein 1 isoform
AA-AA-10-62465693-62467404.0	chr10:62465693-62467404(+)	Rufy2	0.095	0.393	0.298	0.000639708	Mus musculus RUFY2 (Rufy2) mRNA, complete cds.
AA-AA-8-82237003-82237051.0	chr8:82237003-82237051(+)	Anapc10	0.38	0.673	0.293	0.000770947	anaphase-promoting complex subunit 10
AA-AA-16-4101638-4101668.0	chr16:4101638-4101668(-)	Crebbp	0.103	0.389	0.286	0.000996565	CREB-binding protein
AA-AA-8-113255861-113255957.0	chr8:113255861-113255957(+)	Mtss1l	0.324	0.605	0.281	0.00119323	MTSS1-like protein
AA-AA-X-98838314-98838344.0	chrX:98838314-98838344(+)	Ogt	0.589	0.308	-0.281	0.00127094	SubName: Full=Ogt protein; SubName: Full=Putative uncharacterized protein;
AA-AA-16-38549515-38549718.0	chr16:38549515-38549718(-)	Poglut1	0.353	0.633	0.28	0.00123659	KTEL motif-containing protein 1 precursor
AA-AA-5-3806418-3806464.0	chr5:3806418-3806464(+)	Krit1	0.533	0.811	0.278	0.00132768	krev interaction trapped protein 1 isoform 1
AA-AA-5-138719682-138719765.0	chr5:138719682-138719765(-)	Gpc2	0.678	0.951	0.273	0.00158283	glypican-2 precursor
AA-AA-17-48531813-48531831.0	chr17:48531813-48531831(-)	Nfya	0.59	0.857	0.267	0.00194761	nuclear transcription factor Y subunit alpha
AA-AA-1-136355004-136355042.0	chr1:136355004-136355042(+)	Klhl12	0.505	0.77	0.265	0.00208522	Mus musculus adult male diencephalon cDNA, RIKEN full-length enriched library, clone:9330161D09 product:KELCH-LIKE PROTEIN C3IP1 (CDNA FLJ14750 FIS, CLONE NT2RP3002948, WEAKLY SIMILAR TO RING CANAL PROTEIN) homolog [Homo sapiens], full insert sequence.
AA-AA-11-118129246-118129280.0	chr11:118129246-118129280(-)	Usp36	0.166	0.429	0.263	0.00223159	ubiquitin specific peptidase 36
AA-AA-2-6466721-6467825.0	chr2:6466721-6467825(-)	Celf2	0.434	0.174	-0.26	0.00261893	CUGBP Elav-like family member 2 isoform 2
AA-AA-3-88513751-88513779.0	chr3:88513751-88513779(+)	2810403A07Rik	0.41	0.664	0.254	0.00301224	nuclear ribonucleoprotein K homology domain
AA-AA-7-3656250-3656252.0	chr7:3656250-3656252(+)	Rps9	0.975	0.721	-0.254	0.00319199	SubName: Full=Putative uncharacterized protein;
AA-AA-6-93644169-93644202.0	chr6:93644169-93644202(-)	Magi1	0.706	0.95	0.244	0.0041613	membrane-associated guanylate kinase, WW and PDZ
AA-AA-16-23112423-23113239.0	chr16:23112423-23113239(+)	Eif4a2	0.464	0.223	-0.241	0.00483657	eukaryotic initiation factor 4A-II isoform a
AA-AA-1-135166576-135166636.0	chr1:135166576-135166636(+)	Plekha6	0.431	0.202	-0.229	0.00698571	pleckstrin homology domain-containing family A
AA-AA-17-32449318-32450207.0	chr17:32449318-32450207(-)	Akap8	0.481	0.254	-0.227	0.00741618	A-kinase anchor protein 8
AA-AA-5-124770963-124771007.0	chr5:124770963-124771007(-)	Mphosph9	0.428	0.654	0.226	0.00724784	RecName: Full=M-phase phosphoprotein 9;
AA-AA-19-6375657-6376295.0	chr19:6375657-6376295(+)	Sf1	0.516	0.292	-0.224	0.00810571	splicing factor 1 isoform 1
AA-AA-17-56236243-56236273.0	chr17:56236243-56236273(+)	Hdgfrp2	0.785	0.567	-0.218	0.00965558	hepatoma-derived growth factor-related protein
AA-AA-13-74080078-74080141.0	chr13:74080078-74080141(+)	Brd9	0.647	0.86	0.213	0.0105928	bromodomain-containing protein 9
AA-AA-7-17416813-17416834.0	chr7:17416813-17416834(+)	Strn4	0.325	0.537	0.212	0.0108985	striatin-4 isoform 2
AA-AA-19-10649425-10649498.0	chr19:10649425-10649498(-)	Tmem138	0.836	0.636	-0.2	0.0159559	transmembrane protein 138
AA-AA-6-38680994-38681075.0	chr6:38680994-38681075(-)	Hipk2	0.517	0.323	-0.194	0.0187232	homeodomain-interacting protein kinase 2 isoform
AA-AA-2-24719428-24719449.0	chr2:24719428-24719449(-)	Ehmt1	0.172	0.365	0.193	0.0183468	euchromatic histone methyltransferase 1 isoform
AA-AA-2-92229362-92229437.0	chr2:92229362-92229437(-)	Mapk8ip1	0.754	0.563	-0.191	0.0202537	C-Jun-amino-terminal kinase-interacting protein
AA-AA-6-93644169-93644205.0	chr6:93644169-93644205(-)	Magi1	0.769	0.957	0.188	0.0209113	membrane-associated guanylate kinase, WW and PDZ
AA-AA-7-109219700-109219732.0	chr7:109219700-109219732(+)	Trpc2	0.658	0.47	-0.188	0.0218889	SubName: Full=Putative uncharacterized protein;
AA-AA-15-76544245-76544393.0	chr15:76544245-76544393(+)	Lrrc14	0.717	0.9	0.183	0.023773	leucine-rich repeat-containing protein 14
AA-AA-1-66820088-66820193.0	chr1:66820088-66820193(-)	1110028C15Rik	0.4	0.581	0.181	0.0250065	hypothetical protein LOC68691 isoform 2
AA-AA-14-41817492-41817509.1	chr14:41817492-41817509(-)	5730469M10Rik	0.316	0.497	0.181	0.0250065	hypothetical protein LOC70564 precursor
AA-AA-7-51807606-51807615.0	chr7:51807606-51807615(-)	Nr1h2	0.591	0.769	0.178	0.026957	oxysterols receptor LXR-beta
AA-AA-2-93037618-93037765.0	chr2:93037618-93037765(+)	Trp53i11	0.394	0.571	0.177	0.0276347	tumor protein p53-inducible protein 11
AA-AA-9-107517046-107517429.0	chr9:107517046-107517429(-)	Gnai2	0.692	0.869	0.177	0.0276347	guanine nucleotide-binding protein G(i) subunit
AA-AA-11-117602958-117602982.0	chr11:117602958-117602982(+)	Tnrc6c	0.16	0.336	0.176	0.0283266	trinucleotide repeat-containing gene 6C protein
AA-AA-10-128257491-128257570.0	chr10:128257491-128257570(-)	Ormdl2	0.676	0.85	0.174	0.0297536	ORM1-like protein 2
AA-AA-16-62776209-62776457.0	chr16:62776209-62776457(-)	Nsun3	0.534	0.708	0.174	0.0297536	putative methyltransferase NSUN3
AA-AA-12-16691280-16691329.0	chr12:16691280-16691329(-)	Greb1	0.873	0.703	-0.17	0.034208	protein GREB1
AA-AA-4-150457970-150458309.0	chr4:150457970-150458309(-)	Camta1	0.551	0.719	0.168	0.0343966	RecName: Full=Calmodulin-binding transcription activator 1;
AA-AA-6-134820461-134820500.1	chr6:134820461-134820500(-)	Gpr19	0.397	0.565	0.168	0.0343966	probable G-protein coupled receptor 19 isoform
AA-AA-12-112164373-112164405.0	chr12:112164373-112164405(+)	mKIAA0297	0.784	0.951	0.167	0.0352255	Mus musculus 13 days embryo male testis cDNA, RIKEN full-length enriched library, clone:6030499N03 product:hypothetical Trp-Asp repeat (WD-repeat) structure containing protein, full insert sequence.
AA-AA-18-75679692-75679761.0	chr18:75679692-75679761(-)	Gm672	0.446	0.613	0.167	0.0352255	CBP80/20-dependent translation initiation
AA-AA-8-81702788-81702806.0	chr8:81702788-81702806(+)	Zfp827	0.115	0.282	0.167	0.0352255	zinc finger protein 827
AA-AA-X-20438697-20438735.0	chrX:20438697-20438735(-)	Syn1	0.627	0.46	-0.167	0.0367324	synapsin-1 isoform b
AA-AA-12-72418046-72418157.0	chr12:72418046-72418157(+)	Dact1	0.37	0.536	0.166	0.0360707	dapper homolog 1 isoform 2
AA-AA-1-38131288-38131868.0	chr1:38131288-38131868(-)	Rev1	0.371	0.209	-0.162	0.041277	DNA repair protein REV1
AA-AA-14-70886079-70886737.0	chr14:70886079-70886737(-)	mKIAA4159	0.269	0.107	-0.162	0.041277	Mus musculus adult male liver cDNA, RIKEN full-length enriched library, clone:1300013K14 product:bone morphogenetic protein 1, full insert sequence.
AA-AA-2-158275912-158275924.0	chr2:158275912-158275924(+)	Ralgapb	0.655	0.494	-0.161	0.0422385	ral GTPase-activating protein subunit beta
AA-AA-10-69464670-69465258.0	chr10:69464670-69465258(+)	Ank3	0.232	0.073	-0.159	0.0442158	ankyrin 3, epithelial isoform f
AA-AA-12-88772488-88772543.0	chr12:88772488-88772543(-)	Alkbh1	0.585	0.744	0.159	0.0424625	alkylated DNA repair protein alkB homolog 1
AA-AA-11-77322775-77322869.0	chr11:77322775-77322869(-)	Trp53i13	0.149	0.307	0.158	0.0434462	tumor protein p53-inducible protein 13
AA-AA-15-76330560-76330696.0	chr15:76330560-76330696(+)	Hsf1	0.566	0.41	-0.156	0.0473209	heat shock factor protein 1
AA-AA-7-51502607-51502620.0	chr7:51502607-51502620(+)	2410002F23Rik	0.593	0.748	0.155	0.0465081	hypothetical protein LOC668661
AD-AD-10-59758723-59758750.0	chr10:59758723-59758750(+)	Psap	0.947	0.365	-0.582	2e-11	sulfated glycoprotein 1 isoform E preproprotein
AD-AD-5-34959463-34959556.0	chr5:34959463-34959556(+)	Add1	0.136	0.65	0.514	1.48e-09	alpha-adducin isoform 2
AD-AD-4-116958455-116958533.0	chr4:116958455-116958533(-)	Rnf220	0.597	0.187	-0.41	1.77e-06	E3 ubiquitin-protein ligase Rnf220
AD-AD-3-86595916-86595990.0	chr3:86595916-86595990(-)	Dclk2	0.776	0.375	-0.401	2.9e-06	Mus musculus mRNA for doublecortin-like protein kinase, complete cds.
AD-AD-2-59745495-59745600.0	chr2:59745495-59745600(-)	Baz2b	0.607	0.215	-0.392	4.7e-06	bromodomain adjacent to zinc finger domain, 2B
AD-AD-10-75176197-75176284.0	chr10:75176197-75176284(-)	Cabin1	0.591	0.203	-0.388	5.8e-06	calcineurin binding protein 1
AD-AD-17-47456567-47456627.0	chr17:47456567-47456627(+)	Trerf1	0.49	0.838	0.348	2.73e-05	transcriptional-regulating factor 1 isoform 2
AD-AD-17-25054939-25055032.0	chr17:25054939-25055032(-)	Mapk8ip3	0.36	0.017	-0.343	5.44e-05	C-Jun-amino-terminal kinase-interacting protein
AD-AD-15-63990443-63990479.0	chr15:63990443-63990479(-)	Asap1	0.516	0.845	0.329	6.73e-05	arf-GAP with SH3 domain, ANK repeat and PH
AD-AD-19-45016916-45017429.0	chr19:45016916-45017429(+)	Fam178a	0.029	0.347	0.318	0.000111258	hypothetical protein LOC226151
AD-AD-5-124080233-124080461.0	chr5:124080233-124080461(-)	Clip1	0.572	0.259	-0.313	0.000210285	SubName: Full=Putative uncharacterized protein Clip1;
AD-AD-2-165633018-165633174.0	chr2:165633018-165633174(-)	Zmynd8	0.553	0.855	0.302	0.000224953	protein kinase C-binding protein 1
AD-AD-14-69975182-69975206.0	chr14:69975182-69975206(+)	Entpd4	0.583	0.284	-0.299	0.000380417	ectonucleoside triphosphate diphosphohydrolase
AD-AD-1-157626568-157626847.0	chr1:157626568-157626847(-)	Qsox1	0.513	0.807	0.294	0.000316098	sulfhydryl oxidase 1 isoform b
AD-AD-1-63223001-63223159.1	chr1:63223001-63223159(-)	Ndufs1	0.587	0.3	-0.287	0.000620293	NADH-ubiquinone oxidoreductase 75 kDa subunit,
AD-AD-14-52617522-52617714.0	chr14:52617522-52617714(+)	Arhgef40	0.102	0.385	0.283	0.000498151	rho guanine nucleotide exchange factor 40
AD-AD-2-52989492-52989539.0	chr2:52989492-52989539(+)	Fmnl2	0.831	0.549	-0.282	0.000756497	formin-like protein 2
AD-AD-5-125500188-125500329.0	chr5:125500188-125500329(-)	Ncor2	0.723	0.979	0.256	0.00142867	SubName: Full=Ncor2 protein; Flags: Fragment;
AD-AD-5-100802398-100802443.0	chr5:100802398-100802443(-)	Sec31a	0.647	0.392	-0.255	0.00209632	protein transport protein Sec31A
AD-AD-11-3029121-3029168.0	chr11:3029121-3029168(+)	Pisd-ps1	0.355	0.109	-0.246	0.00288715	Mus musculus adult male cerebellum cDNA, RIKEN full-length enriched library, clone:1500031O23 product:unclassifiable, full insert sequence.
AD-AD-4-3866109-3866278.1	chr4:3866109-3866278(+)	Chchd7	0.894	0.669	-0.225	0.00586633	coiled-coil-helix-coiled-coil-helix
AD-AD-10-82092684-82092783.0	chr10:82092684-82092783(+)	Tdg	0.556	0.338	-0.218	0.00734358	G/T mismatch-specific thymine DNA glycosylase
AD-AD-6-124768492-124768561.0	chr6:124768492-124768561(-)	Usp5	0.116	0.331	0.215	0.00597477	ubiquitin carboxyl-terminal hydrolase 5
AD-AD-6-47907601-47907723.0	chr6:47907601-47907723(+)	Zfp956	0.391	0.176	-0.215	0.00807116	hypothetical protein LOC101197
AD-AD-14-22444110-22444437.0	chr14:22444110-22444437(+)	Myst4	0.594	0.384	-0.21	0.00942509	histone acetyltransferase MYST4
AD-AD-8-48798241-48798272.0	chr8:48798241-48798272(-)	Cdkn2aip	0.671	0.467	-0.204	0.0113086	CDKN2A-interacting protein
AD-AD-5-144670449-144670569.0	chr5:144670449-144670569(-)	Aimp2	0.692	0.491	-0.201	0.0123674	aminoacyl tRNA synthase complex-interacting
AD-AD-17-26097009-26097281.0	chr17:26097009-26097281(-)	Solh	0.795	0.595	-0.2	0.012739	Mus musculus adult male bone cDNA, RIKEN full-length enriched library, clone:9830166A17 product:small optic lobes homolog (Drosophila), full insert sequence.
AD-AD-10-7357806-7357853.1	chr10:7357806-7357853(-)	Pcmt1	0.441	0.634	0.193	0.0118504	protein-L-isoaspartate(D-aspartate)
AD-AD-11-24063288-24064888.0	chr11:24063288-24064888(+)	Bcl11a	0.633	0.826	0.193	0.0118504	B-cell lymphoma/leukemia 11A isoform 1
AD-AD-11-115914433-115914472.0	chr11:115914433-115914472(+)	Unk	0.809	0.617	-0.192	0.0160744	RING finger protein unkempt homolog
AD-AD-11-75506064-75506234.1	chr11:75506064-75506234(+)	Crk	0.708	0.521	-0.187	0.0185186	adapter molecule crk
AD-AD-5-108498382-108498542.0	chr5:108498382-108498542(+)	Mtf2	0.335	0.158	-0.177	0.0243647	metal-response element-binding transcription
AD-AD-X-159339771-159339846.0	chrX:159339771-159339846(+)	Ctps2	0.701	0.524	-0.177	0.0243647	CTP synthase 2 isoform a
AD-AD-14-70888276-70889826.0	chr14:70888276-70889826(-)	mKIAA4159	0.12	0.295	0.175	0.0198903	Mus musculus adult male liver cDNA, RIKEN full-length enriched library, clone:1300013K14 product:bone morphogenetic protein 1, full insert sequence.
AD-AD-11-94287077-94287098.0	chr11:94287077-94287098(-)	Cacna1g	0.403	0.229	-0.174	0.0263952	calcium channel, voltage-dependent, T type,
AD-AD-15-96246159-96246207.0	chr15:96246159-96246207(-)	Scaf11	0.569	0.742	0.173	0.0210192	splicing factor, arginine/serine-rich 2,
AD-AD-8-125748830-125748868.0	chr8:125748830-125748868(+)	Cdk10	0.796	0.624	-0.172	0.027826	cell division protein kinase 10 isoform 2
AD-AD-16-10596078-10596126.0	chr16:10596078-10596126(+)	Clec16a	0.447	0.276	-0.171	0.0285653	RecName: Full=Protein CLEC16A;
AD-AD-9-83004599-83004640.0	chr9:83004599-83004640(-)	Hmgn3	0.42	0.249	-0.171	0.0285653	high mobility group nucleosome-binding
AD-AD-13-97907981-97908014.0	chr13:97907981-97908014(+)	Gfm2	0.805	0.637	-0.168	0.0308818	ribosome-releasing factor 2, mitochondrial
AD-AD-3-89842736-89842769.0	chr3:89842736-89842769(-)	Ubap2l	0.49	0.657	0.167	0.0247362	ubiquitin-associated protein 2-like isoform 1
AD-AD-4-12097104-12098130.0	chr4:12097104-12098130(-)	Fam92a	0.025	0.192	0.167	0.0247362	hypothetical protein LOC68099
AD-AD-12-56160361-56160443.0	chr12:56160361-56160443(-)	2700097O09Rik	0.37	0.204	-0.166	0.0325108	Mus musculus 11 days embryo whole body cDNA, RIKEN full-length enriched library, clone:2700097O09 product:hypothetical S-adenosyl-L-methionine-dependent methyltransferases structure containing protein, full insert sequence.
AD-AD-5-110613506-110613626.0	chr5:110613506-110613626(+)	Golga3	0.496	0.661	0.165	0.0260917	SubName: Full=Putative uncharacterized protein Golga3;
AD-AD-3-89549445-89549523.0	chr3:89549445-89549523(+)	Adar	0.776	0.939	0.163	0.0275088	double-stranded RNA-specific adenosine deaminase
AD-AD-6-113267670-113267688.0	chr6:113267670-113267688(+)	Brpf1	0.421	0.26	-0.161	0.0368955	peregrin
AD-AD-7-31920544-31920615.0	chr7:31920544-31920615(-)	Gramd1a	0.487	0.326	-0.161	0.0368955	GRAM domain-containing protein 1A
AD-AD-10-4527613-4527740.0	chr10:4527613-4527740(+)	Mtrf1l	0.722	0.881	0.159	0.0305358	peptide chain release factor 1-like,
AD-AD-X-102263802-102263909.0	chrX:102263802-102263909(-)	5530601H04Rik	0.95	0.791	-0.159	0.0387796	Mus musculus 10 days neonate head cDNA, RIKEN full-length enriched library, clone:5530601H04 product:RIKEN cDNA 5530601H04 gene, full insert sequence.
AD-AD-14-14789973-14790067.0	chr14:14789973-14790067(-)	Thoc7	0.576	0.732	0.156	0.0329829	THO complex subunit 7 homolog isoform 1
AD-AD-2-77741852-77741870.0	chr2:77741852-77741870(-)	Cwc22	0.685	0.53	-0.155	0.042783	Mus musculus adult male corpora quadrigemina cDNA, RIKEN full-length enriched library, clone:B230213M24 product:hypothetical protein, MGC:7531, full insert sequence.
AD-AD-1-178672601-178672631.0	chr1:178672601-178672631(-)	Cep170	0.38	0.534	0.154	0.0347025	RecName: Full=Centrosomal protein of 170 kDa; Short=Cep170;
AD-AD-13-84423730-84423790.0	chr13:84423730-84423790(+)	Tmem161b	0.397	0.244	-0.153	0.0449064	transmembrane protein 161B
AD-AD-14-32173431-32174431.0	chr14:32173431-32174431(+)	Capn7	0.274	0.121	-0.153	0.0449064	calpain-7
AD-AD-2-32226621-32226633.0	chr2:32226621-32226633(+)	Ciz1	0.518	0.671	0.153	0.0355894	cip1-interacting zinc finger protein
AD-AD-6-48504892-48504981.1	chr6:48504892-48504981(+)	Lrrc61	0.781	0.629	-0.152	0.0459996	leucine-rich repeat-containing protein 61
AD-AD-17-33675640-33675646.0	chr17:33675640-33675646(+)	Adamts10	0.426	0.577	0.151	0.0374191	RecName: Full=A disintegrin and metalloproteinase with thrombospondin motifs 10; Short=ADAM-TS 10; Short=ADAM-TS10; Short=ADAMTS-10; EC=3.4.24.-; Flags: Precursor;
AD-AD-8-93560449-93560497.0	chr8:93560449-93560497(+)	Chd9	0.676	0.526	-0.15	0.0482499	chromodomain-helicase-DNA-binding protein 9
AD-AD-17-15638166-15638321.0	chr17:15638166-15638321(+)	Tbp	0.154	0.301	0.147	0.041309	TATA-box-binding protein
IR-IR-X-162823413-162824883.0	chrX:162823413-162824883(+)	Gpm6b	0.576	0.117	-0.459	1.36e-05	neuronal membrane glycoprotein M6-b isoform 6
IR-IR-18-36836275-36836517.0	chr18:36836275-36836517(-)	Apbb3	0.855	0.44	-0.415	7.16e-05	amyloid beta A4 precursor protein-binding family
IR-IR-13-49478622-49480339.0	chr13:49478622-49480339(+)	Bicd2	0.392	0.797	0.405	0.000218971	protein bicaudal D homolog 2 isoform 3
IR-IR-2-26761513-26763612.0	chr2:26761513-26763612(-)	Med22	0.547	0.162	-0.385	0.000203909	mediator of RNA polymerase II transcription
IR-IR-8-23770931-23771873.0	chr8:23770931-23771873(-)	Ikbkb	0.179	0.528	0.349	0.00127951	inhibitor of nuclear factor kappa-B kinase
IR-IR-11-102638962-102639444.0	chr11:102638962-102639444(+)	Adam11	0.866	0.528	-0.338	0.000918235	disintegrin and metalloproteinase
IR-IR-11-3034733-3035285.0	chr11:3034733-3035285(-)	Sfi1	0.538	0.866	0.328	0.00233585	Mus musculus adult male tongue cDNA, RIKEN full-length enriched library, clone:2310047I15 product:hypothetical protein, full insert sequence.
IR-IR-1-157625981-157626847.0	chr1:157625981-157626847(-)	Qsox1	0.538	0.855	0.317	0.00316037	sulfhydryl oxidase 1 isoform b
IR-IR-2-91612594-91612867.0	chr2:91612594-91612867(+)	Ambra1	0.377	0.691	0.314	0.0034267	activating molecule in BECN1-regulated autophagy
IR-IR-4-155031631-155031706.0	chr4:155031631-155031706(-)	Mib2	0.18	0.494	0.314	0.0034267	E3 ubiquitin-protein ligase MIB2
IR-IR-2-6466721-6468087.0	chr2:6466721-6468087(-)	Celf2	0.503	0.201	-0.302	0.00260171	CUGBP Elav-like family member 2 isoform 2
IR-IR-11-20596834-20598315.0	chr11:20596834-20598315(-)	Aftph	0.685	0.394	-0.291	0.00350905	Mus musculus adult male testis cDNA, RIKEN full-length enriched library, clone:4930465J06 product:hypothetical protein, full insert sequence.
IR-IR-11-77285325-77285803.0	chr11:77285325-77285803(-)	Ankrd13b	0.607	0.896	0.289	0.00655532	Mus musculus 10 days neonate cerebellum cDNA, RIKEN full-length enriched library, clone:B930093C12 product:inferred: KE03 protein {Homo sapiens}, full insert sequence.
IR-IR-13-55608727-55608848.0	chr13:55608727-55608848(-)	Pdlim7	0.155	0.432	0.277	0.00880674	PDZ and LIM domain protein 7 isoform a
IR-IR-2-34627666-34627748.0	chr2:34627666-34627748(+)	Hspa5	0.107	0.383	0.276	0.00902186	78 kDa glucose-regulated protein precursor
IR-IR-17-25377587-25378008.0	chr17:25377587-25378008(+)	0610007P22Rik	0.601	0.873	0.272	0.00992906	hypothetical protein LOC68327 isoform 1
IR-IR-17-26390989-26391975.0	chr17:26390989-26391975(+)	Luc7l	0.705	0.446	-0.259	0.00796815	SubName: Full=Putative uncharacterized protein Luc7l;
IR-IR-17-34983940-34984087.0	chr17:34983940-34984087(-)	Skiv2l	0.272	0.527	0.255	0.0147296	superkiller viralicidic activity 2-like
IR-IR-X-101278622-101279194.0	chrX:101278622-101279194(-)	C77370	0.412	0.667	0.255	0.0147296	hypothetical protein LOC245555
IR-IR-17-25377608-25378008.0	chr17:25377608-25378008(+)	0610007P22Rik	0.266	0.51	0.244	0.0188038	hypothetical protein LOC68327 isoform 1
IR-IR-11-79055658-79056901.0	chr11:79055658-79056901(-)	Wsb1	0.856	0.615	-0.241	0.0122336	WD repeat and SOCS box-containing protein 1
IR-IR-11-61306571-61307148.0	chr11:61306571-61307148(-)	Mapk7	0.298	0.536	0.238	0.0214052	mitogen-activated protein kinase 7
IR-IR-11-77285380-77285803.0	chr11:77285380-77285803(-)	Ankrd13b	0.724	0.959	0.235	0.0228162	Mus musculus 10 days neonate cerebellum cDNA, RIKEN full-length enriched library, clone:B930093C12 product:inferred: KE03 protein {Homo sapiens}, full insert sequence.
IR-IR-7-51807606-51807876.0	chr7:51807606-51807876(-)	Nr1h2	0.557	0.792	0.235	0.0228162	oxysterols receptor LXR-beta
IR-IR-5-24095479-24096126.0	chr5:24095479-24096126(+)	Chpf2	0.23	0.46	0.23	0.0253417	chondroitin polymerizing factor 2
IR-IR-17-35374162-35374569.0	chr17:35374162-35374569(+)	BC025190	0.274	0.05	-0.224	0.0179534	Mus musculus ATPase, H+ transporting, lysosomal V1 subunit G2, mRNA (cDNA clone IMAGE:5035614), with apparent retained intron.
IR-IR-8-72546568-72547512.0	chr8:72546568-72547512(-)	Mau2	0.559	0.337	-0.222	0.0187567	MAU2 chromatid cohesion factor homolog isoform
IR-IR-9-107659323-107662652.0	chr9:107659323-107662652(-)	Rbm5	0.827	0.606	-0.221	0.0191698	RecName: Full=RNA-binding protein 5; AltName: Full=Putative tumor suppressor LUCA15; AltName: Full=RNA-binding motif protein 5;
IR-IR-14-56337979-56338076.0	chr14:56337979-56338076(-)	Rabggta	0.529	0.314	-0.215	0.0218137	geranylgeranyl transferase type-2 subunit alpha
IR-IR-16-23112530-23113239.1	chr16:23112530-23113239(+)	Eif4a2	0.545	0.33	-0.215	0.0218137	eukaryotic initiation factor 4A-II isoform a
IR-IR-9-21394002-21394078.0	chr9:21394002-21394078(-)	Yipf2	0.36	0.571	0.211	0.0371657	protein YIPF2
IR-IR-15-76543650-76543830.0	chr15:76543650-76543830(+)	Lrrc14	0.123	0.33	0.207	0.040157	leucine-rich repeat-containing protein 14
IR-IR-17-34983118-34983466.0	chr17:34983118-34983466(-)	Skiv2l	0.193	0.4	0.207	0.040157	superkiller viralicidic activity 2-like
IR-IR-5-138717974-138718634.0	chr5:138717974-138718634(-)	Gpc2	0.479	0.278	-0.201	0.029199	glypican-2 precursor
IR-IR-15-89259009-89259144.0	chr15:89259009-89259144(-)	Chkb	0.719	0.919	0.2	0.0458605	SubName: Full=Chkb protein;
IR-IR-18-61317172-61317268.0	chr18:61317172-61317268(-)	Hmgxb3	0.716	0.916	0.2	0.0458605	HMG box domain containing 3 isoform 2
IR-IR-16-23112534-23113239.0	chr16:23112534-23113239(+)	Eif4a2	0.448	0.252	-0.196	0.032296	eukaryotic initiation factor 4A-II isoform a
IR-IR-18-36841419-36841527.0	chr18:36841419-36841527(+)	Slc35a4	0.638	0.455	-0.183	0.0416332	probable UDP-sugar transporter protein SLC35A4
IR-IR-7-28140465-28140591.0	chr7:28140465-28140591(-)	Shkbp1	0.867	0.686	-0.181	0.0432469	RecName: Full=SH3KBP1-binding protein 1; AltName: Full=SETA-binding protein 1;

## Sheet: ESC-NPC
Supplemental File 1: Table 1. Splicing changes identified by RNA-seq during ESC neuronal differentiation.
Description: RNAseq reads from HB9-GFP ESCs, NPCs, and Day 5 GFP+ MNs were subjected to SpliceTrap analyses (see Methods). Events with a change in PSI of greater than or equal to 15% are shown with genome coordinates and p-values.
SpliceTrap event	Coordinates	Genesymbol	ESC PSI	NPC PSI	dPSI NPC-ESC	p-value	Description
CA-CA-3-133142305-133142329.0	chr3:133142305-133142329(-)	Tet2	0.997	0.139	-0.858	2.43e-101	methylcytosine dioxygenase TET2
CA-CA-11-74723195-74723270.0	chr11:74723195-74723270(-)	Srr	0.066	0.85	0.784	7.44e-85	serine racemase
CA-CA-3-27047716-27047809.0	chr3:27047716-27047809(-)	Ect2	0.984	0.219	-0.765	5.04e-81	SubName: Full=Ect2 oncogene, isoform CRA_e; SubName: Full=Putative uncharacterized protein;
CA-CS-2-165646041-165646188.0	chr2:165646041-165646188(-)	Zmynd8	0.245	0.991	0.746	4.94e-77	protein kinase C-binding protein 1
CA-CA-10-127928775-127928820.0	chr10:127928775-127928820(-)	Myl6	0.076	0.768	0.692	1.4e-66	RecName: Full=Myosin light polypeptide 6; AltName: Full=17 kDa myosin light chain; Short=LC17; AltName: Full=Myosin light chain 3; Short=MLC-3; AltName: Full=Myosin light chain alkali 3; Short=Myosin light chain A3; AltName: Full=Smooth muscle and nonmuscle myosin light chain alkali 6;
CA-CA-8-3181701-3181737.0	chr8:3181701-3181737(-)	Insr	0.874	0.187	-0.687	9.07e-66	insulin receptor precursor
CA-CA-7-119999566-119999578.0	chr7:119999566-119999578(+)	Tead1	0.082	0.757	0.675	1.88e-63	transcriptional enhancer factor TEF-1 isoform 1
CA-CA-11-79056901-79057077.0	chr11:79056901-79057077(-)	Wsb1	0.167	0.801	0.634	3.17e-56	WD repeat and SOCS box-containing protein 1
CA-CA-14-8755188-8755260.0	chr14:8755188-8755260(+)	Flnb	0.893	0.266	-0.627	3.84e-55	filamin-B
CA-CA-2-90995169-90995232.0	chr2:90995169-90995232(-)	mKIAA0358	0.001	0.623	0.622	3.4e-54	Mus musculus mRNA for mKIAA0358 protein.
CA-CA-2-22818733-22818748.0	chr2:22818733-22818748(-)	Abi1	0.031	0.647	0.616	3.41e-53	abl interactor 1 isoform 4
CA-CA-14-8755188-8755227.0	chr14:8755188-8755227(+)	Flnb	0.966	0.352	-0.614	5.76e-53	filamin-B
CA-CA-4-32081848-32081929.0	chr4:32081848-32081929(+)	Map3k7	0.854	0.246	-0.608	5.61e-52	mitogen-activated protein kinase kinase kinase 7
CA-CS-17-10406223-10407059.0	chr17:10406223-10407059(-)	Qk	0.37	0.978	0.608	7.1e-52	protein quaking isoform 1
CA-CA-X-82951576-82951663.0	chrX:82951576-82951663(-)	Gyk	0.204	0.802	0.598	3e-50	glycerol kinase isoform 2
CA-CA-10-117593889-117593919.0	chr10:117593889-117593919(+)	Mdm1	0.03	0.626	0.596	6.29e-50	nuclear protein MDM1 isoform 3
CA-CS-X-159225490-159225610.0	chrX:159225490-159225610(-)	Txlng	0.366	0.958	0.592	2.75e-49	SubName: Full=Putative uncharacterized protein; Flags: Fragment;
CA-CA-14-121976568-121976646.0	chr14:121976568-121976646(-)	Dock9	0.691	0.106	-0.585	2.82e-48	dedicator of cytokinesis protein 9 isoform 1
CA-CA-12-79594936-79595044.0	chr12:79594936-79595044(+)	Gphn	0.999	0.417	-0.582	8.38e-48	gephyrin isoform 2
CA-CA-2-29869677-29869692.0	chr2:29869677-29869692(+)	Spna2	0.127	0.702	0.575	1.3e-46	spectrin alpha chain, brain isoform 1
CA-CS-10-12340988-12341178.0	chr10:12340988-12341178(-)	Utrn	0.438	0.999	0.561	1.81e-44	utrophin
CA-CA-3-87538345-87538474.0	chr3:87538345-87538474(+)	Arhgef11	0.27	0.824	0.554	2.04e-43	rho guanine nucleotide exchange factor 11
CA-CS-18-83124915-83126841.1	chr18:83124915-83126841(+)	Zfp516	0.462	0.999	0.537	6.47e-41	zinc finger protein 516
CA-CA-7-107967249-107967276.0	chr7:107967249-107967276(+)	Fam168a	0.052	0.588	0.536	9.03e-41	hypothetical protein LOC319604
CA-CA-4-148594650-148594899.0	chr4:148594650-148594899(-)	Kif1b	0.137	0.671	0.534	1.76e-40	kinesin-like protein KIF1B isoform b
CA-CA-11-77668179-77668224.0	chr11:77668179-77668224(+)	Myo18a	0.986	0.463	-0.523	5.31e-39	myosin-XVIIIa
CA-CA-17-85487679-85488215.0	chr17:85487679-85488215(-)	Prepl	0.858	0.34	-0.518	2.68e-38	prolyl endopeptidase-like isoform a
CA-CA-17-37204158-37204309.0	chr17:37204158-37204309(+)	Gabbr1	0.161	0.678	0.517	4.52e-38	gamma-aminobutyric acid type B receptor subunit
CA-CA-9-47637459-47637492.0	chr9:47637459-47637492(+)	ra175a	0.241	0.757	0.516	6.23e-38	SubName: Full=RA175 isoform j; Flags: Fragment;
CA-CA-7-109150808-109150850.0	chr7:109150808-109150850(+)	Numa1	0.065	0.574	0.509	5.79e-37	nuclear mitotic apparatus protein 1
CA-CA-4-131492929-131493379.0	chr4:131492929-131493379(-)	Epb4.1	0.643	0.141	-0.502	4.3e-36	protein 4.1 isoform 3
CA-CA-12-111816310-111816378.1	chr12:111816310-111816378(+)	Ppp2r5c	0.739	0.238	-0.501	5.88e-36	serine/threonine-protein phosphatase 2A 56 kDa
CA-CS-2-71181946-71182089.0	chr2:71181946-71182089(-)	Slc25a12	0.499	0.999	0.5	9.75e-36	calcium-binding mitochondrial carrier protein
CA-CA-11-104166626-104166723.0	chr11:104166626-104166723(+)	Mapt	0.568	0.072	-0.496	2.77e-35	RecName: Full=Microtubule-associated protein;
CA-CA-2-131743763-131745304.0	chr2:131743763-131745304(+)	Prnp	0.643	0.149	-0.494	5.14e-35	major prion protein precursor
CA-CA-18-54108298-54108322.0	chr18:54108298-54108322(+)	Csnk1g3	0.256	0.742	0.486	7.12e-34	casein kinase I isoform gamma-3
CA-CA-5-116101164-116101273.0	chr5:116101164-116101273(-)	Ccdc64	0.049	0.524	0.475	1.91e-32	SubName: Full=Putative uncharacterized protein Ccdc64;
CA-CA-5-149999283-149999410.0	chr5:149999283-149999410(+)	Uspl1	0.828	0.353	-0.475	1.59e-32	ubiquitin-specific peptidase-like protein 1
CA-CA-8-13014818-13014893.0	chr8:13014818-13014893(+)	Mcf2l	0.138	0.607	0.469	1.11e-31	guanine nucleotide exchange factor DBS isoform
CA-CA-2-37660591-37660720.0	chr2:37660591-37660720(-)	Dennd1a	0.135	0.603	0.468	1.49e-31	DENN domain-containing protein 1A
CA-CA-6-119728005-119728089.0	chr6:119728005-119728089(-)	Erc1	0.969	0.503	-0.466	2.22e-31	ELKS/Rab6-interacting/CAST family member 1
CA-CA-11-4680580-4680625.0	chr11:4680580-4680625(-)	Nf2	0.973	0.509	-0.464	3.96e-31	merlin
CA-CA-5-149999283-149999452.0	chr5:149999283-149999452(+)	Uspl1	0.877	0.413	-0.464	3.96e-31	ubiquitin-specific peptidase-like protein 1
CA-CA-7-130427290-130427339.0	chr7:130427290-130427339(-)	Arhgap17	0.611	0.148	-0.463	5.29e-31	rho GTPase-activating protein 17 isoform b
CA-CA-16-90940717-90940741.0	chr16:90940717-90940741(-)	Synj1	0.001	0.457	0.456	4.69e-30	synaptojanin-1 isoform b
CA-CS-11-94154240-94154346.0	chr11:94154240-94154346(-)	Luc7l3	0.283	0.735	0.452	1.45e-29	luc7-like protein 3
CA-CA-13-46856031-46856136.0	chr13:46856031-46856136(-)	Kif13a	0.693	0.247	-0.446	6.53e-29	SubName: Full=Putative uncharacterized protein; Flags: Fragment;
CA-CA-1-89837943-89838074.0	chr1:89837943-89838074(+)	Dgkd	0.464	0.907	0.443	1.78e-28	diacylglycerol kinase, delta
CA-CA-11-59585653-59585719.0	chr11:59585653-59585719(+)	Mprip	0.996	0.553	-0.443	1.5e-28	myosin phosphatase Rho-interacting protein
CA-CA-6-113326885-113326939.0	chr6:113326885-113326939(-)	Tada3	0.308	0.749	0.441	3.09e-28	transcriptional adapter 3
CA-CA-7-73823042-73823131.0	chr7:73823042-73823131(-)	Asb7	0.779	0.338	-0.441	2.6e-28	SubName: Full=Ankyrin repeat and SOCS box-containing protein 7, isoform CRA_c; SubName: Full=Asb7 protein;
CA-CS-1-75490359-75490632.0	chr1:75490359-75490632(-)	Obsl1	0.41	0.847	0.437	9.22e-28	obscurin-like 1
CA-CA-10-24603009-24603027.0	chr10:24603009-24603027(+)	Med23	0.069	0.505	0.436	1.21e-27	mediator of RNA polymerase II transcription
CA-CA-19-53318799-53318895.0	chr19:53318799-53318895(+)	Add3	0.952	0.516	-0.436	1.02e-27	gamma-adducin isoform a
CA-CA-2-155231210-155234186.0	chr2:155231210-155234186(-)	Ncoa6	0.538	0.974	0.436	1.21e-27	nuclear receptor coactivator 6
CA-CA-9-69852112-69852148.0	chr9:69852112-69852148(+)	Bnip2	0.112	0.548	0.436	1.21e-27	BCL2/adenovirus E1B 19 kDa protein-interacting
CA-CA-4-120128889-120129114.0	chr4:120128889-120129114(+)	Scmh1	0.064	0.498	0.434	2.08e-27	polycomb protein SCMH1 isoform 2
CA-CA-X-71478305-71478329.0	chrX:71478305-71478329(-)	Flna	0.327	0.761	0.434	2.08e-27	filamin-A
CA-CA-X-82442842-82442874.0	chrX:82442842-82442874(+)	Dmd	0.121	0.555	0.434	2.08e-27	dystrophin
CA-CA-17-36115655-36115726.0	chr17:36115655-36115726(-)	Prr3	0.91	0.481	-0.429	6.75e-27	proline-rich protein 3 isoform a
CA-CA-14-25314651-25314671.0	chr14:25314651-25314671(+)	Rps24	0.507	0.931	0.424	3.01e-26	40S ribosomal protein S24 isoform 3
CA-CA-14-46242515-46242617.0	chr14:46242515-46242617(-)	Ddhd1	0.184	0.608	0.424	3.01e-26	phospholipase DDHD1 isoform 3
CA-CA-8-129934628-129934673.0	chr8:129934628-129934673(+)	Pard3	0.912	0.488	-0.424	2.56e-26	partitioning defective 3 homolog isoform 2
CA-CA-X-132374283-132374411.0	chrX:132374283-132374411(+)	Gprasp2	0.916	0.493	-0.423	3.33e-26	G-protein coupled receptor-associated sorting
CA-CA-11-77636164-77636176.0	chr11:77636164-77636176(+)	Myo18a	0.225	0.646	0.421	6.64e-26	myosin-XVIIIa
CA-CA-X-13128072-13128108.0	chrX:13128072-13128108(-)	Cask	0.423	0.844	0.421	6.64e-26	peripheral plasma membrane protein CASK
CA-CS-2-119857237-119857387.0	chr2:119857237-119857387(+)	Jmjd7	0.473	0.894	0.421	6.64e-26	jmjC domain-containing protein 7
CA-CA-2-52989445-52989492.0	chr2:52989445-52989492(+)	Fmnl2	0.845	0.425	-0.42	7.33e-26	formin-like protein 2
CA-CA-2-32068406-32070467.0	chr2:32068406-32070467(+)	Prrc2b	0.08	0.499	0.419	1.12e-25	protein BAT2-like 1 isoform 1
CA-CA-11-106956315-106956504.0	chr11:106956315-106956504(-)	Bptf	0.253	0.671	0.418	1.45e-25	bromodomain PHD finger transcription factor
CA-CA-11-70422090-70422201.0	chr11:70422090-70422201(+)	Mink1	0.65	0.234	-0.416	2.08e-25	misshapen-like kinase 1 isoform 1
CA-CA-17-56568521-56568580.0	chr17:56568521-56568580(-)	Ptprs	0.144	0.559	0.415	3.17e-25	receptor-type tyrosine-protein phosphatase S
CA-CA-5-124574806-124574968.0	chr5:124574806-124574968(-)	Pitpnm2	0.775	0.36	-0.415	2.7e-25	membrane-associated phosphatidylinositol
CA-CS-5-33081035-33081182.0	chr5:33081035-33081182(-)	Pisd	0.976	0.564	-0.412	5.85e-25	phosphatidylserine decarboxylase proenzyme
CA-CA-2-27155949-27155964.0	chr2:27155949-27155964(-)	Vav2	0.001	0.409	0.408	1.91e-24	guanine nucleotide exchange factor VAV2
CA-CA-19-40396282-40396450.0	chr19:40396282-40396450(-)	Sorbs1	0.303	0.709	0.406	3.17e-24	sorbin and SH3 domain-containing protein 1
CA-CA-14-105538307-105538379.0	chr14:105538307-105538379(-)	Rbm26	0.221	0.622	0.401	1.12e-23	RNA-binding protein 26
CA-CA-2-71691590-71691720.0	chr2:71691590-71691720(+)	Itga6	0.074	0.473	0.399	1.84e-23	integrin alpha-6
CA-CS-11-84103789-84103813.0	chr11:84103789-84103813(+)	Acaca	0.451	0.846	0.395	4.95e-23	acetyl-CoA carboxylase 1
CA-CA-2-32221322-32221394.0	chr2:32221322-32221394(+)	Ciz1	0.564	0.958	0.394	6.34e-23	cip1-interacting zinc finger protein
CA-CA-6-140528867-140529056.0	chr6:140528867-140529056(+)	Plekha5	0.026	0.416	0.39	1.69e-22	phosphoinositol 3-phosphate-binding protein-2
CA-CA-X-132374340-132374411.0	chrX:132374340-132374411(+)	Gprasp2	0.678	0.289	-0.389	1.85e-22	G-protein coupled receptor-associated sorting
CA-CA-1-134915930-134916008.0	chr1:134915930-134916008(-)	Mdm4	0.486	0.099	-0.387	3e-22	protein Mdm4
CA-CA-3-89805739-89805790.0	chr3:89805739-89805790(-)	Ubap2l	0.563	0.177	-0.386	3.82e-22	ubiquitin-associated protein 2-like isoform 1
CA-CA-5-69954321-69954461.0	chr5:69954321-69954461(+)	Guf1	0.833	0.447	-0.386	3.82e-22	Mus musculus adult male olfactory brain cDNA, RIKEN full-length enriched library, clone:6430628O11 product:hypothetical GTP-binding elongation factor containing protein, full insert sequence.
CA-CA-2-84464426-84464715.0	chr2:84464426-84464715(-)	Ctnnd1	0.517	0.902	0.385	5.65e-22	catenin delta-1 isoform 1
CA-CA-14-48345603-48345675.0	chr14:48345603-48345675(+)	Ktn1	0.307	0.691	0.384	7.18e-22	kinectin
CA-CA-1-183841727-183841790.0	chr1:183841727-183841790(-)	Enah	0.459	0.076	-0.383	7.86e-22	protein enabled homolog isoform 2
CA-CA-3-86592543-86592556.0	chr3:86592543-86592556(-)	Dclk2	0.048	0.428	0.38	1.86e-21	Mus musculus mRNA for doublecortin-like protein kinase, complete cds.
CA-CA-4-131518838-131518901.0	chr4:131518838-131518901(-)	Epb4.1	0.616	0.24	-0.376	4.14e-21	protein 4.1 isoform 2
CA-CA-8-11623696-11623858.0	chr8:11623696-11623858(-)	Ankrd10	0.059	0.433	0.374	7.66e-21	SubName: Full=Ankyrin repeat domain 10, isoform CRA_a; SubName: Full=Putative uncharacterized protein;
CA-CA-16-85043820-85043988.0	chr16:85043820-85043988(-)	App	0.829	0.457	-0.372	1.06e-20	amyloid beta A4 protein isoform 1 precursor
CA-CA-19-8982340-8982406.0	chr19:8982340-8982406(+)	Ganab	0.501	0.129	-0.372	1.06e-20	neutral alpha-glucosidase AB
CA-CA-6-51411918-51412054.0	chr6:51411918-51412054(-)	Hnrnpa2b1	0.285	0.656	0.371	1.54e-20	heterogeneous nuclear ribonucleoproteins A2/B1
CA-CA-7-52637194-52638554.0	chr7:52637194-52638554(-)	Snrnp70	0.059	0.429	0.37	1.94e-20	U1 small nuclear ribonucleoprotein 70 kDa
CA-CA-4-147391604-147391771.0	chr4:147391604-147391771(-)	Clcn6	0.516	0.881	0.365	6.11e-20	SubName: Full=MKIAA0046 protein; Flags: Fragment;
CA-CA-X-132374321-132374411.0	chrX:132374321-132374411(+)	Gprasp2	0.943	0.578	-0.365	5.3e-20	G-protein coupled receptor-associated sorting
CA-CA-7-151636882-151636993.0	chr7:151636882-151636993(-)	Cttn	0.975	0.611	-0.364	6.66e-20	src substrate cortactin
CA-CA-12-3754095-3754116.0	chr12:3754095-3754116(+)	Dtnb	0.066	0.426	0.36	1.9e-19	dystrobrevin beta isoform b
CA-CA-2-91000473-91000527.0	chr2:91000473-91000527(-)	Madd	0.145	0.505	0.36	1.9e-19	MAP kinase-activating death domain protein
CA-CA-X-132331449-132331576.0	chrX:132331449-132331576(+)	Gprasp1	0.861	0.501	-0.36	1.65e-19	G-protein coupled receptor-associated sorting
CA-CA-5-76969771-76969792.0	chr5:76969771-76969792(+)	Exoc1	0.01	0.369	0.359	2.38e-19	exocyst complex component 1
CA-CA-1-158751517-158751595.0	chr1:158751517-158751595(-)	Ralgps2	0.49	0.132	-0.358	2.59e-19	ras-specific guanine nucleotide-releasing factor
CA-CA-19-23289644-23289689.0	chr19:23289644-23289689(-)	Smc5	0.393	0.751	0.358	2.97e-19	structural maintenance of chromosomes protein 5
CA-CA-12-73059733-73059760.0	chr12:73059733-73059760(+)	Daam1	0.009	0.365	0.356	4.65e-19	disheveled-associated activator of morphogenesis
CA-CA-17-26390918-26390989.0	chr17:26390918-26390989(+)	Luc7l	0.158	0.51	0.352	1.13e-18	SubName: Full=Putative uncharacterized protein Luc7l;
CA-CA-6-93654270-93654354.0	chr6:93654270-93654354(-)	Magi1	0.522	0.874	0.352	1.13e-18	membrane-associated guanylate kinase, WW and PDZ
CA-CS-1-183851788-183852631.0	chr1:183851788-183852631(-)	Enah	0.205	0.553	0.348	2.7e-18	protein enabled homolog isoform 2
CA-CA-11-80206585-80206678.0	chr11:80206585-80206678(+)	Zfp207	0.15	0.497	0.347	3.36e-18	zinc finger protein 207 isoform 1
CA-CA-18-35862065-35862159.0	chr18:35862065-35862159(-)	Dnajc18	0.446	0.101	-0.345	4.53e-18	dnaJ homolog subfamily C member 18
CA-CS-17-80250226-80250241.0	chr17:80250226-80250241(-)	Atl2	0.001	0.346	0.345	5.18e-18	atlastin-2 isoform 1
CA-CA-X-132331487-132331576.0	chrX:132331487-132331576(+)	Gprasp1	0.957	0.615	-0.342	8.64e-18	G-protein coupled receptor-associated sorting
CA-CA-5-108502325-108502473.0	chr5:108502325-108502473(+)	Mtf2	0.475	0.814	0.339	1.87e-17	metal-response element-binding transcription
CA-CS-4-147237136-147237245.0	chr4:147237136-147237245(-)	Miip	0.903	0.564	-0.339	1.64e-17	migration and invasion-inhibitory protein
CA-CA-11-83800315-83800549.0	chr11:83800315-83800549(+)	Synrg	0.999	0.661	-0.338	2.03e-17	synergin gamma isoform 1
CA-CA-12-25725320-25725434.0	chr12:25725320-25725434(+)	Kidins220	0.842	0.504	-0.338	2.03e-17	kinase D-interacting substrate of 220 kDa
CA-CA-9-114506912-114506948.0	chr9:114506912-114506948(-)	Cnot10	0.587	0.925	0.338	2.31e-17	Mus musculus 10 days embryo whole body cDNA, RIKEN full-length enriched library, clone:2600001P13 product:hypothetical protein, full insert sequence.
CA-CA-5-102365008-102365092.0	chr5:102365008-102365092(-)	Wdfy3	0.943	0.606	-0.337	2.51e-17	WD repeat and FYVE domain-containing protein 3
CA-CA-15-75909799-75909919.0	chr15:75909799-75909919(-)	Puf60	0.079	0.414	0.335	4.36e-17	poly(U)-binding-splicing factor PUF60 isoform a
CA-CA-2-90905062-90905164.0	chr2:90905062-90905164(-)	Slc39a13	0.499	0.833	0.334	5.37e-17	zinc transporter ZIP13
CA-CS-3-133139448-133139599.1	chr3:133139448-133139599(-)	Tet2	0.586	0.918	0.332	8.15e-17	methylcytosine dioxygenase TET2
CA-CA-1-120438251-120438275.0	chr1:120438251-120438275(+)	Clasp1	0.399	0.73	0.331	1e-16	CLIP-associating protein 1 isoform 1
CA-CA-9-21295101-21295113.0	chr9:21295101-21295113(+)	Dnm2	0.853	0.523	-0.33	1.08e-16	dynamin-2
CA-CS-7-56809584-56809629.0	chr7:56809584-56809629(+)	Nav2	0.428	0.758	0.33	1.23e-16	neuron navigator 2 isoform 2
CA-CA-15-90806901-90806940.0	chr15:90806901-90806940(-)	Kif21a	0.001	0.33	0.329	1.52e-16	kinesin-like protein KIF21A isoform 1
CA-CA-10-105273182-105273276.0	chr10:105273182-105273276(-)	BC067068	0.15	0.477	0.327	2.29e-16	hypothetical protein LOC216292
CA-CA-11-64818955-64819007.0	chr11:64818955-64819007(-)	Arhgap44	0.859	0.532	-0.327	2.01e-16	rho GTPase-activating protein RICH2 isoform 2
CA-CA-16-90971808-90971832.0	chr16:90971808-90971832(-)	Synj1	0.001	0.328	0.327	2.29e-16	synaptojanin-1 isoform b
CA-CA-17-26148941-26149076.0	chr17:26148941-26149076(-)	Rab11fip3	0.293	0.619	0.326	2.81e-16	rab11 family-interacting protein 3 isoform c
CA-CA-6-86369094-86369127.0	chr6:86369094-86369127(+)	Tia1	0.541	0.867	0.326	2.81e-16	nucleolysin TIA-1 isoform 1
CA-CA-19-7063912-7064074.0	chr19:7063912-7064074(-)	Dnajc4	0.63	0.955	0.325	3.44e-16	dnaJ homolog subfamily C member 4
CA-CA-X-155898198-155898297.0	chrX:155898198-155898297(+)	Mtap7d2	0.001	0.325	0.324	4.22e-16	MAP7 domain-containing protein 2
CA-CS-1-136219578-136219670.0	chr1:136219578-136219670(-)	Ppfia4	0.75	0.426	-0.324	3.72e-16	liprin-alpha-4
CA-CA-2-27140358-27140373.0	chr2:27140358-27140373(-)	Vav2	0.008	0.331	0.323	5.17e-16	guanine nucleotide exchange factor VAV2
CA-CA-6-86373599-86373665.0	chr6:86373599-86373665(+)	Tia1	0.108	0.43	0.322	6.33e-16	nucleolysin TIA-1 isoform 1
CA-CA-6-119863916-119864010.0	chr6:119863916-119864010(+)	Rad52	0.903	0.582	-0.321	6.82e-16	DNA repair protein RAD52 homolog isoform 2
CA-CA-7-51746532-51746619.0	chr7:51746532-51746619(-)	2310044H10Rik	0.205	0.526	0.321	7.74e-16	RIKEN cDNA 2310044H10
CA-CA-9-71716805-71716877.0	chr9:71716805-71716877(-)	Tcf12	0.307	0.628	0.321	7.74e-16	transcription factor 12
CA-CA-1-51825493-51825580.0	chr1:51825493-51825580(-)	Myo1b	0.606	0.923	0.317	1.72e-15	myosin-Ib isoform 1
CA-CS-1-93284931-93285023.0	chr1:93284931-93285023(-)	Ilkap	0.361	0.678	0.317	1.72e-15	RecName: Full=Integrin-linked kinase-associated serine/threonine phosphatase 2C; Short=ILKAP; EC=3.1.3.16;
CA-CS-6-34697885-34697969.0	chr6:34697885-34697969(+)	Cald1	0.849	0.533	-0.316	1.86e-15	caldesmon 1
CA-CA-12-112891600-112891645.0	chr12:112891600-112891645(+)	Mark3	0.603	0.918	0.315	2.56e-15	MAP/microtubule affinity-regulating kinase 3
CA-CA-15-79596216-79596283.0	chr15:79596216-79596283(-)	Dnalc4	0.696	0.381	-0.315	2.26e-15	dynein light chain 4, axonemal
CA-CA-9-30963774-30963810.0	chr9:30963774-30963810(-)	Aplp2	0.04	0.355	0.315	2.56e-15	amyloid-like protein 2 isoform c
CA-CA-2-91056822-91056965.0	chr2:91056822-91056965(-)	Ddb2	0.915	0.601	-0.314	2.76e-15	SubName: Full=Damage specific DNA binding protein 2;
CA-CA-9-13588049-13588154.0	chr9:13588049-13588154(+)	Mtmr2	0.517	0.203	-0.314	2.76e-15	SubName: Full=Putative uncharacterized protein; Flags: Fragment;
CA-CA-6-50126875-50126917.0	chr6:50126875-50126917(+)	Mpp6	0.082	0.395	0.313	3.8e-15	MAGUK p55 subfamily member 6 isoform a
CA-CA-2-179766498-179766576.0	chr2:179766498-179766576(+)	Lsm14b	0.655	0.967	0.312	4.62e-15	protein LSM14 homolog B
CA-CS-1-74625898-74626501.0	chr1:74625898-74626501(-)	Zfp142	0.608	0.917	0.309	8.29e-15	SubName: Full=Zinc finger 142;
CA-CS-9-113787867-113787891.0	chr9:113787867-113787891(+)	Clasp2	0.001	0.31	0.309	8.29e-15	Mus musculus partial mRNA for CLIP-associating protein CLASP2, alternatively spliced.
CA-CA-1-40068494-40068686.0	chr1:40068494-40068686(+)	Map4k4	0.504	0.81	0.306	1.48e-14	mitogen-activated protein kinase kinase kinase
CA-CA-17-27058751-27058805.0	chr17:27058751-27058805(+)	Kifc5b	0.755	0.449	-0.306	1.31e-14	kinesin family member C5B
CA-CA-9-57387052-57387101.0	chr9:57387052-57387101(+)	2310046O06Rik	0.685	0.379	-0.306	1.31e-14	hypothetical protein LOC78323 isoform 1
CA-CA-3-95090617-95090794.0	chr3:95090617-95090794(+)	Fam63a	0.363	0.058	-0.305	1.59e-14	hypothetical protein LOC75007 isoform 2
CA-CA-5-36329703-36329970.0	chr5:36329703-36329970(+)	Afap1	0.073	0.378	0.305	1.79e-14	actin filament-associated protein 1
CA-CA-2-173910146-173910158.0	chr2:173910146-173910158(+)	Stx16	0.37	0.674	0.304	2.17e-14	syntaxin-16 isoform a
CA-CA-8-112199542-112199702.0	chr8:112199542-112199702(-)	2400003C14Rik	0.196	0.496	0.3	4.63e-14	IST1 homolog
CA-CS-4-116383890-116383983.0	chr4:116383890-116383983(+)	Ccdc163	0.523	0.822	0.299	5.59e-14	coiled-coil domain containing 163
CA-CA-Y-349821-349916.0	chrY:349821-349916(+)	Eif2s3y	0.979	0.681	-0.298	6e-14	eukaryotic translation initiation factor 2
CA-CA-2-52987750-52987876.0	chr2:52987750-52987876(+)	Fmnl2	0.024	0.321	0.297	8.13e-14	formin-like protein 2
CA-CA-10-122446968-122446986.0	chr10:122446968-122446986(-)	Mon2	0.026	0.322	0.296	9.8e-14	protein MON2 homolog isoform 1
CA-CA-17-14027969-14028005.0	chr17:14027969-14028005(+)	Mllt4	0.05	0.346	0.296	9.8e-14	afadin
CA-CA-2-120994934-120995139.0	chr2:120994934-120995139(-)	Zscan29	0.962	0.667	-0.295	1.05e-13	zinc finger and SCAN domain-containing protein
CA-CA-9-113784382-113784445.0	chr9:113784382-113784445(+)	Clasp2	0.034	0.328	0.294	1.42e-13	Mus musculus partial mRNA for CLIP-associating protein CLASP2, alternatively spliced.
CA-CA-11-102172239-102172350.0	chr11:102172239-102172350(-)	Ubtf	0.743	0.451	-0.292	1.83e-13	nucleolar transcription factor 1 isoform 1
CA-CA-17-13962949-13962994.0	chr17:13962949-13962994(+)	Mllt4	0.007	0.299	0.292	2.05e-13	afadin
CA-CA-6-4640468-4640495.0	chr6:4640468-4640495(-)	Sgce	0.906	0.615	-0.291	2.2e-13	epsilon-sarcoglycan isoform 1
CA-CA-8-74453036-74453097.0	chr8:74453036-74453097(+)	Zfp617	0.811	0.52	-0.291	2.2e-13	zinc finger protein 617
CA-CA-12-88782592-88782730.0	chr12:88782592-88782730(-)	Alkbh1	0.411	0.7	0.289	3.55e-13	alkylated DNA repair protein alkB homolog 1
CA-CA-15-95661074-95661137.0	chr15:95661074-95661137(+)	Ano6	0.456	0.171	-0.285	6.54e-13	anoctamin-6
CA-CA-17-45815911-45815950.0	chr17:45815911-45815950(-)	Tmem63b	0.988	0.704	-0.284	7.82e-13	transmembrane protein 63B
CA-CA-5-34214055-34214283.0	chr5:34214055-34214283(+)	Whsc1	0.064	0.348	0.284	8.74e-13	probable histone-lysine N-methyltransferase NSD2
CA-CA-7-20014454-20014534.0	chr7:20014454-20014534(-)	Mark4	0.114	0.397	0.283	1.05e-12	RecName: Full=MAP/microtubule affinity-regulating kinase 4; EC=2.7.11.1;
CA-CA-1-138193860-138193893.0	chr1:138193860-138193893(-)	Camsap1l1	0.001	0.283	0.282	1.25e-12	calmodulin-regulated spectrin-associated protein
CA-CA-1-89671387-89671444.0	chr1:89671387-89671444(+)	Atg16l1	0.156	0.438	0.282	1.25e-12	SubName: Full=Autophagy-related 16-like 1 (Yeast), isoform CRA_e; SubName: Full=Putative uncharacterized protein;
CA-CS-7-52689621-52689726.0	chr7:52689621-52689726(-)	Ruvbl2	0.981	0.699	-0.282	1.12e-12	ruvB-like 2
CA-CS-7-133293017-133293051.0	chr7:133293017-133293051(-)	Xpo6	0.359	0.638	0.279	2.12e-12	RecName: Full=Exportin-6; Short=Exp6; AltName: Full=Ran-binding protein 20;
CA-CS-1-136304393-136305064.0	chr1:136304393-136305064(+)	Cyb5r1	0.721	0.999	0.278	2.53e-12	NADH-cytochrome b5 reductase 1
CA-CA-3-88973539-88973624.0	chr3:88973539-88973624(+)	Clk2	0.756	0.479	-0.277	2.7e-12	dual specificity protein kinase CLK2 isoform 2
CA-CA-X-132277980-132278061.0	chrX:132277980-132278061(+)	Armcx5	0.365	0.642	0.277	3.01e-12	armadillo repeat-containing X-linked protein 5
CA-CA-5-23471951-23472249.0	chr5:23471951-23472249(-)	Fam126a	0.906	0.63	-0.276	3.21e-12	hyccin
CA-CA-2-164628496-164628633.0	chr2:164628496-164628633(-)	Acot8	0.833	0.558	-0.275	3.83e-12	acyl-coenzyme A thioesterase 8
CA-CA-2-91058900-91059046.0	chr2:91058900-91059046(-)	Ddb2	0.807	0.532	-0.275	3.83e-12	SubName: Full=Damage specific DNA binding protein 2;
CA-CA-1-99760779-99761097.0	chr1:99760779-99761097(-)	Pam	0.219	0.493	0.274	5.07e-12	peptidyl-glycine alpha-amidating monooxygenase
CA-CA-11-32552747-32552904.0	chr11:32552747-32552904(+)	mKIAA0696	0.785	0.512	-0.273	5.41e-12	Mus musculus mRNA for mKIAA0696 protein.
CA-CA-12-16577969-16578065.0	chr12:16577969-16578065(-)	Lpin1	0.635	0.363	-0.272	6.42e-12	phosphatidate phosphatase LPIN1 isoform b
CA-CA-1-130087214-130087316.0	chr1:130087214-130087316(+)	R3hdm1	0.087	0.356	0.269	1.19e-11	R3H domain (binds single-stranded nucleic
CA-CA-7-52249180-52249641.0	chr7:52249180-52249641(-)	AK087248	0.303	0.572	0.269	1.19e-11	Mus musculus 0 day neonate lung cDNA, RIKEN full-length enriched library, clone:E030038G04 product:unclassifiable, full insert sequence.
CA-CS-12-85946821-85946913.0	chr12:85946821-85946913(-)	Abcd4	0.985	0.716	-0.269	1.07e-11	RecName: Full=ATP-binding cassette sub-family D member 4; AltName: Full=PMP70-related protein; Short=P70R; AltName: Full=Peroxisomal membrane protein 1-like; Short=PXMP1-L; AltName: Full=Peroxisomal membrane protein 69; Short=PMP69;
CA-CS-2-119857310-119857387.0	chr2:119857310-119857387(+)	Jmjd7	0.638	0.907	0.269	1.19e-11	jmjC domain-containing protein 7
CA-CA-17-83827555-83827588.0	chr17:83827555-83827588(+)	Eml4	0.529	0.797	0.268	1.41e-11	echinoderm microtubule-associated protein-like 4
CA-CA-7-140838672-140838774.0	chr7:140838672-140838774(+)	2700050L05Rik	0.986	0.719	-0.267	1.51e-11	erythroid differentiation-related factor 1
CA-CA-8-72785129-72785216.0	chr8:72785129-72785216(+)	Sugp2	0.997	0.731	-0.266	1.78e-11	SURP and G-patch domain-containing protein 2
CA-CA-1-92999823-92999895.0	chr1:92999823-92999895(+)	Lrrfip1	0.595	0.331	-0.264	2.49e-11	leucine-rich repeat flightless-interacting
CA-CA-12-16577969-16578068.0	chr12:16577969-16578068(-)	Lpin1	0.705	0.441	-0.264	2.49e-11	phosphatidate phosphatase LPIN1 isoform b
CA-CA-12-58404331-58404538.0	chr12:58404331-58404538(+)	Mipol1	0.349	0.613	0.264	2.76e-11	mirror-image polydactyly gene 1 protein homolog
CA-CA-11-83178296-83178338.0	chr11:83178296-83178338(+)	Ap2b1	0.189	0.452	0.263	3.27e-11	AP-2 complex subunit beta isoform a
CA-CA-13-58282182-58282266.0	chr13:58282182-58282266(-)	Ubqln1	0.703	0.44	-0.263	2.94e-11	ubiquilin-1 isoform 2
CA-CA-2-35271991-35272027.1	chr2:35271991-35272027(-)	Ggta1	0.439	0.702	0.263	3.27e-11	N-acetyllactosaminide
CA-CA-12-85166208-85166241.0	chr12:85166208-85166241(-)	Numb	0.796	0.534	-0.262	3.48e-11	protein numb homolog isoform 1
CA-CA-13-38033411-38033573.0	chr13:38033411-38033573(+)	Rreb1	0.639	0.377	-0.262	3.48e-11	Mus musculus 18-day embryo whole body cDNA, RIKEN full-length enriched library, clone:1110037N09 product:unclassifiable, full insert sequence.
CA-CS-1-74625898-74626192.0	chr1:74625898-74626192(-)	Zfp142	0.7	0.962	0.262	3.85e-11	SubName: Full=Zinc finger 142;
CA-CA-1-36404061-36404139.0	chr1:36404061-36404139(-)	Kiaa1310	0.054	0.315	0.261	4.55e-11	RecName: Full=Uncharacterized protein KIAA1310;
CA-CA-X-132278101-132278153.0	chrX:132278101-132278153(+)	Armcx5	0.824	0.563	-0.261	4.1e-11	armadillo repeat-containing X-linked protein 5
CA-CS-11-98811558-98812109.1	chr11:98811558-98812109(+)	Rara	0.679	0.94	0.261	4.55e-11	retinoic acid receptor alpha isoform 1
CA-CA-19-6067122-6067319.0	chr19:6067122-6067319(-)	Tm7sf2	0.624	0.883	0.259	6.31e-11	delta(14)-sterol reductase
CA-CA-5-100464653-100464758.0	chr5:100464653-100464758(-)	Hnrpdl	0.53	0.272	-0.258	6.71e-11	heterogeneous nuclear ribonucleoprotein D-like
CA-CA-7-123291766-123291847.0	chr7:123291766-123291847(-)	Plekha7	0.023	0.281	0.258	7.43e-11	pleckstrin homology domain-containing family A
CA-CA-11-104179470-104179563.0	chr11:104179470-104179563(+)	Mapt	0.3	0.043	-0.257	7.9e-11	RecName: Full=Microtubule-associated protein;
CA-CA-12-112048814-112048988.0	chr12:112048814-112048988(-)	Stk30	0.622	0.368	-0.254	1.28e-10	MAPK/MAK/MRK overlapping kinase
CA-CA-2-112156397-112156442.0	chr2:112156397-112156442(+)	Slc12a6	0.806	0.552	-0.254	1.28e-10	solute carrier family 12 member 6 isoform 2
CA-CA-6-72598794-72598836.0	chr6:72598794-72598836(-)	Tcf7l1	0.63	0.376	-0.254	1.28e-10	transcription factor 7-like 1 isoform 1
CA-CA-15-79134734-79134899.0	chr15:79134734-79134899(-)	Pla2g6	0.667	0.414	-0.253	1.51e-10	85 kDa calcium-independent phospholipase A2
CA-CA-6-131241758-131241958.0	chr6:131241758-131241958(-)	Magohb	0.036	0.289	0.253	1.67e-10	protein mago nashi homolog 1-related
CA-CS-17-31639715-31639828.1	chr17:31639715-31639828(-)	Wdr4	0.688	0.94	0.252	1.95e-10	tRNA (guanine-N(7)-)-methyltransferase subunit
CA-CS-7-5033619-5033723.0	chr7:5033619-5033723(+)	Epn1	0.602	0.854	0.252	1.95e-10	epsin-1
CA-CA-6-142967847-142967949.0	chr6:142967847-142967949(-)	5730419I09Rik	0.966	0.715	-0.251	2.08e-10	hypothetical protein LOC74741 isoform 1
CA-CS-5-31207481-31207528.0	chr5:31207481-31207528(+)	Agbl5	0.611	0.862	0.251	2.29e-10	cytosolic carboxypeptidase-like protein 5
CA-CA-3-87965702-87965723.0	chr3:87965702-87965723(+)	Mef2d	0.029	0.279	0.25	2.69e-10	myocyte-specific enhancer factor 2D
CA-CA-8-4240687-4240735.0	chr8:4240687-4240735(+)	Map2k7	0.071	0.319	0.248	3.68e-10	dual specificity mitogen-activated protein
CA-CA-19-7356287-7356449.0	chr19:7356287-7356449(-)	Mark2	0.824	0.577	-0.247	3.9e-10	serine/threonine-protein kinase MARK2 isoform 4
CA-CA-19-7063912-7064077.0	chr19:7063912-7064077(-)	Dnajc4	0.723	0.969	0.246	5.03e-10	dnaJ homolog subfamily C member 4
CA-CA-5-123192108-123192237.0	chr5:123192108-123192237(-)	mKIAA0787	0.488	0.734	0.246	5.03e-10	Mus musculus Ca+/calmodulin-dependent protein kinase kinase beta mRNA, complete cds.
CA-CA-6-50283184-50283292.0	chr6:50283184-50283292(-)	Osbpl3	0.51	0.264	-0.246	4.56e-10	oxysterol-binding protein-related protein 3
CA-CS-5-124564073-124564201.0	chr5:124564073-124564201(+)	Ogfod2	0.588	0.834	0.246	5.03e-10	2-oxoglutarate and iron-dependent oxygenase
CA-CA-11-80071015-80071138.0	chr11:80071015-80071138(+)	Rhot1	0.202	0.447	0.245	5.88e-10	mitochondrial Rho GTPase 1 isoform 2
CA-CA-5-122806802-122806814.0	chr5:122806802-122806814(+)	Vps29	0.133	0.378	0.245	5.88e-10	vacuolar protein sorting-associated protein 29
CA-CS-8-97624546-97624573.0	chr8:97624546-97624573(-)	Kifc3	0.427	0.672	0.245	5.88e-10	kinesin-like protein KIFC3 isoform c
CA-CA-8-124911592-124911664.0	chr8:124911592-124911664(+)	Zc3h18	0.579	0.335	-0.244	6.23e-10	zinc finger CCCH domain-containing protein 18
CA-CA-2-26244011-26244080.0	chr2:26244011-26244080(-)	Sdccag3	0.588	0.345	-0.243	7.27e-10	serologically defined colon cancer antigen 3
CA-CA-17-48538306-48538393.0	chr17:48538306-48538393(-)	Nfya	0.465	0.707	0.242	9.34e-10	nuclear transcription factor Y subunit alpha
CA-CA-4-116381847-116381878.0	chr4:116381847-116381878(+)	Ccdc163	0.561	0.319	-0.242	8.48e-10	coiled-coil domain containing 163
CA-CA-9-108421097-108421157.0	chr9:108421097-108421157(+)	Qrich1	0.574	0.816	0.242	9.34e-10	glutamine-rich protein 1
CA-CS-17-56564749-56565349.0	chr17:56564749-56565349(-)	Ptprs	0.716	0.958	0.242	9.34e-10	receptor-type tyrosine-protein phosphatase S
CA-CA-11-93974576-93974615.0	chr11:93974576-93974615(+)	Spag9	0.207	0.448	0.241	1.09e-09	C-Jun-amino-terminal kinase-interacting protein
CA-CA-19-42260109-42260130.0	chr19:42260109-42260130(+)	Zfyve27	0.007	0.247	0.24	1.27e-09	zinc finger FYVE domain-containing protein 27
CA-CA-13-39036368-39036523.0	chr13:39036368-39036523(-)	Slc35b3	0.516	0.755	0.239	1.47e-09	adenosine 3'-phospho 5'-phosphosulfate
CA-CA-7-31349721-31349817.0	chr7:31349721-31349817(+)	Gapdhs	0.687	0.926	0.239	1.47e-09	glyceraldehyde-3-phosphate dehydrogenase,
CA-CS-5-24003887-24004025.0	chr5:24003887-24004025(+)	Agap3	0.72	0.481	-0.239	1.34e-09	arf-GAP with GTPase, ANK repeat and PH
CA-CS-8-32269064-32269227.0	chr8:32269064-32269227(+)	BC019943	0.434	0.673	0.239	1.47e-09	hypothetical protein LOC234138 isoform a
CA-CA-2-131036998-131037209.0	chr2:131036998-131037209(+)	2310035K24Rik	0.745	0.507	-0.238	1.56e-09	Mus musculus adult male kidney cDNA, RIKEN full-length enriched library, clone:0610038L13 product:RIKEN cDNA 0610038L13 gene, full insert sequence.
CA-CA-5-143854673-143854804.0	chr5:143854673-143854804(-)	Rnf216	0.712	0.95	0.238	1.72e-09	E3 ubiquitin-protein ligase RNF216 isoform A
CA-CA-11-102964548-102964683.0	chr11:102964548-102964683(+)	Acbd4	0.438	0.675	0.237	1.99e-09	acyl-Coenzyme A binding domain containing 4
CA-CA-17-48538309-48538390.0	chr17:48538309-48538390(-)	Nfya	0.23	0.467	0.237	1.99e-09	nuclear transcription factor Y subunit alpha
CA-CA-6-131325991-131326198.0	chr6:131325991-131326198(-)	Csda	0.796	0.559	-0.237	1.82e-09	DNA-binding protein A long isoform
CA-CA-17-28454102-28454168.0	chr17:28454102-28454168(+)	Fance	0.89	0.655	-0.235	2.45e-09	SubName: Full=Fanconi anemia, complementation group E;
CA-CA-4-149000195-149000225.0	chr4:149000195-149000225(+)	Clstn1	0.04	0.275	0.235	2.69e-09	calsyntenin-1 precursor
CA-CS-11-98124783-98124884.0	chr11:98124783-98124884(+)	Cdk12	0.72	0.955	0.235	2.69e-09	cell division protein kinase 12 isoform 2
CA-CA-3-87522150-87522180.0	chr3:87522150-87522180(+)	Arhgef11	0.63	0.396	-0.234	2.85e-09	rho guanine nucleotide exchange factor 11
CA-CS-15-99657222-99657268.0	chr15:99657222-99657268(-)	Lima1	0.985	0.751	-0.234	2.85e-09	LIM domain and actin-binding protein 1 isoform
CA-CA-1-58476964-58477055.0	chr1:58476964-58477055(-)	Clk1	0.763	0.53	-0.233	3.3e-09	dual specificity protein kinase CLK1
CA-CA-2-156004615-156004688.0	chr2:156004615-156004688(-)	Caper	0.609	0.842	0.233	3.62e-09	Mus musculus adult male tongue cDNA, RIKEN full-length enriched library, clone:2310040E03 product:unclassifiable, full insert sequence.
CA-CA-4-137643447-137643480.1	chr4:137643447-137643480(+)	Eif4g3	0.084	0.317	0.233	3.62e-09	SubName: Full=Eukaryotic translation initiation factor 4 gamma, 3; SubName: Full=Putative uncharacterized protein;
CA-CS-9-56928901-56929009.0	chr9:56928901-56929009(+)	Sin3a	0.462	0.695	0.233	3.62e-09	paired amphipathic helix protein Sin3a isoform
CA-CA-19-47702137-47702230.0	chr19:47702137-47702230(+)	Slk	0.246	0.014	-0.232	3.83e-09	STE20-like serine/threonine-protein kinase
CA-CA-8-46135195-46135231.0	chr8:46135195-46135231(+)	Fat1	0.624	0.392	-0.232	3.83e-09	FAT tumor suppressor homolog 1
CA-CS-9-107233421-107233486.0	chr9:107233421-107233486(-)	Hemk1	0.999	0.767	-0.232	3.83e-09	hemK methyltransferase family member 1
CA-CA-3-95012761-95012858.0	chr3:95012761-95012858(-)	Gabpb2	0.536	0.767	0.231	4.86e-09	GA-binding protein subunit beta-2
CA-CA-9-57294883-57295040.0	chr9:57294883-57295040(-)	Scamp5	0.444	0.675	0.231	4.86e-09	secretory carrier-associated membrane protein 5
CA-CA-11-29606409-29608770.0	chr11:29606409-29608770(+)	Rtn4	0.226	0.456	0.23	5.63e-09	reticulon-4 isoform A
CA-CA-12-109921557-109921620.0	chr12:109921557-109921620(+)	Evl	0.949	0.719	-0.23	5.14e-09	ena/VASP-like protein isoform 1
CA-CA-19-46681201-46681249.0	chr19:46681201-46681249(+)	D19Wsu162e	0.779	0.549	-0.23	5.14e-09	outcome predictor in acute leukemia 1 homolog
CA-CA-2-26244435-26244585.0	chr2:26244435-26244585(-)	Sdccag3	0.172	0.402	0.23	5.63e-09	serologically defined colon cancer antigen 3
CA-CA-2-26269198-26269258.0	chr2:26269198-26269258(-)	Sec16a	0.491	0.721	0.23	5.63e-09	SEC16 homolog A
CA-CA-17-48538306-48538390.0	chr17:48538306-48538390(-)	Nfya	0.39	0.619	0.229	6.51e-09	nuclear transcription factor Y subunit alpha
CA-CA-6-146866269-146866430.0	chr6:146866269-146866430(+)	Ppfibp1	0.416	0.187	-0.229	5.95e-09	liprin-beta-1 isoform 1
CA-CA-6-83430836-83430936.0	chr6:83430836-83430936(-)	Dguok	0.564	0.793	0.229	6.51e-09	deoxyguanosine kinase, mitochondrial isoform 1
CA-CS-5-124183564-124183639.0	chr5:124183564-124183639(-)	Rsrc2	0.633	0.404	-0.229	5.95e-09	arginine/serine-rich coiled-coil protein 2
CA-CA-13-34257929-34258005.0	chr13:34257929-34258005(+)	Psmg4	0.818	0.59	-0.228	6.88e-09	proteasome assembly chaperone 4 isoform b
CA-CA-6-120388461-120388543.0	chr6:120388461-120388543(+)	Kdm5a	0.651	0.423	-0.228	6.88e-09	lysine-specific demethylase 5A
CA-CA-12-100457807-100457873.0	chr12:100457807-100457873(-)	Foxn3	0.412	0.185	-0.227	7.95e-09	forkhead box protein N3
CA-CA-3-88973536-88973624.0	chr3:88973536-88973624(+)	Clk2	0.793	0.566	-0.227	7.95e-09	dual specificity protein kinase CLK2 isoform 2
CA-CA-6-83147312-83147327.0	chr6:83147312-83147327(+)	Dctn1	0.005	0.232	0.227	8.7e-09	dynactin subunit 1 isoform 2
CA-CA-13-94156299-94156335.0	chr13:94156299-94156335(+)	Homer1	0.076	0.302	0.226	1e-08	homer protein homolog 1 isoform L
CA-CA-2-152529730-152529930.0	chr2:152529730-152529930(+)	H13	0.153	0.379	0.226	1e-08	minor histocompatibility antigen H13 isoform 1
CA-CA-2-60597815-60597863.0	chr2:60597815-60597863(-)	Rbms1	0.33	0.556	0.226	1e-08	RNA-binding motif, single-stranded-interacting
CA-CA-X-45309386-45309410.0	chrX:45309386-45309410(+)	Ocrl	0.807	0.581	-0.226	9.19e-09	inositol polyphosphate 5-phosphatase OCRL-1
CA-CA-18-65327167-65327227.0	chr18:65327167-65327227(+)	Nedd4l	0.239	0.015	-0.224	1.22e-08	E3 ubiquitin-protein ligase NEDD4-like isoform
CA-CA-6-120693800-120693884.0	chr6:120693800-120693884(+)	Cecr2	0.673	0.449	-0.224	1.22e-08	cat eye syndrome chromosome region, candidate 2
CA-CA-1-107902591-107902663.0	chr1:107902591-107902663(+)	Zcchc2	0.9	0.677	-0.223	1.41e-08	zinc finger CCHC domain-containing protein 2
CA-CS-X-149582994-149583078.0	chrX:149582994-149583078(+)	Rragb	0.623	0.846	0.223	1.54e-08	ras-related GTP-binding protein B
CA-CA-17-35042554-35042656.0	chr17:35042554-35042656(+)	Ehmt2	0.494	0.716	0.222	1.78e-08	histone-lysine N-methyltransferase, H3 lysine-9
CA-CA-19-10653471-10653564.1	chr19:10653471-10653564(+)	Cybasc3	0.849	0.627	-0.222	1.63e-08	cytochrome b ascorbate-dependent protein 3
CA-CA-2-10499155-10499254.0	chr2:10499155-10499254(+)	Sfmbt2	0.624	0.402	-0.222	1.63e-08	scm-like with four MBT domains protein 2 isoform
CA-CS-12-113033758-113033889.0	chr12:113033758-113033889(+)	Klc1	0.469	0.691	0.222	1.78e-08	kinesin light chain 1 isoform 1H
CA-CS-4-98593126-98593365.0	chr4:98593126-98593365(+)	Usp1	0.623	0.844	0.221	2.05e-08	ubiquitin carboxyl-terminal hydrolase 1
CA-CA-18-34770063-34770282.0	chr18:34770063-34770282(-)	Brd8	0.755	0.535	-0.22	2.16e-08	bromodomain-containing protein 8
CA-CS-7-30099157-30099208.0	chr7:30099157-30099208(+)	Dpf1	0.58	0.8	0.22	2.35e-08	zinc finger protein neuro-d4
CA-CA-1-34353586-34353604.0	chr1:34353586-34353604(+)	Dst	0.299	0.518	0.219	2.71e-08	bullous pemphigoid antigen 1 isoform b
CA-CA-11-30727008-30727069.0	chr11:30727008-30727069(+)	Psme4	0.005	0.224	0.219	2.71e-08	proteasome activator complex subunit 4
CA-CA-4-140142698-140142815.0	chr4:140142698-140142815(-)	Arhgef10l	0.271	0.49	0.219	2.71e-08	rho guanine nucleotide exchange factor 10-like
CA-CA-7-133611463-133611563.0	chr7:133611463-133611563(-)	Psmbeta	0.885	0.666	-0.219	2.48e-08	Mus musculus Pro-rich, PH and SH2 domain-containing signaling mediator beta (Psmbeta) mRNA, complete cds.
CA-CA-8-125969997-125970084.0	chr8:125969997-125970084(+)	Def8	0.436	0.217	-0.219	2.48e-08	differentially expressed in FDCP 8
CA-CA-9-98891333-98891390.0	chr9:98891333-98891390(+)	Faim	0.138	0.357	0.219	2.71e-08	fas apoptotic inhibitory molecule 1 Faim-S
CA-CA-11-116027145-116027226.1	chr11:116027145-116027226(-)	Fbf1	0.888	0.67	-0.218	2.85e-08	fas-binding factor 1
CA-CA-11-54485156-54485180.0	chr11:54485156-54485180(+)	Rapgef6	0.001	0.219	0.218	3.11e-08	Rap guanine nucleotide exchange factor (GEF) 6
CA-CA-10-59465165-59465215.0	chr10:59465165-59465215(-)	Anapc16	0.424	0.207	-0.217	3.28e-08	anaphase-promoting complex subunit 16
CA-CA-5-76986843-76986888.0	chr5:76986843-76986888(+)	Exoc1	0.535	0.318	-0.217	3.28e-08	exocyst complex component 1
CA-CA-11-86514562-86514583.0	chr11:86514562-86514583(-)	Cltc	0.044	0.26	0.216	4.1e-08	clathrin heavy chain 1
CA-CA-6-38504979-38505063.0	chr6:38504979-38505063(+)	Luc7l2	0.042	0.258	0.216	4.1e-08	Mus musculus CGI-74-like SR-rich protein mRNA, complete cds.
CA-CA-7-106465981-106466178.0	chr7:106465981-106466178(+)	Mtap6	0.426	0.642	0.216	4.1e-08	microtubule-associated protein 6 isoform 1
CA-CA-8-11542901-11542977.0	chr8:11542901-11542977(-)	Cars2	0.079	0.295	0.216	4.1e-08	probable cysteinyl-tRNA synthetase,
CA-CA-11-120826261-120826324.0	chr11:120826261-120826324(-)	Csnk1d	0.56	0.345	-0.215	4.32e-08	casein kinase I isoform delta isoform 1
CA-CA-12-4249835-4249890.0	chr12:4249835-4249890(-)	Ncoa1	0.809	0.594	-0.215	4.32e-08	nuclear receptor coactivator 1
CA-CA-15-82644910-82645033.0	chr15:82644910-82645033(-)	Tcf20	0.172	0.386	0.214	5.4e-08	transcription factor 20 isoform a
CA-CA-4-125915765-125915876.0	chr4:125915765-125915876(-)	Mtap7d1	0.474	0.688	0.214	5.4e-08	MAP7 domain-containing protein 1 isoform 1
CA-CA-2-156350616-156351024.0	chr2:156350616-156351024(+)	Epb4.1l1	0.574	0.787	0.213	6.18e-08	band 4.1-like protein 1 isoform a
CA-CA-9-50336250-50336337.0	chr9:50336250-50336337(-)	Pts	0.151	0.364	0.213	6.18e-08	6-pyruvoyl tetrahydrobiopterin synthase
CA-CA-10-20054304-20054451.0	chr10:20054304-20054451(+)	Bclaf1	0.457	0.669	0.212	7.08e-08	bcl-2-associated transcription factor 1 isoform
CA-CA-11-3133990-3134062.0	chr11:3133990-3134062(+)	Eif4enif1	0.463	0.675	0.212	7.08e-08	eukaryotic translation initiation factor 4E
CA-CA-11-49977663-49977714.0	chr11:49977663-49977714(+)	Tbc1d9b	0.063	0.275	0.212	7.08e-08	TBC1 domain family member 9B
CA-CA-6-93719501-93719537.0	chr6:93719501-93719537(-)	Magi1	0.738	0.95	0.212	7.08e-08	membrane-associated guanylate kinase, WW and PDZ
CA-CA-8-119427063-119427238.0	chr8:119427063-119427238(-)	2310061C15Rik	0.093	0.305	0.212	7.08e-08	hypothetical protein LOC66531
CA-CA-9-58732276-58732435.0	chr9:58732276-58732435(-)	Neo1	0.958	0.746	-0.212	6.51e-08	neogenin isoform 1
CA-CS-10-25215250-25215397.0	chr10:25215250-25215397(+)	Epb4.1l2	0.342	0.554	0.212	7.08e-08	band 4.1-like protein 2
CA-CS-19-29425533-29425664.0	chr19:29425533-29425664(-)	5033414D02Rik	0.732	0.944	0.212	7.08e-08	transmembrane protein C9orf46 homolog
CA-CS-3-19908814-19908922.0	chr3:19908814-19908922(-)	Hps3	0.733	0.945	0.212	7.08e-08	Mus musculus Hermansky-Pudlak syndrome type-3 protein (Hps3) mRNA, complete cds.
CA-CA-5-148314660-148314778.0	chr5:148314660-148314778(+)	Pan3	0.108	0.319	0.211	8.11e-08	PAB-dependent poly(A)-specific ribonuclease
CA-CS-10-25213372-25213435.0	chr10:25213372-25213435(+)	Epb4.1l2	0.677	0.888	0.211	8.11e-08	band 4.1-like protein 2
CA-CS-4-98593145-98593365.0	chr4:98593145-98593365(+)	Usp1	0.629	0.84	0.211	8.11e-08	ubiquitin carboxyl-terminal hydrolase 1
CA-CS-5-125010726-125010809.0	chr5:125010726-125010809(+)	Ddx55	0.977	0.766	-0.211	7.45e-08	RecName: Full=ATP-dependent RNA helicase DDX55; EC=3.6.4.13; AltName: Full=DEAD box protein 55;
CA-CA-9-117968737-117968784.0	chr9:117968737-117968784(+)	Azi2	0.324	0.114	-0.21	8.53e-08	5-azacytidine-induced protein 2 isoform a
CA-CA-11-4964839-4965097.0	chr11:4964839-4965097(-)	Gas2l1	0.508	0.717	0.209	1.06e-07	GAS2-like protein 1 isoform alpha
CA-CA-4-134481691-134481736.0	chr4:134481691-134481736(+)	D4Wsu53e	0.247	0.456	0.209	1.06e-07	hypothetical protein LOC27981
CA-CA-6-119903788-119904250.0	chr6:119903788-119904250(-)	Wnk1	0.271	0.48	0.209	1.06e-07	serine/threonine-protein kinase WNK1 isoform 5
CA-CS-1-82876582-82876702.0	chr1:82876582-82876702(+)	Agfg1	0.998	0.789	-0.209	9.75e-08	arf-GAP domain and FG repeats-containing protein
CA-CA-12-85138146-85138293.0	chr12:85138146-85138293(-)	Numb	0.358	0.15	-0.208	1.11e-07	protein numb homolog isoform 1
CA-CA-9-13641102-13641160.0	chr9:13641102-13641160(+)	Fam76b	0.011	0.218	0.207	1.38e-07	hypothetical protein LOC72826
CA-CS-2-30042706-30042827.0	chr2:30042706-30042827(-)	Ccbl1	0.836	0.629	-0.207	1.27e-07	kynurenine--oxoglutarate transaminase 1
CA-CS-6-29311559-29311753.0	chr6:29311559-29311753(+)	Calu	0.919	0.712	-0.207	1.27e-07	calumenin isoform 1
CA-CS-7-28449968-28450117.0	chr7:28449968-28450117(-)	Map3k10	0.453	0.66	0.207	1.38e-07	mitogen-activated protein kinase kinase kinase
CA-CA-4-133220572-133221694.0	chr4:133220572-133221694(-)	Pigv	0.763	0.557	-0.206	1.45e-07	GPI mannosyltransferase 2 isoform 2
CA-CA-6-30040268-30040304.0	chr6:30040268-30040304(+)	Nrf1	0.367	0.161	-0.206	1.45e-07	nuclear respiratory factor 1
CA-CA-16-91674939-91675019.0	chr16:91674939-91675019(+)	Son	0.094	0.299	0.205	1.8e-07	protein SON
CA-CA-19-4159565-4159705.0	chr19:4159565-4159705(-)	Rps6kb2	0.034	0.239	0.205	1.8e-07	ribosomal protein S6 kinase beta-2
CA-CA-2-179763662-179763779.0	chr2:179763662-179763779(+)	Lsm14b	0.434	0.639	0.205	1.8e-07	protein LSM14 homolog B
CA-CA-X-17824100-17824235.0	chrX:17824100-17824235(+)	Kdm6a	0.87	0.665	-0.205	1.66e-07	lysine-specific demethylase 6A
CA-CS-10-79875571-79875807.0	chr10:79875571-79875807(-)	Tcf3	0.73	0.935	0.205	1.8e-07	transcription factor E2-alpha isoform 1
CA-CS-2-125397404-125397569.0	chr2:125397404-125397569(-)	Cep152	0.546	0.341	-0.205	1.66e-07	centrosomal protein of 152 kDa
CA-CA-12-3455546-3455640.0	chr12:3455546-3455640(+)	Asxl2	0.078	0.282	0.204	2.05e-07	putative Polycomb group protein ASXL2
CA-CA-19-40374732-40374792.0	chr19:40374732-40374792(-)	Sorbs1	0.59	0.794	0.204	2.05e-07	sorbin and SH3 domain-containing protein 1
CA-CS-11-20596753-20598376.0	chr11:20596753-20598376(-)	Aftph	0.157	0.361	0.204	2.05e-07	Mus musculus adult male testis cDNA, RIKEN full-length enriched library, clone:4930465J06 product:hypothetical protein, full insert sequence.
CA-CS-17-15153152-15153250.0	chr17:15153152-15153250(+)	2210404J11Rik	0.851	0.647	-0.204	1.89e-07	Mus musculus 10, 11 days embryo whole body cDNA, RIKEN full-length enriched library, clone:2810481G13 product:t-complex-associated testis expressed 3, full insert sequence.
CA-CA-6-49202801-49203107.0	chr6:49202801-49203107(-)	Tra2a	0.108	0.311	0.203	2.34e-07	transformer-2 protein homolog alpha
CA-CA-11-72004779-72004846.0	chr11:72004779-72004846(-)	4933427D14Rik	0.093	0.295	0.202	2.66e-07	hypothetical protein LOC74477
CA-CA-14-68352197-68352347.0	chr14:68352197-68352347(+)	Kctd9	0.856	0.654	-0.202	2.45e-07	BTB/POZ domain-containing protein KCTD9 isoform
CA-CA-3-90306037-90306175.0	chr3:90306037-90306175(-)	2500003M10Rik	0.863	0.661	-0.202	2.45e-07	Friend of PRMT1 protein
CA-CA-4-137777440-137777638.1	chr4:137777440-137777638(+)	Hp1bp3	0.792	0.59	-0.202	2.45e-07	heterochromatin protein 1-binding protein 3
CA-CA-6-39598819-39598855.0	chr6:39598819-39598855(-)	Braf	0.023	0.225	0.202	2.66e-07	serine/threonine-protein kinase B-raf
CA-CA-1-71660336-71660609.0	chr1:71660336-71660609(-)	Fn1	0.738	0.939	0.201	3.03e-07	fibronectin precursor
CA-CA-11-113684684-113684741.0	chr11:113684684-113684741(-)	Sdk2	0.456	0.657	0.201	3.03e-07	RecName: Full=Protein sidekick-2; Flags: Precursor;
CA-CA-4-137460984-137461070.0	chr4:137460984-137461070(+)	Ece1	0.405	0.204	-0.201	2.79e-07	Mus musculus 10 days neonate cerebellum cDNA, RIKEN full-length enriched library, clone:B930053B19 product:unclassifiable, full insert sequence.
CA-CA-1-120419897-120419924.0	chr1:120419897-120419924(+)	Clasp1	0.081	0.281	0.2	3.44e-07	CLIP-associating protein 1 isoform 1
CA-CA-11-116028446-116028542.0	chr11:116028446-116028542(-)	Fbf1	0.305	0.505	0.2	3.44e-07	fas-binding factor 1
CA-CA-2-181237580-181237640.0	chr2:181237580-181237640(+)	Tpd52l2	0.864	0.664	-0.2	3.18e-07	tumor protein D54
CA-CA-4-134902230-134902360.0	chr4:134902230-134902360(-)	Srrm1	0.033	0.233	0.2	3.44e-07	serine/arginine repetitive matrix protein 1
CA-CA-5-115187356-115187446.0	chr5:115187356-115187446(-)	Git2	0.941	0.741	-0.2	3.18e-07	ARF GTPase-activating protein GIT2 isoform 1
CA-CA-1-16476100-16476231.0	chr1:16476100-16476231(-)	Stau2	0.606	0.407	-0.199	3.61e-07	double-stranded RNA-binding protein Staufen
CA-CA-10-69443571-69443598.0	chr10:69443571-69443598(+)	Ank3	0.001	0.2	0.199	3.91e-07	ankyrin 3, epithelial isoform i
CA-CA-11-109511754-109511938.0	chr11:109511754-109511938(+)	NA	0.249	0.448	0.199	3.91e-07	NA
CA-CA-X-54044415-54044615.0	chrX:54044415-54044615(+)	Fhl1	0.216	0.414	0.198	4.44e-07	four and a half LIM domains protein 1 isoform 3
CA-CS-14-103668574-103668682.0	chr14:103668574-103668682(-)	Mycbp2	0.965	0.767	-0.198	4.1e-07	probable E3 ubiquitin-protein ligase MYCBP2
CA-CS-19-4761976-4762647.0	chr19:4761976-4762647(+)	Rbm4b	0.421	0.619	0.198	4.44e-07	RNA-binding protein 4B
CA-CS-4-148555592-148555711.0	chr4:148555592-148555711(-)	Kif1b	0.801	0.999	0.198	4.44e-07	SubName: Full=Kif1b protein; Flags: Fragment;
CA-CS-8-74206798-74206883.0	chr8:74206798-74206883(+)	Jak3	0.88	0.682	-0.198	4.1e-07	tyrosine-protein kinase JAK3
CA-CA-10-126704695-126704701.0	chr10:126704695-126704701(+)	Dctn2	0.11	0.307	0.197	5.04e-07	dynactin subunit 2 isoform 2
CA-CA-2-165129165-165129201.0	chr2:165129165-165129201(-)	Elmo2	0.038	0.235	0.197	5.04e-07	engulfment and cell motility protein 2 isoform
CA-CA-3-151877788-151877851.0	chr3:151877788-151877851(+)	Fubp1	0.088	0.285	0.197	5.04e-07	far upstream element-binding protein 1
CA-CA-8-127223555-127223621.1	chr8:127223555-127223621(-)	Ttc13	0.465	0.268	-0.197	4.66e-07	tetratricopeptide repeat protein 13
CA-CA-1-74333665-74333782.0	chr1:74333665-74333782(+)	Pnkd	0.985	0.789	-0.196	5.28e-07	probable hydrolase PNKD isoform 3
CA-CA-5-31229060-31229195.0	chr5:31229060-31229195(+)	Khk	0.209	0.405	0.196	5.71e-07	ketohexokinase
CA-CA-7-31740818-31741019.0	chr7:31740818-31741019(-)	Usf2	0.708	0.904	0.196	5.71e-07	RecName: Full=Upstream stimulatory factor 2; AltName: Full=Major late transcription factor 2; AltName: Full=Upstream transcription factor 2;
CA-CA-7-52315574-52315756.0	chr7:52315574-52315756(-)	Prrg2	0.414	0.61	0.196	5.71e-07	transmembrane gamma-carboxyglutamic acid protein
CA-CS-5-138702780-138702944.0	chr5:138702780-138702944(-)	BC037034	0.94	0.744	-0.196	5.28e-07	RecName: Full=Uncharacterized protein C7orf43 homolog;
CA-CA-11-119361159-119361199.0	chr11:119361159-119361199(+)	A730011L01Rik	0.97	0.775	-0.195	5.99e-07	putative endonuclease FLJ39025 homolog isoform
CA-CA-11-51081666-51081733.0	chr11:51081666-51081733(+)	Clk4	0.055	0.25	0.195	6.48e-07	dual specificity protein kinase CLK4
CA-CA-7-135590244-135590312.0	chr7:135590244-135590312(-)	Tial1	0.02	0.215	0.195	6.48e-07	nucleolysin TIAR
CA-CA-11-121078206-121078390.0	chr11:121078206-121078390(+)	Hexdc	0.847	0.653	-0.194	6.79e-07	hexosaminidase D isoform 2
CA-CA-18-80469200-80469254.0	chr18:80469200-80469254(+)	Pqlc1	0.457	0.264	-0.193	7.69e-07	PQ-loop repeat-containing protein 1 isoform a
CA-CA-4-11095043-11095081.0	chr4:11095043-11095081(+)	Trp53inp1	0.49	0.297	-0.193	7.69e-07	tumor protein p53-inducible nuclear protein 1
CA-CS-11-49687337-49687409.0	chr11:49687337-49687409(+)	Mapk9	0.881	0.688	-0.193	7.69e-07	mitogen-activated protein kinase 9 isoform
CA-CS-5-37209700-37209891.0	chr5:37209700-37209891(-)	Man2b2	0.78	0.973	0.193	8.31e-07	epididymis-specific alpha-mannosidase precursor
CA-CS-11-69811247-69811340.1	chr11:69811247-69811340(+)	Phf23	0.43	0.622	0.192	9.4e-07	PHD finger protein 23
CA-CS-5-138258120-138258204.0	chr5:138258120-138258204(+)	Zcwpw1	0.938	0.746	-0.192	8.71e-07	zinc finger CW-type PWWP domain protein 1
CA-CA-14-78032369-78032426.0	chr14:78032369-78032426(+)	Enox1	0.473	0.282	-0.191	9.85e-07	ecto-NOX disulfide-thiol exchanger 1
CA-CA-15-58778880-58779075.0	chr15:58778880-58779075(-)	Mtss1	0.701	0.51	-0.191	9.85e-07	metastasis suppressor protein 1 isoform 1
CA-CA-2-59188550-59188679.0	chr2:59188550-59188679(+)	Pkp4	0.382	0.573	0.191	1.06e-06	plakophilin-4 isoform 1
CA-CA-14-21322468-21322498.0	chr14:21322468-21322498(-)	Ppp3cb	0.568	0.758	0.19	1.2e-06	serine/threonine-protein phosphatase 2B
CA-CA-14-65419181-65419244.0	chr14:65419181-65419244(+)	Kif13b	0.649	0.459	-0.19	1.11e-06	kinesin-like protein KIF13B
CA-CA-3-65759051-65759198.0	chr3:65759051-65759198(-)	Ccnl1	0.259	0.449	0.19	1.2e-06	cyclin-L1
CA-CS-17-75748083-75748209.0	chr17:75748083-75748209(+)	Ltbp1	0.932	0.742	-0.19	1.11e-06	latent-transforming growth factor beta-binding
CA-CA-12-87365169-87365292.0	chr12:87365169-87365292(+)	Ttll5	0.615	0.426	-0.189	1.26e-06	tubulin polyglutamylase TTLL5
CA-CA-16-30321891-30321981.0	chr16:30321891-30321981(-)	Atp13a3	0.459	0.648	0.189	1.36e-06	probable cation-transporting ATPase 13A3 isoform
CA-CA-10-80780070-80780148.0	chr10:80780070-80780148(+)	Pip5k1c	0.205	0.392	0.187	1.73e-06	phosphatidylinositol-4-phosphate 5-kinase type-1
CA-CA-11-120579963-120580034.0	chr11:120579963-120580034(+)	Lrrc45	0.927	0.74	-0.187	1.6e-06	leucine-rich repeat-containing protein 45
CA-CA-5-111814539-111814624.0	chr5:111814539-111814624(+)	Pitpnb	0.908	0.721	-0.187	1.6e-06	phosphatidylinositol transfer protein beta
CA-CA-9-105395872-105395884.0	chr9:105395872-105395884(-)	Atp2c1	0.027	0.214	0.187	1.73e-06	calcium-transporting ATPase type 2C member 1
CA-CS-X-151649663-151650227.0	chrX:151649663-151650227(-)	Sat1	0.721	0.908	0.187	1.73e-06	diamine acetyltransferase 1
CA-CA-12-41137162-41137540.0	chr12:41137162-41137540(-)	Zfp277	0.082	0.268	0.186	1.95e-06	zinc finger protein 277 isoform 1
CA-CA-16-44745507-44745606.0	chr16:44745507-44745606(-)	Gtpbp8	0.905	0.719	-0.186	1.81e-06	GTP-binding protein 8 isoform 2
CA-CA-5-134842705-134842786.0	chr5:134842705-134842786(-)	Gtf2ird1	0.792	0.606	-0.186	1.81e-06	general transcription factor II-I repeat
CA-CA-6-148817510-148818167.0	chr6:148817510-148818167(-)	Caprin2	0.749	0.935	0.186	1.95e-06	caprin-2
CA-CA-4-144693516-144693591.0	chr4:144693516-144693591(-)	Vps13d	0.116	0.301	0.185	2.2e-06	vacuolar protein sorting-associated protein 13D
CA-CA-5-139705706-139705898.1	chr5:139705706-139705898(+)	Unc84a	0.876	0.691	-0.185	2.04e-06	Mus musculus 0 day neonate skin cDNA, RIKEN full-length enriched library, clone:4632417G13 product:SAD1-UNC84-LIKE PROTEIN (FRAGMENT) homolog [Mus musculus], full insert sequence.
CA-CA-11-116154588-116154627.0	chr11:116154588-116154627(-)	Exoc7	0.017	0.201	0.184	2.47e-06	exocyst complex component 7 isoform 2
CA-CA-14-52629644-52629733.0	chr14:52629644-52629733(-)	Zfp219	0.631	0.815	0.184	2.47e-06	zinc finger protein 219
CA-CA-19-46946145-46946211.0	chr19:46946145-46946211(+)	Cnnm2	0.7	0.884	0.184	2.47e-06	metal transporter CNNM2 isoform a
CA-CA-8-77523897-77524012.0	chr8:77523897-77524012(+)	Hmgxb4	0.758	0.574	-0.184	2.3e-06	HMG domain-containing protein 4
CA-CA-4-131939196-131939277.0	chr4:131939196-131939277(-)	Phactr4	0.466	0.283	-0.183	2.59e-06	phosphatase and actin regulator 4 isoform 1
CA-CA-5-100802398-100802734.0	chr5:100802398-100802734(-)	Sec31a	0.994	0.811	-0.183	2.59e-06	protein transport protein Sec31A
CA-CS-15-88911782-88911883.0	chr15:88911782-88911883(+)	Trabd	0.603	0.42	-0.183	2.59e-06	traB domain-containing protein
CA-CS-2-71066656-71066747.3	chr2:71066656-71066747(+)	Dync1i2	0.995	0.812	-0.183	2.59e-06	cytoplasmic dynein 1 intermediate chain 2
CA-CS-6-117819235-117819291.0	chr6:117819235-117819291(+)	Zfp239	0.785	0.968	0.183	2.79e-06	zinc finger protein 239
CA-CA-17-32472055-32472115.0	chr17:32472055-32472115(-)	Akap8l	0.043	0.225	0.182	3.13e-06	A-kinase anchor protein 8-like
CA-CS-15-76328197-76328345.0	chr15:76328197-76328345(+)	Hsf1	0.086	0.268	0.182	3.13e-06	heat shock factor protein 1
CA-CA-18-60986993-60987101.0	chr18:60986993-60987101(-)	Tcof1	0.722	0.541	-0.181	3.27e-06	treacle protein isoform 1
CA-CA-2-32650107-32650233.0	chr2:32650107-32650233(-)	Stxbp1	0.268	0.087	-0.181	3.27e-06	syntaxin-binding protein 1 isoform a
CA-CA-4-98660337-98660427.0	chr4:98660337-98660427(-)	Dock7	0.2	0.381	0.181	3.52e-06	dedicator of cytokinesis protein 7
CA-CS-17-83827339-83827365.0	chr17:83827339-83827365(+)	Eml4	0.938	0.757	-0.181	3.27e-06	echinoderm microtubule-associated protein-like 4
CA-CA-3-103157489-103157540.0	chr3:103157489-103157540(+)	Trim33	0.76	0.58	-0.18	3.68e-06	E3 ubiquitin-protein ligase TRIM33 isoform 1
CA-CA-9-61781035-61781077.0	chr9:61781035-61781077(-)	Kif23	0.308	0.488	0.18	3.96e-06	kinesin family member 23
CA-CS-11-97238310-97238412.0	chr11:97238310-97238412(+)	Socs7	0.326	0.506	0.18	3.96e-06	suppressor of cytokine signaling 7
CA-CS-17-32665220-32665303.0	chr17:32665220-32665303(+)	Cyp4f17	0.567	0.387	-0.18	3.68e-06	cytochrome P450, family 4, subfamily f,
CA-CS-6-116206244-116206307.0	chr6:116206244-116206307(+)	D6Wsu116e	0.95	0.77	-0.18	3.68e-06	WASH complex subunit FAM21
CA-CA-1-82738392-82738551.0	chr1:82738392-82738551(+)	Mff	0.438	0.617	0.179	4.44e-06	mitochondrial fission factor
CA-CA-11-120474159-120474397.0	chr11:120474159-120474397(-)	Pcyt2	0.137	0.316	0.179	4.44e-06	ethanolamine-phosphate cytidylyltransferase
CA-CA-13-103544135-103544336.0	chr13:103544135-103544336(-)	Mast4	0.193	0.372	0.179	4.44e-06	microtubule-associated serine/threonine-protein
CA-CA-2-124923298-124923370.0	chr2:124923298-124923370(-)	Myef2	0.519	0.698	0.179	4.44e-06	myelin expression factor 2 isoform 1
CA-CA-5-100802443-100802734.0	chr5:100802443-100802734(-)	Sec31a	0.995	0.816	-0.179	4.13e-06	protein transport protein Sec31A
CA-CA-12-60245685-60245757.0	chr12:60245685-60245757(+)	Ctage5	0.887	0.709	-0.178	4.64e-06	cutaneous T-cell lymphoma-associated antigen 5
CA-CA-15-58755383-58755523.0	chr15:58755383-58755523(-)	Tatdn1	0.294	0.472	0.178	4.99e-06	putative deoxyribonuclease TATDN1
CA-CA-15-93250714-93250921.0	chr15:93250714-93250921(+)	Pphln1	0.542	0.364	-0.178	4.64e-06	periphilin-1 isoform 1
CA-CA-3-89835217-89835292.0	chr3:89835217-89835292(-)	Ubap2l	0.765	0.587	-0.178	4.64e-06	ubiquitin-associated protein 2-like isoform 1
CA-CA-7-146032259-146032617.0	chr7:146032259-146032617(-)	Mapk1ip1	0.261	0.439	0.178	4.99e-06	MAPK-interacting and spindle-stabilizing
CA-CS-7-31349221-31349413.0	chr7:31349221-31349413(+)	Gapdhs	0.795	0.617	-0.178	4.64e-06	glyceraldehyde-3-phosphate dehydrogenase,
CA-CS-9-37321198-37321288.0	chr9:37321198-37321288(+)	BC024479	0.281	0.459	0.178	4.99e-06	hypothetical protein LOC235184
CA-CA-11-106948025-106948211.0	chr11:106948025-106948211(-)	Bptf	0.045	0.222	0.177	5.59e-06	bromodomain PHD finger transcription factor
CA-CA-19-9957681-9957693.0	chr19:9957681-9957693(-)	Incenp	0.059	0.236	0.177	5.59e-06	inner centromere protein
CA-CA-15-102035659-102035736.0	chr15:102035659-102035736(+)	Zfp740	0.416	0.24	-0.176	5.84e-06	zinc finger protein 740
CA-CA-8-73860774-73860864.0	chr8:73860774-73860864(+)	Myo9b	0.986	0.81	-0.176	5.84e-06	myosin-IXb isoform 3
CA-CA-1-134901230-134901298.0	chr1:134901230-134901298(-)	Mdm4	0.545	0.37	-0.175	6.54e-06	protein Mdm4
CA-CA-14-103576472-103576547.0	chr14:103576472-103576547(-)	Mycbp2	0.023	0.198	0.175	7.02e-06	probable E3 ubiquitin-protein ligase MYCBP2
CA-CA-3-145601506-145601633.0	chr3:145601506-145601633(+)	2410004B18Rik	0.126	0.301	0.175	7.02e-06	hypothetical protein LOC66421
CA-CA-5-116437696-116437741.0	chr5:116437696-116437741(+)	Cit	0.542	0.367	-0.175	6.54e-06	citron Rho-interacting kinase
CA-CS-1-133920129-133920415.0	chr1:133920129-133920415(+)	Elk4	0.912	0.737	-0.175	6.54e-06	ETS domain-containing protein Elk-4
CA-CS-X-12266454-12266586.0	chrX:12266454-12266586(-)	Med14	0.698	0.523	-0.175	6.54e-06	mediator of RNA polymerase II transcription
CA-CA-1-5091150-5091204.0	chr1:5091150-5091204(+)	Atp6v1h	0.968	0.794	-0.174	7.33e-06	V-type proton ATPase subunit H
CA-CA-11-116158884-116158977.0	chr11:116158884-116158977(-)	Exoc7	0.062	0.236	0.174	7.86e-06	exocyst complex component 7 isoform 1
CA-CA-11-20596753-20596834.0	chr11:20596753-20596834(-)	Aftph	0.032	0.206	0.174	7.86e-06	Mus musculus adult male testis cDNA, RIKEN full-length enriched library, clone:4930465J06 product:hypothetical protein, full insert sequence.
CA-CA-13-112238103-112238163.0	chr13:112238103-112238163(-)	Gpbp1	0.847	0.673	-0.174	7.33e-06	RecName: Full=Vasculin; AltName: Full=GC-rich promoter-binding protein 1; Short=mGPBP;
CA-CA-15-80065111-80065210.2	chr15:80065111-80065210(+)	Smcr7l	0.367	0.193	-0.174	7.33e-06	Smith-Magenis syndrome chromosomal region
CA-CA-3-54928676-54928847.0	chr3:54928676-54928847(+)	Spg20	0.813	0.639	-0.174	7.33e-06	SubName: Full=Putative uncharacterized protein Spg20;
CA-CS-4-131513557-131513734.2	chr4:131513557-131513734(-)	Epb4.1	0.812	0.986	0.174	7.86e-06	protein 4.1 isoform 2
CA-CA-17-24743168-24743297.0	chr17:24743168-24743297(-)	Tsc2	0.724	0.551	-0.173	8.2e-06	tuberin isoform 1
CA-CA-6-146541155-146541269.0	chr6:146541155-146541269(+)	Fgfr1op2	0.602	0.775	0.173	8.8e-06	FGFR1 oncogene partner 2 homolog
CA-CA-7-71545054-71545230.0	chr7:71545054-71545230(+)	Mcee	0.914	0.741	-0.173	8.2e-06	methylmalonyl-CoA epimerase, mitochondrial
CA-CS-6-124882116-124882239.0	chr6:124882116-124882239(+)	Mlf2	0.784	0.957	0.173	8.8e-06	myeloid leukemia factor 2
CA-CA-2-52989445-52989539.0	chr2:52989445-52989539(+)	Fmnl2	0.755	0.583	-0.172	9.17e-06	formin-like protein 2
CA-CA-4-151357743-151357845.0	chr4:151357743-151357845(-)	Thap3	0.91	0.738	-0.172	9.17e-06	THAP domain-containing protein 3 isoform 1
CA-CA-X-98611505-98611800.0	chrX:98611505-98611800(-)	Zmym3	0.732	0.904	0.172	9.84e-06	zinc finger MYM-type protein 3 isoform 1
CA-CS-11-58123029-58123167.0	chr11:58123029-58123167(+)	Zfp692	0.88	0.708	-0.172	9.17e-06	zinc finger protein 692
CA-CA-10-117603680-117603740.0	chr10:117603680-117603740(+)	Mdm1	0.78	0.951	0.171	1.1e-05	nuclear protein MDM1 isoform 3
CA-CA-10-127918737-127918830.0	chr10:127918737-127918830(+)	Smarcc2	0.045	0.216	0.171	1.1e-05	SWI/SNF complex subunit SMARCC2 isoform 3
CA-CA-11-82624529-82624613.0	chr11:82624529-82624613(-)	Rffl	0.83	0.659	-0.171	1.03e-05	E3 ubiquitin-protein ligase rififylin isoform 2
CA-CA-2-32276175-32276211.0	chr2:32276175-32276211(-)	Slc25a25	0.023	0.194	0.171	1.1e-05	calcium-binding mitochondrial carrier protein
CA-CA-4-138997106-138997211.0	chr4:138997106-138997211(+)	Ubr4	0.86	0.689	-0.171	1.03e-05	RecName: Full=E3 ubiquitin-protein ligase UBR4; EC=6.3.2.-; AltName: Full=N-recognin-4; AltName: Full=Zinc finger UBR1-type protein 1; AltName: Full=p600;
CA-CA-9-92496822-92496885.0	chr9:92496822-92496885(+)	Plod2	0.383	0.554	0.171	1.1e-05	procollagen-lysine,2-oxoglutarate 5-dioxygenase
CA-CA-15-88531389-88531700.0	chr15:88531389-88531700(-)	mKIAA4191	0.771	0.601	-0.17	1.15e-05	Mus musculus 18-day embryo whole body cDNA, RIKEN full-length enriched library, clone:1110059H06 product:unclassifiable, full insert sequence.
CA-CA-16-13826975-13827078.0	chr16:13826975-13827078(+)	Ntan1	0.878	0.708	-0.17	1.15e-05	protein N-terminal asparagine amidohydrolase
CA-CA-2-179807844-179807938.0	chr2:179807844-179807938(+)	Gtpbp5	0.728	0.558	-0.17	1.15e-05	GTP binding protein 5
CA-CA-8-125971216-125971263.1	chr8:125971216-125971263(+)	Def8	0.406	0.236	-0.17	1.15e-05	differentially expressed in FDCP 8
CA-CS-3-90063075-90063144.0	chr3:90063075-90063144(+)	Crtc2	0.762	0.932	0.17	1.23e-05	CREB-regulated transcription coactivator 2
CA-CS-7-5044913-5044988.0	chr7:5044913-5044988(+)	Epn1	0.911	0.741	-0.17	1.15e-05	epsin-1
CA-CA-1_random-137472-137600.0	chr1_random:137472-137600(-)	Disp1	0.923	0.754	-0.169	1.28e-05	protein dispatched homolog 1
CA-CA-11-102075238-102075350.0	chr11:102075238-102075350(-)	Hdac5	0.051	0.22	0.169	1.37e-05	histone deacetylase 5 isoform 2
CA-CA-12-70275378-70276100.0	chr12:70275378-70276100(+)	Ppil5	0.801	0.632	-0.169	1.28e-05	peptidylprolyl isomerase-like 5
CA-CA-15-10519013-10519100.0	chr15:10519013-10519100(-)	Rai14	0.946	0.777	-0.169	1.28e-05	ankycorbin
CA-CA-9-58078297-58078435.0	chr9:58078297-58078435(-)	Pml	0.724	0.555	-0.169	1.28e-05	probable transcription factor PML isoform 2
CA-CA-2-32148834-32148915.1	chr2:32148834-32148915(+)	mKIAA4150	0.046	0.214	0.168	1.53e-05	Mus musculus 10 days neonate skin cDNA, RIKEN full-length enriched library, clone:4732469G08 product:CIS-GOLGI MATRIX PROTEIN GM130 homolog [Rattus norvegicus], full insert sequence.
CA-CS-14-70713407-70713577.0	chr14:70713407-70713577(-)	Slc39a14	0.766	0.934	0.168	1.53e-05	zinc transporter ZIP14 isoform a
CA-CS-9-107481430-107481716.0	chr9:107481430-107481716(+)	Hyal1	0.738	0.57	-0.168	1.43e-05	hyaluronidase-1 precursor
CA-CA-1-107637589-107637672.0	chr1:107637589-107637672(+)	2310035C23Rik	0.297	0.13	-0.167	1.59e-05	hypothetical protein LOC227446 isoform 1
CA-CA-13-120253371-120253497.0	chr13:120253371-120253497(+)	4833420G17Rik	0.333	0.166	-0.167	1.59e-05	hypothetical protein LOC67392
CA-CA-5-138559063-138559148.0	chr5:138559063-138559148(+)	Zscan21	0.148	0.315	0.167	1.7e-05	zinc finger and SCAN domain-containing protein
CA-CA-6-29402798-29402897.0	chr6:29402798-29402897(+)	Flnc	0.943	0.776	-0.167	1.59e-05	filamin-C
CA-CA-7-86288163-86288274.0	chr7:86288163-86288274(-)	Mfge8	0.266	0.099	-0.167	1.59e-05	lactadherin isoform 1
CA-CS-3-103773676-103773733.0	chr3:103773676-103773733(+)	Phtf1	0.818	0.985	0.167	1.7e-05	putative homeodomain transcription factor 1
CA-CA-1-88687990-88688032.1	chr1:88687990-88688032(+)	Dis3l2	0.157	0.323	0.166	1.9e-05	DIS3-like exonuclease 2 isoform 1
CA-CA-10-79616335-79616464.0	chr10:79616335-79616464(+)	Midn	0.417	0.251	-0.166	1.78e-05	midnolin
CA-CA-18-3299159-3299306.1	chr18:3299159-3299306(-)	Crem	0.538	0.704	0.166	1.9e-05	cAMP-responsive element modulator isoform 3
CA-CA-8-11620261-11620373.0	chr8:11620261-11620373(-)	Ankrd10	0.283	0.449	0.166	1.9e-05	SubName: Full=Ankyrin repeat domain 10, isoform CRA_a; SubName: Full=Putative uncharacterized protein;
CA-CA-9-7950491-7950539.0	chr9:7950491-7950539(-)	Yap1	0.413	0.247	-0.166	1.78e-05	yorkie homolog isoform 1
CA-CS-13-113625066-113625221.0	chr13:113625066-113625221(+)	Ppap2a	0.663	0.497	-0.166	1.78e-05	lipid phosphate phosphohydrolase 1 isoform 2
CA-CS-19-8914065-8914274.0	chr19:8914065-8914274(+)	Bscl2	0.991	0.825	-0.166	1.78e-05	seipin
CA-CS-3-33967082-33967174.0	chr3:33967082-33967174(+)	Fxr1	0.635	0.801	0.166	1.9e-05	fragile X mental retardation syndrome-related
CA-CS-5-109079508-109079657.0	chr5:109079508-109079657(-)	Dgkq	0.984	0.818	-0.166	1.78e-05	RecName: Full=Diacylglycerol kinase theta; Short=DAG kinase theta; EC=2.7.1.107; AltName: Full=Diglyceride kinase theta; Short=DGK-theta;
CA-CA-17-15154104-15154241.0	chr17:15154104-15154241(+)	2210404J11Rik	0.779	0.944	0.165	2.11e-05	Mus musculus 10, 11 days embryo whole body cDNA, RIKEN full-length enriched library, clone:2810481G13 product:t-complex-associated testis expressed 3, full insert sequence.
CA-CA-17-15185483-15185620.0	chr17:15185483-15185620(+)	Gm3435	0.779	0.944	0.165	2.11e-05	hypothetical protein LOC100041621
CA-CS-17-15122737-15122874.1	chr17:15122737-15122874(+)	9030025P20Rik	0.779	0.944	0.165	2.11e-05	hypothetical protein LOC100041574
CA-CA-11-69717155-69717221.0	chr11:69717155-69717221(+)	Neurl4	0.899	0.735	-0.164	2.2e-05	neuralized-like protein 4
CA-CA-14-119312334-119312432.0	chr14:119312334-119312432(-)	Dzip1	0.089	0.253	0.164	2.35e-05	zinc finger protein DZIP1
CA-CA-16-50209197-50209257.0	chr16:50209197-50209257(-)	Bbx	0.753	0.917	0.164	2.35e-05	HMG box transcription factor BBX
CA-CA-17-57041985-57042111.0	chr17:57041985-57042111(-)	Mllt1	0.979	0.815	-0.164	2.2e-05	protein ENL
CA-CA-17-80603961-80604421.0	chr17:80603961-80604421(-)	Srsf7	0.116	0.28	0.164	2.35e-05	serine/arginine-rich splicing factor 7 isoform
CA-CA-4-114681875-114682123.0	chr4:114681875-114682123(+)	Stil	0.995	0.831	-0.164	2.2e-05	SCL-interrupting locus protein homolog
[truncated: 245 more rows]
