# Supplementary material for: The splicing regulator PTBP1 controls the activity of the transcription factor Pbx1 during neuronal differentiation
Source: eLife. 2015 Dec 24;4:e09268. doi: 10.7554/eLife.09268 (PMC4755740; doi:10.7554/eLife.09268)
Supplement: Figure 2—source data 1. — DOI: http://dx.doi.org/10.7554/eLife.09268.008 [file elife-09268-fig2-data1.xlsx]

## Sheet: ESC PTBP1 KD
Supplemental File 2: Table 2. Splicing changes identified by RNA-seq following PTB protein depletion in ESCs.
Description: RNAseq reads from 46C ESCs treated with siControl, siPtbp1, and siPtbp1/2 were subjected to SpliceTrap analyses (see Methods). Events with a change in PSI of greater than or equal to 15% are shown with genome coordinates and p-values.
SpliceTrap event	Coordinates	Genesymbol	ESC siControl PSI	ESC siPtbp1 PSI	dPSI PTBP1 KD	p-value	Description
CA-CA-17-37204158-37204309.0	chr17:37204158-37204309(+)	Gabbr1	0.107	0.964	0.857	4.54e-125	gamma-aminobutyric acid type B receptor subunit
CA-CA-9-66880272-66880348.0	chr9:66880272-66880348(-)	Tpm1	0.984	0.14	-0.844	2.21e-121	Mus musculus adult male kidney cDNA, RIKEN full-length enriched library, clone:0610007B22 product:tropomyosin 2, beta, full insert sequence.
CA-CA-10-79797457-79797538.0	chr10:79797457-79797538(+)	Reep6	0.043	0.865	0.822	3.03e-115	receptor expression-enhancing protein 6
CA-CA-15-99567977-99568084.0	chr15:99567977-99568084(-)	Lass5	0.026	0.827	0.801	1.52e-109	LAG1 longevity assurance homolog 5
CA-CA-12-56836020-56836161.0	chr12:56836020-56836161(-)	Ralgapa1	0.058	0.857	0.799	5.2e-109	ral GTPase-activating protein subunit alpha-1
CA-CA-19-5903730-5903772.0	chr19:5903730-5903772(-)	Dpf2	0.036	0.789	0.753	4.53e-97	zinc finger protein ubi-d4
CA-CA-14-21286679-21286745.0	chr14:21286679-21286745(-)	Anxa7	0.016	0.731	0.715	9.73e-88	annexin A7
CA-CA-1-36404061-36404139.0	chr1:36404061-36404139(-)	Kiaa1310 (Kanl3)	0.046	0.754	0.708	4.52e-86	RecName: Full=Uncharacterized protein KIAA1310;
CA-CA-7-117484803-117484878.0	chr7:117484803-117484878(-)	Sbf2	0.148	0.841	0.693	1.48e-82	SET-binding factor 2
CA-CA-6-29402798-29402897.0	chr6:29402798-29402897(+)	Flnc	0.83	0.14	-0.69	7.22e-82	filamin-C
CA-CA-8-64013654-64013705.0	chr8:64013654-64013705(-)	Palld	0.009	0.699	0.69	7.34e-82	palladin
CA-CS-2-30900401-30900416.0	chr2:30900401-30900416(-)	Fnbp1	0.045	0.732	0.687	3.6e-81	formin-binding protein 1 isoform e
CA-CA-X-7780151-7780169.1	chrX:7780151-7780169(-)	Porcn	0.245	0.926	0.681	8.52e-80	probable protein-cysteine N-palmitoyltransferase
CA-CA-4-59559020-59559054.0	chr4:59559020-59559054(-)	Rod1	0.164	0.837	0.673	5.54e-78	regulator of differentiation 1 isoform 1
CA-CA-7-130323762-130323909.0	chr7:130323762-130323909(+)	Tnrc6a	0.062	0.714	0.652	2.51e-73	trinucleotide repeat-containing gene 6A protein
CA-CA-15-79194087-79194108.0	chr15:79194087-79194108(-)	Tmem184b	0.022	0.669	0.647	3.07e-72	transmembrane protein 184B
CA-CA-8-13938921-13938948.0	chr8:13938921-13938948(+)	Fbxo25	0.05	0.696	0.646	5.06e-72	F-box only protein 25
CA-CA-5-33301929-33301995.0	chr5:33301929-33301995(+)	Depdc5	0.263	0.906	0.643	2.25e-71	DEP domain-containing protein 5 isoform 1
CA-CA-6-39596723-39596843.0	chr6:39596723-39596843(-)	Braf	0.112	0.755	0.643	2.25e-71	serine/threonine-protein kinase B-raf
CA-CA-16-32678754-32678799.0	chr16:32678754-32678799(+)	Tnk2	0.177	0.814	0.637	4.34e-70	activated CDC42 kinase 1 isoform 1
CA-CA-14-31836252-31836365.1	chr14:31836252-31836365(+)	Pbrm1	0.131	0.767	0.636	7.09e-70	SubName: Full=Putative uncharacterized protein Pbrm1;
CA-CA-2-29565675-29565828.0	chr2:29565675-29565828(+)	Rapgef1	0.079	0.713	0.634	1.89e-69	Rap guanine nucleotide exchange factor (GEF) 1
CA-CA-12-4647718-4647799.0	chr12:4647718-4647799(+)	Itsn2	0.001	0.631	0.63	1.32e-68	intersectin-2 isoform 1
CA-CS-1-183851788-183852631.0	chr1:183851788-183852631(-)	Enah	0.324	0.949	0.625	1.49e-67	protein enabled homolog isoform 2
CA-CA-11-116158884-116158977.0	chr11:116158884-116158977(-)	Exoc7	0.046	0.65	0.604	3.12e-63	exocyst complex component 7 isoform 1
CA-CA-11-4811437-4811473.0	chr11:4811437-4811473(+)	Thoc5	0.008	0.606	0.598	5.04e-62	THO complex subunit 5 homolog
CA-CA-4-108780485-108780554.1	chr4:108780485-108780554(-)	Osbpl9	0.023	0.621	0.598	5.04e-62	oxysterol-binding protein-related protein 9
CA-CA-2-29884163-29884226.0	chr2:29884163-29884226(+)	Spna2	0.038	0.613	0.575	1.67e-57	spectrin alpha chain, brain isoform 1
CA-CA-6-71802756-71802861.0	chr6:71802756-71802861(+)	Immt	0.903	0.33	-0.573	3.99e-57	SubName: Full=Putative uncharacterized protein; Flags: Fragment;
CA-CA-14-25314651-25314671.0	chr14:25314651-25314671(+)	Rps24	0.252	0.823	0.571	9.77e-57	40S ribosomal protein S24 isoform 3
CA-CA-17-83824597-83824771.0	chr17:83824597-83824771(+)	Eml4	0.928	0.357	-0.571	9.64e-57	echinoderm microtubule-associated protein-like 4
CA-CA-6-71802759-71802861.0	chr6:71802759-71802861(+)	Immt	0.864	0.297	-0.567	5.58e-56	SubName: Full=Putative uncharacterized protein; Flags: Fragment;
CA-CA-6-71802723-71802861.0	chr6:71802723-71802861(+)	Immt	0.841	0.283	-0.558	2.78e-54	SubName: Full=Putative uncharacterized protein; Flags: Fragment;
CA-CA-X-71027636-71027648.0	chrX:71027636-71027648(-)	Idh3g	0.185	0.734	0.549	1.31e-52	isocitrate dehydrogenase [NAD] subunit gamma 1,
CA-CA-12-110787500-110787581.0	chr12:110787500-110787581(+)	Meg3	0.9	0.353	-0.547	3.02e-52	Mus musculus adult male medulla oblongata cDNA, RIKEN full-length enriched library, clone:6330403F08 product:Mus musculus GTL2, imprinted maternally expressed untranslated mRNA (Gtl2), mRNA., full insert sequence.
CA-CA-15-73042416-73042425.0	chr15:73042416-73042425(-)	Ptk2	0.263	0.809	0.546	4.67e-52	focal adhesion kinase 1 isoform 1
CA-CA-1-130087214-130087316.0	chr1:130087214-130087316(+)	R3hdm1	0.165	0.707	0.542	2.51e-51	R3H domain (binds single-stranded nucleic
CA-CA-15-82644910-82645033.0	chr15:82644910-82645033(-)	Tcf20	0.176	0.718	0.542	2.51e-51	transcription factor 20 isoform a
CA-CA-17-13962949-13962994.0	chr17:13962949-13962994(+)	Mllt4	0.01	0.549	0.539	8.76e-51	afadin
CA-CA-2-27123670-27123757.0	chr2:27123670-27123757(-)	Vav2	0.068	0.607	0.539	8.76e-51	guanine nucleotide exchange factor VAV2
CA-CA-9-47637459-47637492.0	chr9:47637459-47637492(+)	ra175a	0.22	0.753	0.533	1.05e-49	SubName: Full=RA175 isoform j; Flags: Fragment;
CA-CA-11-4933244-4933265.0	chr11:4933244-4933265(+)	Ap1b1	0.006	0.538	0.532	1.58e-49	AP-1 complex subunit beta-1
CA-CA-12-113063789-113063843.0	chr12:113063789-113063843(+)	Zfyve21	0.29	0.813	0.523	6.18e-48	zinc finger FYVE domain-containing protein 21
CA-CA-11-29606409-29608770.0	chr11:29606409-29608770(+)	Rtn4	0.244	0.766	0.522	9.25e-48	reticulon-4 isoform A
CA-CA-2-84466176-84466294.0	chr2:84466176-84466294(-)	Ctnnd1	0.082	0.602	0.52	2.07e-47	catenin delta-1 isoform 1
CA-CA-16-50320412-50320526.0	chr16:50320412-50320526(-)	Bbx	0.091	0.604	0.513	3.38e-46	HMG box transcription factor BBX
CA-CA-7-25704202-25704370.0	chr7:25704202-25704370(+)	Arhgef1	0.08	0.592	0.512	5.01e-46	rho guanine nucleotide exchange factor 1 isoform
CA-CA-7-52158831-52158897.0	chr7:52158831-52158897(-)	Ap2a1	0.012	0.524	0.512	5.01e-46	AP-2 complex subunit alpha-1 isoform a
CA-CA-2-152529730-152529930.1	chr2:152529730-152529930(+)	H13	0.084	0.589	0.505	7.84e-45	minor histocompatibility antigen H13 isoform 1
CA-CA-1-154690359-154690509.0	chr1:154690359-154690509(-)	Smg7	0.118	0.622	0.504	1.16e-44	protein SMG7 isoform 1
CA-CA-12-113063786-113063843.0	chr12:113063786-113063843(+)	Zfyve21	0.162	0.653	0.491	1.71e-42	zinc finger FYVE domain-containing protein 21
CA-CA-2-59188550-59188679.0	chr2:59188550-59188679(+)	Pkp4	0.309	0.791	0.482	5.04e-41	plakophilin-4 isoform 1
CA-CA-17-35823425-35823536.0	chr17:35823425-35823536(-)	Ddr1	0.672	0.196	-0.476	4.6e-40	epithelial discoidin domain-containing receptor
CA-CA-1-120419897-120419924.0	chr1:120419897-120419924(+)	Clasp1	0.08	0.542	0.462	7.44e-38	CLIP-associating protein 1 isoform 1
CA-CA-2-157148958-157149006.0	chr2:157148958-157149006(+)	Rpn2	0.029	0.488	0.459	2.17e-37	dolichyl-diphosphooligosaccharide--protein
CA-CA-5-76969771-76969792.0	chr5:76969771-76969792(+)	Exoc1	0.002	0.461	0.459	2.17e-37	exocyst complex component 1
CA-CA-6-119903788-119904250.0	chr6:119903788-119904250(-)	Wnk1	0.295	0.752	0.457	4.4e-37	serine/threonine-protein kinase WNK1 isoform 5
CA-CA-19-8982340-8982406.0	chr19:8982340-8982406(+)	Ganab	0.373	0.827	0.454	1.26e-36	neutral alpha-glucosidase AB
CA-CA-13-97386948-97387026.0	chr13:97386948-97387026(+)	Col4a3bp	0.464	0.917	0.453	1.8e-36	collagen type IV alpha-3-binding protein isoform
CA-CA-17-12435515-12435671.0	chr17:12435515-12435671(-)	Map3k4	0.294	0.737	0.443	5.74e-35	mitogen-activated protein kinase kinase kinase
CA-CA-15-75878351-75878426.0	chr15:75878351-75878426(-)	Scrib	0.095	0.535	0.44	1.6e-34	protein scribble homolog
CA-CA-5-136502339-136502477.0	chr5:136502339-136502477(+)	Dtx2	0.496	0.058	-0.438	3.12e-34	protein deltex-2
CA-CA-X-82442842-82442874.0	chrX:82442842-82442874(+)	Dmd	0.083	0.518	0.435	8.69e-34	dystrophin
CA-CA-10-80780070-80780148.0	chr10:80780070-80780148(+)	Pip5k1c	0.312	0.744	0.432	2.38e-33	phosphatidylinositol-4-phosphate 5-kinase type-1
CA-CA-18-32574598-32574691.0	chr18:32574598-32574691(+)	Bin1	0.129	0.561	0.432	2.38e-33	myc box-dependent-interacting protein 1 isoform
CA-CS-5-66179291-66179380.0	chr5:66179291-66179380(+)	N4bp2	0.362	0.785	0.423	4.67e-32	Nedd4 binding protein 2
CA-CA-9-109973529-109973643.0	chr9:109973529-109973643(+)	Mtap4	0.752	0.33	-0.422	6.41e-32	microtubule-associated protein 4
CA-CA-1-88687990-88688032.1	chr1:88687990-88688032(+)	Dis3l2	0.04	0.456	0.416	4.54e-31	DIS3-like exonuclease 2 isoform 1
CA-CA-2-181245208-181245235.0	chr2:181245208-181245235(+)	Tpd52l2	0.05	0.465	0.415	6.26e-31	tumor protein D54
CA-CA-2-84452688-84452706.0	chr2:84452688-84452706(-)	Ctnnd1	0.553	0.966	0.413	1.19e-30	catenin delta-1 isoform 3
CA-CA-1-9661659-9661839.0	chr1:9661659-9661839(-)	Mybl1	0.375	0.786	0.411	2.25e-30	myb-related protein A
CA-CA-6-142968843-142968894.0	chr6:142968843-142968894(-)	5730419I09Rik	0.685	0.274	-0.411	2.23e-30	hypothetical protein LOC74741 isoform 1
CA-CA-16-4934194-4934239.0	chr16:4934194-4934239(+)	Mgrn1	0.214	0.624	0.41	3.09e-30	E3 ubiquitin-protein ligase MGRN1
CA-CA-1-40065175-40065184.0	chr1:40065175-40065184(+)	Map4k4	0.521	0.93	0.409	4.24e-30	mitogen-activated protein kinase kinase kinase
CA-CS-12-60277317-60277446.0	chr12:60277317-60277446(+)	Ctage5	0.999	0.596	-0.403	2.77e-29	cutaneous T-cell lymphoma-associated antigen 5
CA-CA-13-55609224-55609241.1	chr13:55609224-55609241(-)	Pdlim7	0.035	0.422	0.387	3.75e-27	PDZ and LIM domain protein 7 isoform a
CA-CA-11-83178296-83178338.0	chr11:83178296-83178338(+)	Ap2b1	0.183	0.566	0.383	1.24e-26	AP-2 complex subunit beta isoform a
CA-CA-8-86450160-86450175.0	chr8:86450160-86450175(+)	Lphn1	0.197	0.58	0.383	1.24e-26	latrophilin-1 precursor
CA-CA-11-88160554-88160627.0	chr11:88160554-88160627(-)	msi2	0.964	0.586	-0.378	5.36e-26	Mus musculus msi2 mRNA for RNA-binding protein Musashi2-S, complete cds.
CA-CA-1-10094292-10094445.0	chr1:10094292-10094445(+)	Cspp1	0.936	0.559	-0.377	7.18e-26	centrosome and spindle pole associated protein
CA-CA-2-179763662-179763779.0	chr2:179763662-179763779(+)	Lsm14b	0.448	0.825	0.377	7.24e-26	protein LSM14 homolog B
CA-CA-1-34358705-34358777.0	chr1:34358705-34358777(+)	Dst	0.13	0.504	0.374	1.74e-25	bullous pemphigoid antigen 1 isoform b
CA-CA-14-21322468-21322498.0	chr14:21322468-21322498(-)	Ppp3cb	0.515	0.886	0.371	4.13e-25	serine/threonine-protein phosphatase 2B
CA-CS-2-131066050-131066228.1	chr2:131066050-131066228(+)	Mavs	0.906	0.535	-0.371	4.09e-25	SubName: Full=Putative uncharacterized protein;
CA-CA-11-78352011-78352240.0	chr11:78352011-78352240(+)	Ift20	0.531	0.901	0.37	5.5e-25	RecName: Full=Intraflagellar transport protein 20 homolog; Short=mIFT20;
CA-CA-12-60245685-60245757.0	chr12:60245685-60245757(+)	Ctage5	0.807	0.437	-0.37	5.45e-25	cutaneous T-cell lymphoma-associated antigen 5
CA-CS-3-36891598-36891649.0	chr3:36891598-36891649(+)	4932438A13Rik	0.319	0.689	0.37	5.5e-25	fragile site-associated protein
CA-CA-5-139705706-139705898.0	chr5:139705706-139705898(+)	Unc84a	0.906	0.538	-0.368	9.67e-25	Mus musculus 0 day neonate skin cDNA, RIKEN full-length enriched library, clone:4632417G13 product:SAD1-UNC84-LIKE PROTEIN (FRAGMENT) homolog [Mus musculus], full insert sequence.
CA-CA-9-57294883-57295040.0	chr9:57294883-57295040(-)	Scamp5	0.375	0.742	0.367	1.3e-24	secretory carrier-associated membrane protein 5
CA-CA-10-41448433-41448520.0	chr10:41448433-41448520(-)	Cep57l1	0.876	0.513	-0.363	3.99e-24	cep57-related protein isoform 1
CA-CS-14-78902745-78902829.0	chr14:78902745-78902829(-)	Akap11	0.881	0.519	-0.362	5.29e-24	A kinase (PRKA) anchor protein 11
CA-CA-1-89671387-89671444.0	chr1:89671387-89671444(+)	Atg16l1	0.073	0.423	0.35	1.47e-22	SubName: Full=Autophagy-related 16-like 1 (Yeast), isoform CRA_e; SubName: Full=Putative uncharacterized protein;
CA-CA-6-119728005-119728089.0	chr6:119728005-119728089(-)	Erc1	0.932	0.586	-0.346	4.3e-22	ELKS/Rab6-interacting/CAST family member 1
CA-CA-2-181246275-181246320.0	chr2:181246275-181246320(+)	Tpd52l2	0.334	0.679	0.345	5.67e-22	tumor protein D54
CA-CS-X-150163404-150163482.0	chrX:150163404-150163482(+)	2210013O21Rik	0.657	0.999	0.342	1.26e-21	Mus musculus adult male stomach cDNA, RIKEN full-length enriched library, clone:2210013O21 product:unclassifiable, full insert sequence.
CA-CA-2-52989445-52989539.0	chr2:52989445-52989539(+)	Fmnl2	0.806	0.467	-0.339	2.77e-21	formin-like protein 2
CA-CA-11-94907762-94907904.0	chr11:94907762-94907904(-)	Itga3	0.98	0.643	-0.337	4.68e-21	integrin alpha-3
CA-CA-14-48324094-48324163.0	chr14:48324094-48324163(+)	Ktn1	0.683	0.346	-0.337	4.68e-21	kinectin
CA-CA-9-21295101-21295113.0	chr9:21295101-21295113(+)	Dnm2	0.841	0.504	-0.337	4.68e-21	dynamin-2
CA-CA-11-29605534-29605591.0	chr11:29605534-29605591(+)	Rtn4	0.172	0.506	0.334	1.03e-20	reticulon-4 isoform A
CA-CA-9-98891333-98891390.0	chr9:98891333-98891390(+)	Faim	0.112	0.445	0.333	1.34e-20	fas apoptotic inhibitory molecule 1 Faim-S
CA-CA-13-74886252-74886309.0	chr13:74886252-74886309(-)	Cast	0.422	0.091	-0.331	2.22e-20	calpastatin
CA-CA-3-83713073-83713256.0	chr3:83713073-83713256(-)	D930015E06Rik	0.675	0.344	-0.331	2.22e-20	transmembrane protein 131-like precursor
CA-CA-11-120826261-120826324.0	chr11:120826261-120826324(-)	Csnk1d	0.551	0.221	-0.33	2.87e-20	casein kinase I isoform delta isoform 1
CA-CS-9-95823166-95823326.0	chr9:95823166-95823326(+)	Atr	0.939	0.609	-0.33	2.87e-20	serine/threonine-protein kinase ATR
CA-CA-11-89847406-89847474.0	chr11:89847406-89847474(-)	Pctp	0.661	0.989	0.328	4.83e-20	phosphatidylcholine transfer protein
CA-CA-7-97330728-97330878.0	chr7:97330728-97330878(+)	Picalm	0.464	0.792	0.328	4.83e-20	phosphatidylinositol-binding clathrin assembly
CA-CS-1-99613118-99613181.0	chr1:99613118-99613181(-)	Ppip5k2	0.388	0.716	0.328	4.83e-20	SubName: Full=Putative uncharacterized protein;
CA-CS-13-74057795-74057896.0	chr13:74057795-74057896(-)	Trip13	0.984	0.657	-0.327	6.18e-20	SubName: Full=Trip13 protein;
CA-CA-17-45815911-45815950.0	chr17:45815911-45815950(-)	Tmem63b	0.98	0.656	-0.324	1.32e-19	transmembrane protein 63B
CA-CA-3-36921891-36921954.0	chr3:36921891-36921954(+)	4932438A13Rik	0.609	0.285	-0.324	1.32e-19	fragile site-associated protein
CA-CA-8-13261384-13261467.0	chr8:13261384-13261467(-)	Dcun1d2	0.518	0.842	0.324	1.33e-19	DCN1-like protein 2 isoform a
CA-CA-16-85043820-85043988.0	chr16:85043820-85043988(-)	App	0.695	0.372	-0.323	1.7e-19	amyloid beta A4 protein isoform 1 precursor
CA-CA-11-120573753-120574026.0	chr11:120573753-120574026(-)	Stra13	0.08	0.402	0.322	2.2e-19	centromere protein X
CA-CA-14-21504433-21504502.0	chr14:21504433-21504502(+)	Sec24c	0.141	0.461	0.32	3.63e-19	Sec24 related gene family, member C isoform 2
CA-CA-1-51825493-51825580.0	chr1:51825493-51825580(-)	Myo1b	0.364	0.68	0.316	9.76e-19	myosin-Ib isoform 1
CA-CA-6-38439253-38439304.0	chr6:38439253-38439304(+)	Ubn2	0.555	0.239	-0.316	9.69e-19	ubinuclein-2
CA-CA-2-181246278-181246320.0	chr2:181246278-181246320(+)	Tpd52l2	0.436	0.749	0.313	2.04e-18	tumor protein D54
CA-CA-10-28274575-28274605.0	chr10:28274575-28274605(+)	Ptprk	0.018	0.325	0.307	8.66e-18	receptor-type tyrosine-protein phosphatase kappa
CA-CA-15-97892380-97892458.0	chr15:97892380-97892458(-)	Senp1	0.394	0.089	-0.305	1.38e-17	sentrin-specific protease 1
CA-CA-8-72436062-72436137.0	chr8:72436062-72436137(-)	Gatad2a	0.748	0.443	-0.305	1.38e-17	transcriptional repressor p66 alpha isoform b
CA-CS-6-116206244-116206307.0	chr6:116206244-116206307(+)	D6Wsu116e	0.645	0.341	-0.304	1.76e-17	WASH complex subunit FAM21
CA-CA-1-82743657-82743717.0	chr1:82743657-82743717(+)	Mff	0.268	0.57	0.302	2.84e-17	mitochondrial fission factor
CA-CS-7-29680450-29680531.0	chr7:29680450-29680531(-)	Actn4	0.979	0.677	-0.302	2.82e-17	alpha-actinin-4
CA-CA-10-126918748-126918850.0	chr10:126918748-126918850(+)	R3hdm2	0.068	0.368	0.3	4.53e-17	R3H domain-containing protein 2 isoform 1
CA-CA-16-8482219-8482260.0	chr16:8482219-8482260(+)	BC024814	0.631	0.931	0.3	4.53e-17	hypothetical protein LOC239706
CA-CA-3-89805739-89805790.0	chr3:89805739-89805790(-)	Ubap2l	0.419	0.719	0.3	4.53e-17	ubiquitin-associated protein 2-like isoform 1
CA-CS-10-127642143-127642320.0	chr10:127642143-127642320(+)	Gls2	0.961	0.662	-0.299	5.68e-17	SubName: Full=Putative uncharacterized protein;
CA-CA-2-84464426-84464715.0	chr2:84464426-84464715(-)	Ctnnd1	0.6	0.896	0.296	1.15e-16	catenin delta-1 isoform 1
CA-CA-9-88295560-88295587.0	chr9:88295560-88295587(-)	Snx14	0.036	0.332	0.296	1.15e-16	sorting nexin-14
CA-CA-17-24743168-24743297.0	chr17:24743168-24743297(-)	Tsc2	0.57	0.858	0.288	7.1e-16	tuberin isoform 1
CA-CS-1-130080976-130081231.0	chr1:130080976-130081231(+)	R3hdm1	0.641	0.928	0.287	8.88e-16	R3H domain (binds single-stranded nucleic
CA-CA-11-12206960-12207131.0	chr11:12206960-12207131(-)	Cobl	0.448	0.162	-0.286	1.1e-15	protein cordon-bleu
CA-CA-17-14027969-14028005.0	chr17:14027969-14028005(+)	Mllt4	0.059	0.342	0.283	2.16e-15	afadin
CA-CA-2-153496584-153496644.0	chr2:153496584-153496644(+)	Dnmt3b	0.974	0.691	-0.283	2.15e-15	DNA (cytosine-5)-methyltransferase 3B isoform 1
CA-CA-15-75879886-75879970.0	chr15:75879886-75879970(-)	Scrib	0.086	0.368	0.282	2.7e-15	protein scribble homolog
CA-CA-7-140838672-140838774.0	chr7:140838672-140838774(+)	2700050L05Rik	0.952	0.67	-0.282	2.68e-15	erythroid differentiation-related factor 1
CA-CA-1-5091150-5091204.0	chr1:5091150-5091204(+)	Atp6v1h	0.921	0.64	-0.281	3.34e-15	V-type proton ATPase subunit H
CA-CA-X-7380719-7380812.0	chrX:7380719-7380812(+)	Gripap1	0.032	0.313	0.281	3.36e-15	SubName: Full=GRIP1 associated protein 1; Flags: Fragment;
CA-CA-10-24603009-24603027.0	chr10:24603009-24603027(+)	Med23	0.062	0.342	0.28	4.18e-15	mediator of RNA polymerase II transcription
CA-CA-11-120573753-120573853.0	chr11:120573753-120573853(-)	Stra13	0.079	0.358	0.279	5.2e-15	centromere protein X
CA-CA-2-181237580-181237640.0	chr2:181237580-181237640(+)	Tpd52l2	0.756	0.477	-0.279	5.17e-15	tumor protein D54
CA-CA-3-8936438-8936480.0	chr3:8936438-8936480(-)	Tpd52	0.007	0.284	0.277	8.03e-15	tumor protein D52 isoform 1
CA-CA-18-60705010-60705031.0	chr18:60705010-60705031(+)	Dctn4	0.031	0.307	0.276	9.97e-15	dynactin subunit 4
CA-CA-11-54800552-54800570.0	chr11:54800552-54800570(-)	Anxa6	0.31	0.585	0.275	1.24e-14	annexin A6 isoform a
CA-CA-12-112891600-112891645.0	chr12:112891600-112891645(+)	Mark3	0.547	0.821	0.274	1.53e-14	MAP/microtubule affinity-regulating kinase 3
CA-CA-5-42183035-42183176.0	chr5:42183035-42183176(-)	Bod1l	0.486	0.215	-0.271	2.88e-14	biorientation of chromosomes in cell division
CA-CA-8-72436121-72436137.0	chr8:72436121-72436137(-)	Gatad2a	0.446	0.175	-0.271	2.88e-14	transcriptional repressor p66 alpha isoform b
CA-CS-12-113033758-113033889.0	chr12:113033758-113033889(+)	Klc1	0.569	0.298	-0.271	2.88e-14	kinesin light chain 1 isoform 1H
CA-CS-4-116474324-116474411.0	chr4:116474324-116474411(+)	Tesk2	0.766	0.495	-0.271	2.88e-14	SubName: Full=Putative uncharacterized protein;
CA-CA-19-53318799-53318895.1	chr19:53318799-53318895(+)	Add3	0.999	0.731	-0.268	5.42e-14	gamma-adducin isoform a
CA-CA-17-83827555-83827588.0	chr17:83827555-83827588(+)	Eml4	0.462	0.196	-0.266	8.24e-14	echinoderm microtubule-associated protein-like 4
CA-CA-3-37428904-37428941.0	chr3:37428904-37428941(+)	Spata5	0.373	0.639	0.266	8.29e-14	spermatogenesis-associated protein 5 isoform 1
CA-CA-2-173910146-173910158.2	chr2:173910146-173910158(+)	Stx16	0.721	0.984	0.263	1.54e-13	syntaxin-16 isoform a
CA-CA-17-48538306-48538393.0	chr17:48538306-48538393(-)	Nfya	0.328	0.59	0.262	1.89e-13	nuclear transcription factor Y subunit alpha
CA-CA-3-89835217-89835292.0	chr3:89835217-89835292(-)	Ubap2l	0.776	0.514	-0.262	1.88e-13	ubiquitin-associated protein 2-like isoform 1
CA-CA-3-89835232-89835292.0	chr3:89835232-89835292(-)	Ubap2l	0.847	0.587	-0.26	2.83e-13	ubiquitin-associated protein 2-like isoform 1
CA-CA-8-11824504-11824681.0	chr8:11824504-11824681(+)	Arhgef7	0.069	0.328	0.259	3.49e-13	rho guanine nucleotide exchange factor 7 isoform
CA-CS-3-68721878-68722026.1	chr3:68721878-68722026(-)	Ift80	0.824	0.567	-0.257	5.2e-13	intraflagellar transport protein 80 homolog
CA-CA-12-82611815-82611952.0	chr12:82611815-82611952(-)	Synj2bp	0.624	0.88	0.256	6.39e-13	synaptojanin-2-binding protein
CA-CA-4-132466606-132466693.0	chr4:132466606-132466693(-)	Fam76a	0.725	0.979	0.254	9.53e-13	hypothetical protein LOC230789 isoform A
CA-CA-19-4787360-4788042.0	chr19:4787360-4788042(-)	Rbm4	0.842	0.592	-0.25	2.09e-12	RNA-binding protein 4
CA-CA-7-105793676-105793718.0	chr7:105793676-105793718(-)	2210018M11Rik	0.599	0.35	-0.249	2.54e-12	protein EMSY
CA-CA-17-48538306-48538390.0	chr17:48538306-48538390(-)	Nfya	0.336	0.584	0.248	3.1e-12	nuclear transcription factor Y subunit alpha
CA-CA-4-98660337-98660427.0	chr4:98660337-98660427(-)	Dock7	0.304	0.547	0.243	8.13e-12	dedicator of cytokinesis protein 7
CA-CA-9-106584198-106584494.0	chr9:106584198-106584494(-)	Tex264	0.827	0.586	-0.241	1.18e-11	testis expressed gene 264
CA-CA-2-20723168-20723288.0	chr2:20723168-20723288(+)	Etl4	0.735	0.498	-0.237	2.5e-11	sickle tail protein isoform c
CA-CA-3-141944815-141944947.0	chr3:141944815-141944947(-)	Pdlim5	0.036	0.272	0.236	3.03e-11	PDZ and LIM domain protein 5 isoform ENH1e
CA-CA-1-167531880-167531986.0	chr1:167531880-167531986(-)	Mpzl1	0.569	0.334	-0.235	3.63e-11	myelin protein zero-like protein 1 isoform a
CA-CA-11-101433775-101433886.0	chr11:101433775-101433886(+)	Nbr1	0.524	0.758	0.234	4.39e-11	next to BRCA1 gene 1 protein
CA-CA-17-48538309-48538390.0	chr17:48538309-48538390(-)	Nfya	0.237	0.471	0.234	4.39e-11	nuclear transcription factor Y subunit alpha
CA-CA-7-138053101-138053172.0	chr7:138053101-138053172(+)	Plekha1	0.512	0.744	0.232	6.33e-11	RecName: Full=Pleckstrin homology domain-containing family A member 1; Short=PH domain-containing family A member 1; AltName: Full=Tandem PH domain-containing protein 1; Short=TAPP-1;
CA-CA-13-46856031-46856136.0	chr13:46856031-46856136(-)	Kif13a	0.614	0.383	-0.231	7.55e-11	SubName: Full=Putative uncharacterized protein; Flags: Fragment;
CA-CA-17-57396282-57396450.0	chr17:57396282-57396450(+)	Trip10	0.02	0.25	0.23	9.1e-11	cdc42-interacting protein 4
CA-CS-11-84103789-84103813.0	chr11:84103789-84103813(+)	Acaca	0.343	0.113	-0.23	9.05e-11	acetyl-CoA carboxylase 1
CA-CS-7-112900495-112900567.0	chr7:112900495-112900567(-)	Tpp1	0.988	0.758	-0.23	9.05e-11	tripeptidyl-peptidase 1 precursor
CA-CA-1-120438251-120438275.0	chr1:120438251-120438275(+)	Clasp1	0.14	0.368	0.228	1.3e-10	CLIP-associating protein 1 isoform 1
CA-CA-2-126626024-126626073.0	chr2:126626024-126626073(-)	Trpm7	0.028	0.256	0.228	1.3e-10	transient receptor potential cation channel
CA-CA-1-107588788-107588880.0	chr1:107588788-107588880(+)	2310035C23Rik	0.773	0.999	0.226	1.87e-10	hypothetical protein LOC227446 isoform 1
CA-CA-18-6057506-6057589.0	chr18:6057506-6057589(-)	Arhgap12	0.496	0.271	-0.225	2.22e-10	rho GTPase-activating protein 12 isoform 1
CA-CA-18-6057514-6057589.0	chr18:6057514-6057589(-)	Arhgap12	0.597	0.372	-0.225	2.22e-10	rho GTPase-activating protein 12 isoform 1
CA-CA-2-121751296-121751464.0	chr2:121751296-121751464(+)	Casc4	0.467	0.69	0.223	3.17e-10	protein CASC4 isoform 1
CA-CA-15-78267330-78267424.0	chr15:78267330-78267424(+)	Kctd17	0.56	0.338	-0.222	3.76e-10	BTB/POZ domain-containing protein KCTD17
CA-CA-3-90306037-90306175.0	chr3:90306037-90306175(-)	2500003M10Rik	0.806	0.585	-0.221	4.47e-10	Friend of PRMT1 protein
CA-CA-9-117968737-117968784.0	chr9:117968737-117968784(+)	Azi2	0.341	0.562	0.221	4.5e-10	5-azacytidine-induced protein 2 isoform a
CA-CA-1-36233620-36233644.0	chr1:36233620-36233644(-)	Uggt1	0.68	0.9	0.22	5.35e-10	UDP-glucose:glycoprotein glucosyltransferase 1
CA-CA-5-114894660-114894698.0	chr5:114894660-114894698(+)	Mvk	0.24	0.46	0.22	5.35e-10	mevalonate kinase
CA-CA-9-92496822-92496885.0	chr9:92496822-92496885(+)	Plod2	0.284	0.503	0.219	6.36e-10	procollagen-lysine,2-oxoglutarate 5-dioxygenase
CA-CA-6-119663697-119663829.0	chr6:119663697-119663829(-)	Erc1	0.944	0.726	-0.218	7.52e-10	ELKS/Rab6-interacting/CAST family member 1
CA-CA-2-52987750-52987876.0	chr2:52987750-52987876(+)	Fmnl2	0.142	0.359	0.217	8.97e-10	formin-like protein 2
CA-CA-9-21633917-21634022.0	chr9:21633917-21634022(-)	Dock6	0.421	0.638	0.217	8.97e-10	dedicator of cytokinesis protein 6
CA-CA-2-157284578-157284596.0	chr2:157284578-157284596(+)	Src	0.035	0.251	0.216	1.06e-09	neuronal proto-oncogene tyrosine-protein kinase
CA-CA-11-68639671-68639706.0	chr11:68639671-68639706(-)	Ndel1	0.504	0.289	-0.215	1.25e-09	nuclear distribution protein nudE-like 1
CA-CA-12-114371751-114371787.0	chr12:114371751-114371787(+)	Mta1	0.181	0.395	0.214	1.49e-09	metastasis-associated protein MTA1
CA-CA-15-58779877-58779997.0	chr15:58779877-58779997(-)	Mtss1	0.131	0.344	0.213	1.77e-09	metastasis suppressor protein 1 isoform 1
CA-CA-3-89894934-89895013.0	chr3:89894934-89895013(+)	Tpm3	0.041	0.254	0.213	1.77e-09	tropomyosin alpha-3 chain
CA-CA-11-116707076-116707259.0	chr11:116707076-116707259(+)	1110005A03Rik	0.687	0.477	-0.21	2.9e-09	hypothetical protein LOC74319
CA-CA-19-4131030-4131075.0	chr19:4131030-4131075(+)	Tmem134	0.656	0.446	-0.21	2.9e-09	Mus musculus adult male kidney cDNA, RIKEN full-length enriched library, clone:0610005C21 product:RIKEN cDNA 2410001H17 gene, full insert sequence.
CA-CA-11-120474343-120474397.0	chr11:120474343-120474397(-)	Pcyt2	0.708	0.499	-0.209	3.43e-09	ethanolamine-phosphate cytidylyltransferase
CA-CA-17-78786330-78786411.0	chr17:78786330-78786411(-)	Fez2	0.043	0.252	0.209	3.44e-09	fasciculation and elongation protein zeta-2
CA-CA-6-120693800-120693884.0	chr6:120693800-120693884(+)	Cecr2	0.622	0.829	0.207	4.78e-09	cat eye syndrome chromosome region, candidate 2
CA-CA-8-42346713-42346830.0	chr8:42346713-42346830(+)	pcm-1	0.751	0.544	-0.207	4.76e-09	Mus musculus pcm-1 mRNA for pericentriolar material-1, complete cds.
CA-CS-2-118703396-118703501.0	chr2:118703396-118703501(+)	Ivd	0.527	0.32	-0.207	4.76e-09	isovaleryl-CoA dehydrogenase, mitochondrial
CA-CA-16-32425326-32425396.0	chr16:32425326-32425396(+)	Tctex1d2	0.745	0.951	0.206	5.63e-09	tctex1 domain-containing protein 2
CA-CA-5-116001496-116001598.0	chr5:116001496-116001598(+)	Pxn	0.129	0.335	0.206	5.63e-09	paxillin isoform beta
CA-CA-14-31927034-31927190.0	chr14:31927034-31927190(+)	Pbrm1	0.667	0.462	-0.205	6.59e-09	protein polybromo-1
CA-CS-13-74057795-74057882.0	chr13:74057795-74057882(-)	Trip13	0.992	0.787	-0.205	6.59e-09	SubName: Full=Trip13 protein;
CA-CA-16-31107613-31107718.0	chr16:31107613-31107718(-)	Acap2	0.044	0.248	0.204	7.79e-09	arf-GAP with coiled-coil, ANK repeat and PH
CA-CA-8-73896366-73896532.0	chr8:73896366-73896532(+)	Ocel1	0.469	0.265	-0.204	7.75e-09	occludin/ELL domain-containing protein 1
CA-CA-11-61570083-61570179.0	chr11:61570083-61570179(-)	Prpsap2	0.714	0.512	-0.202	1.07e-08	phosphoribosyl pyrophosphate synthase-associated
CA-CS-11-29430580-29430778.0	chr11:29430580-29430778(+)	Mtif2	0.709	0.911	0.202	1.07e-08	translation initiation factor IF-2,
CA-CA-2-24696155-24696299.0	chr2:24696155-24696299(-)	Ehmt1	0.762	0.561	-0.201	1.25e-08	euchromatic histone methyltransferase 1 isoform
CA-CA-1-62859107-62859158.1	chr1:62859107-62859158(+)	Nrp2	0.955	0.755	-0.2	1.47e-08	neuropilin-2 isoform 1 precursor
CA-CA-16-32680985-32681081.0	chr16:32680985-32681081(+)	Tnk2	0.662	0.462	-0.2	1.47e-08	activated CDC42 kinase 1 isoform 1
CA-CA-6-131325991-131326198.0	chr6:131325991-131326198(-)	Csda	0.541	0.342	-0.199	1.72e-08	DNA-binding protein A long isoform
CA-CA-4-123118845-123118908.0	chr4:123118845-123118908(-)	Macf1	0.895	0.698	-0.197	2.36e-08	microtubule-actin cross-linking factor 1 isoform
CA-CS-7-109046246-109046301.0	chr7:109046246-109046301(+)	3200002M19Rik	0.751	0.554	-0.197	2.36e-08	hypothetical protein LOC75430
CA-CA-7-130318939-130318972.0	chr7:130318939-130318972(+)	Tnrc6a	0.624	0.82	0.196	2.77e-08	RecName: Full=Trinucleotide repeat-containing gene 6A protein;
CA-CA-12-110783157-110783251.0	chr12:110783157-110783251(+)	Meg3	0.702	0.508	-0.194	3.75e-08	Mus musculus adult male medulla oblongata cDNA, RIKEN full-length enriched library, clone:6330403F08 product:Mus musculus GTL2, imprinted maternally expressed untranslated mRNA (Gtl2), mRNA., full insert sequence.
CA-CA-7-133921567-133921611.0	chr7:133921567-133921611(+)	Ypel3	0.743	0.937	0.194	3.77e-08	protein yippee-like 3
CA-CA-11-104204172-104204361.0	chr11:104204172-104204361(-)	1700081L11Rik	0.376	0.183	-0.193	4.37e-08	hypothetical protein LOC76719
CA-CA-8-125013454-125013526.0	chr8:125013454-125013526(-)	Fam38a	0.769	0.576	-0.193	4.37e-08	protein PIEZO1
CA-CA-1-107637589-107637672.0	chr1:107637589-107637672(+)	2310035C23Rik	0.3	0.109	-0.191	5.93e-08	hypothetical protein LOC227446 isoform 1
CA-CA-18-6065702-6065843.0	chr18:6065702-6065843(-)	Arhgap12	0.466	0.657	0.191	5.96e-08	rho GTPase-activating protein 12 isoform 2
CA-CA-8-124544418-124544544.0	chr8:124544418-124544544(+)	Banp	0.953	0.762	-0.191	5.93e-08	protein BANP isoform 2
CA-CS-11-106675917-106676050.1	chr11:106675917-106676050(+)	Ccdc45	0.703	0.894	0.191	5.96e-08	coiled-coil domain-containing protein 45 isoform
CA-CA-11-120009034-120009152.0	chr11:120009034-120009152(-)	Slc38a10	0.797	0.607	-0.19	6.9e-08	putative sodium-coupled neutral amino acid
CA-CA-8-72698201-72698305.0	chr8:72698201-72698305(+)	Tmem161a	0.686	0.496	-0.19	6.9e-08	transmembrane protein 161A precursor
CA-CA-1-158823038-158823143.0	chr1:158823038-158823143(-)	Ralgps2	0.102	0.291	0.189	8.06e-08	ras-specific guanine nucleotide-releasing factor
CA-CA-1-92999823-92999895.0	chr1:92999823-92999895(+)	Lrrfip1	0.555	0.743	0.188	9.37e-08	leucine-rich repeat flightless-interacting
CA-CA-4-108764265-108764304.0	chr4:108764265-108764304(-)	Osbpl9	0.233	0.045	-0.188	9.32e-08	oxysterol-binding protein-related protein 9
CA-CS-4-122724117-122724260.0	chr4:122724117-122724260(+)	Trit1	0.793	0.605	-0.188	9.32e-08	tRNA dimethylallyltransferase, mitochondrial
CA-CA-11-107077991-107078110.0	chr11:107077991-107078110(-)	Pitpnc1	0.936	0.749	-0.187	1.08e-07	SubName: Full=Putative uncharacterized protein; Flags: Fragment;
CA-CA-11-59555492-59555600.0	chr11:59555492-59555600(+)	Mprip	0.978	0.791	-0.187	1.08e-07	SubName: Full=Myosin phosphatase Rho interacting protein;
CA-CS-15-80748940-80749036.0	chr15:80748940-80749036(+)	Tnrc6b	0.775	0.962	0.187	1.09e-07	trinucleotide repeat-containing gene 6B protein
CA-CS-7-28132020-28132191.0	chr7:28132020-28132191(-)	Shkbp1	0.759	0.946	0.187	1.09e-07	RecName: Full=SH3KBP1-binding protein 1; AltName: Full=SETA-binding protein 1;
CA-CA-15-102350905-102351008.0	chr15:102350905-102351008(+)	Tarbp2	0.865	0.679	-0.186	1.26e-07	SubName: Full=Putative uncharacterized protein;
CA-CA-4-143005251-143005316.0	chr4:143005251-143005316(+)	Pramef8	0.303	0.489	0.186	1.26e-07	PRAME family member 8
CA-CA-5-124863193-124863298.0	chr5:124863193-124863298(-)	Sbno1	0.281	0.467	0.186	1.26e-07	protein strawberry notch homolog 1
CA-CA-12-16820652-16820718.0	chr12:16820652-16820718(+)	E2f6	0.462	0.647	0.185	1.46e-07	transcription factor E2F6
CA-CA-8-12861639-12861724.0	chr8:12861639-12861724(+)	Atp11a	0.738	0.923	0.185	1.46e-07	probable phospholipid-transporting ATPase IH
CA-CA-3-5562668-5562732.0	chr3:5562668-5562732(-)	Pxmp3	0.789	0.607	-0.182	2.26e-07	peroxisome biogenesis factor 2
CA-CA-11-4385881-4385992.0	chr11:4385881-4385992(-)	Mtmr3	0.418	0.237	-0.181	2.61e-07	myotubularin-related protein 3
CA-CS-1-38131159-38131868.0	chr1:38131159-38131868(-)	Rev1	0.592	0.773	0.181	2.62e-07	DNA repair protein REV1
CA-CA-1-39615159-39615256.0	chr1:39615159-39615256(-)	Rnf149	0.895	0.715	-0.18	3.01e-07	E3 ubiquitin-protein ligase RNF149 precursor
CA-CA-16-48951655-48952273.0	chr16:48951655-48952273(-)	Dzip3	0.527	0.707	0.18	3.02e-07	E3 ubiquitin-protein ligase DZIP3 isoform 1
CA-CA-8-113996529-113996586.0	chr8:113996529-113996586(-)	Wdr59	0.132	0.312	0.18	3.02e-07	WD repeat-containing protein 59 isoform 1
CA-CA-8-74869864-74870070.0	chr8:74869864-74870070(-)	Eps15l1	0.612	0.792	0.18	3.02e-07	epidermal growth factor receptor substrate
CA-CS-1-38136134-38136243.0	chr1:38136134-38136243(-)	Rev1	0.972	0.792	-0.18	3.01e-07	DNA repair protein REV1
CA-CS-3-83714290-83714430.0	chr3:83714290-83714430(-)	D930015E06Rik	0.808	0.988	0.18	3.02e-07	transmembrane protein 131-like precursor
CA-CS-4-108329531-108329612.0	chr4:108329531-108329612(-)	Zfyve9	0.921	0.741	-0.18	3.01e-07	zinc finger FYVE domain-containing protein 9
CA-CA-12-113850758-113850815.0	chr12:113850758-113850815(+)	Inf2	0.403	0.582	0.179	3.49e-07	inverted formin-2
CA-CA-18-49883766-49883861.0	chr18:49883766-49883861(-)	Dtwd2	0.807	0.628	-0.179	3.47e-07	DTW domain-containing protein 2 isoform 1
CA-CA-3-103557302-103557437.0	chr3:103557302-103557437(-)	Hipk1	0.985	0.806	-0.179	3.47e-07	homeodomain-interacting protein kinase 1
CA-CA-11-105071858-105071954.0	chr11:105071858-105071954(+)	Tlk2	0.531	0.353	-0.178	4.01e-07	serine/threonine-protein kinase tousled-like 2
CA-CA-13-9709391-9709553.0	chr13:9709391-9709553(-)	Zmynd11	0.622	0.444	-0.178	4.01e-07	zinc finger MYND domain-containing protein 11
CA-CA-5-5554823-5554899.0	chr5:5554823-5554899(-)	Gtpbp10	0.023	0.201	0.178	4.02e-07	GTP-binding protein 10
CA-CS-5-130285237-130285320.0	chr5:130285237-130285320(-)	Psph	0.687	0.865	0.178	4.02e-07	phosphoserine phosphatase
CA-CS-7-109046246-109046331.1	chr7:109046246-109046331(+)	3200002M19Rik	0.942	0.764	-0.178	4.01e-07	hypothetical protein LOC75430
CA-CA-16-17671637-17671766.0	chr16:17671637-17671766(-)	Med15	0.999	0.822	-0.177	4.62e-07	mediator of RNA polymerase II transcription
CA-CA-2-156350616-156351024.0	chr2:156350616-156351024(+)	Epb4.1l1	0.596	0.773	0.177	4.64e-07	band 4.1-like protein 1 isoform a
CA-CA-7-133836266-133836318.0	chr7:133836266-133836318(-)	Slx1b	0.786	0.609	-0.177	4.62e-07	structure-specific endonuclease subunit SLX1
CA-CA-2-25357920-25358078.0	chr2:25357920-25358078(+)	Fbxw5	0.822	0.646	-0.176	5.31e-07	F-box/WD repeat-containing protein 5
CA-CA-16-94631290-94631336.0	chr16:94631290-94631336(+)	Ttc3	0.932	0.757	-0.175	6.11e-07	SubName: Full=Putative uncharacterized protein Ttc3;
CA-CA-7-119223685-119223745.0	chr7:119223685-119223745(+)	Usp47	0.443	0.268	-0.175	6.11e-07	ubiquitin carboxyl-terminal hydrolase 47 isoform
CA-CA-4-117900423-117900450.0	chr4:117900423-117900450(-)	Ptprf	0.094	0.268	0.174	7.06e-07	receptor-type tyrosine-protein phosphatase F
CA-CA-4-149000195-149000225.0	chr4:149000195-149000225(+)	Clstn1	0.058	0.232	0.174	7.06e-07	calsyntenin-1 precursor
CA-CA-5-30579255-30579330.0	chr5:30579255-30579330(+)	Ept1	0.876	0.702	-0.174	7.03e-07	ethanolaminephosphotransferase 1
CA-CA-7-150704754-150704790.0	chr7:150704754-150704790(-)	Nap1l4	0.369	0.543	0.174	7.06e-07	nucleosome assembly protein 1-like 4
CA-CA-10-25221629-25221944.0	chr10:25221629-25221944(+)	Epb4.1l2	0.999	0.826	-0.173	8.07e-07	band 4.1-like protein 2
CA-CS-11-120643942-120644031.0	chr11:120643942-120644031(-)	radical-fringe	0.902	0.729	-0.173	8.07e-07	Mus musculus radical fringe (radical-fringe) mRNA, complete cds.
CA-CA-14-48346145-48346229.0	chr14:48346145-48346229(+)	Ktn1	0.253	0.081	-0.172	9.27e-07	kinectin
CA-CA-19-23289644-23289689.0	chr19:23289644-23289689(-)	Smc5	0.364	0.536	0.172	9.31e-07	structural maintenance of chromosomes protein 5
CA-CA-10-57881394-57881583.0	chr10:57881394-57881583(+)	Lims1	0.01	0.181	0.171	1.07e-06	LIM and senescent cell antigen-like-containing
CA-CA-11-66865182-66865280.0	chr11:66865182-66865280(-)	2310004I24Rik	0.696	0.867	0.171	1.07e-06	manganese-dependent ADP-ribose/CDP-alcohol
CA-CA-11-120474159-120474397.0	chr11:120474159-120474397(-)	Pcyt2	0.424	0.254	-0.17	1.22e-06	ethanolamine-phosphate cytidylyltransferase
CA-CA-15-76922241-76922284.0	chr15:76922241-76922284(-)	Rbfox2	0.157	0.327	0.17	1.22e-06	RNA-binding protein 9 isoform 4
CA-CA-4-141036660-141036729.0	chr4:141036660-141036729(-)	Spen	0.285	0.115	-0.17	1.22e-06	msx2-interacting protein
CA-CA-14-21565013-21565082.0	chr14:21565013-21565082(-)	Camk2g	0.545	0.376	-0.169	1.4e-06	calcium/calmodulin-dependent protein kinase type
CA-CA-16-20207696-20207866.0	chr16:20207696-20207866(+)	Yeats2	0.73	0.561	-0.169	1.4e-06	YEATS domain-containing protein 2 isoform 1
CA-CA-7-120495294-120495452.0	chr7:120495294-120495452(-)	Btbd10	0.617	0.448	-0.169	1.4e-06	BTB/POZ domain-containing protein 10
CA-CA-7-51503279-51503429.0	chr7:51503279-51503429(+)	2410002F23Rik	0.692	0.523	-0.169	1.4e-06	hypothetical protein LOC668661
CA-CA-12-102163421-102163860.0	chr12:102163421-102163860(-)	Ccdc88c	0.107	0.275	0.168	1.6e-06	Mus musculus adult male urinary bladder cDNA, RIKEN full-length enriched library, clone:9530078B12 product:DVL-binding protein DAPLE homolog [Mus musculus], full insert sequence.
CA-CA-18-34761856-34761901.0	chr18:34761856-34761901(-)	Brd8	0.818	0.985	0.167	1.83e-06	bromodomain-containing protein 8
CA-CA-2-28691930-28692036.1	chr2:28691930-28692036(-)	Gtf3c4	0.109	0.276	0.167	1.83e-06	general transcription factor 3C polypeptide 4
CA-CA-5-100804979-100805072.0	chr5:100804979-100805072(-)	Sec31a	0.076	0.243	0.167	1.83e-06	protein transport protein Sec31A
CA-CA-6-71803166-71803262.0	chr6:71803166-71803262(+)	Immt	0.573	0.406	-0.167	1.83e-06	SubName: Full=Putative uncharacterized protein; Flags: Fragment;
CA-CS-1-99614018-99614138.0	chr1:99614018-99614138(-)	Ppip5k2	0.611	0.778	0.167	1.83e-06	SubName: Full=Putative uncharacterized protein;
CA-CA-19-3478277-3478364.1	chr19:3478277-3478364(-)	Ppp6r3	0.857	0.691	-0.166	2.09e-06	serine/threonine-protein phosphatase 6
CA-CS-9-95791181-95791275.0	chr9:95791181-95791275(+)	Atr	0.893	0.727	-0.166	2.09e-06	serine/threonine-protein kinase ATR
CA-CA-2-22805703-22805790.0	chr2:22805703-22805790(-)	Abi1	0.87	0.705	-0.165	2.38e-06	abl interactor 1 isoform 4
CA-CA-X-47980383-47980427.0	chrX:47980383-47980427(-)	6720401G13Rik	0.472	0.307	-0.165	2.38e-06	Mus musculus adult male thymus cDNA, RIKEN full-length enriched library, clone:5830467J12 product:unclassifiable, full insert sequence.
CA-CA-16-29597671-29597782.0	chr16:29597671-29597782(+)	Opa1	0.615	0.779	0.164	2.73e-06	SubName: Full=Putative uncharacterized protein;
CA-CA-2-156003368-156003642.0	chr2:156003368-156003642(-)	Caper	0.465	0.301	-0.164	2.72e-06	Mus musculus adult male tongue cDNA, RIKEN full-length enriched library, clone:2310040E03 product:unclassifiable, full insert sequence.
CA-CA-2-156337520-156337556.0	chr2:156337520-156337556(+)	Epb4.1l1	0.115	0.279	0.164	2.73e-06	band 4.1-like protein 1 isoform a
CA-CA-6-119902702-119902987.0	chr6:119902702-119902987(-)	Wnk1	0.788	0.952	0.164	2.73e-06	serine/threonine-protein kinase WNK1 isoform 5
CA-CS-11-107410659-107410715.1	chr11:107410659-107410715(+)	Helz	0.999	0.835	-0.164	2.72e-06	probable helicase with zinc finger domain
CA-CS-15-81788325-81788340.0	chr15:81788325-81788340(-)	Pmm1	0.598	0.762	0.164	2.73e-06	phosphomannomutase 1
CA-CS-2-166668184-166668253.0	chr2:166668184-166668253(+)	Arfgef2	0.837	0.673	-0.164	2.72e-06	ADP-ribosylation factor guanine
CA-CA-10-126899261-126899339.0	chr10:126899261-126899339(+)	R3hdm2	0.928	0.765	-0.163	3.1e-06	R3H domain-containing protein 2 isoform 1
CA-CS-13-49299297-49299357.0	chr13:49299297-49299357(-)	1110007C09Rik	0.98	0.817	-0.163	3.1e-06	Mus musculus 18-day embryo whole body cDNA, RIKEN full-length enriched library, clone:1110007C09 product:hypothetical DEATH domain structure containing protein, full insert sequence.
CA-CS-18-6111682-6112437.0	chr18:6111682-6112437(-)	Arhgap12	0.836	0.999	0.163	3.12e-06	rho GTPase-activating protein 12 isoform 2
CA-CA-11-3328886-3328905.0	chr11:3328886-3328905(-)	Rnf185	0.771	0.933	0.162	3.55e-06	RING finger protein 185
CA-CA-13-46875994-46876033.0	chr13:46875994-46876033(-)	Kif13a	0.313	0.151	-0.162	3.54e-06	kinesin-like protein KIF13A
CA-CA-3-127518513-127518612.0	chr3:127518513-127518612(-)	Ap1ar	0.967	0.805	-0.162	3.54e-06	adaptor-related protein complex 1 associated
CA-CA-4-34572649-34572733.0	chr4:34572649-34572733(+)	Rars2	0.999	0.837	-0.162	3.54e-06	probable arginyl-tRNA synthetase, mitochondrial
CA-CS-18-34449491-34449596.0	chr18:34449491-34449596(+)	Apc	0.804	0.642	-0.162	3.54e-06	SubName: Full=Putative uncharacterized protein;
CA-CA-15-89126382-89126460.0	chr15:89126382-89126460(-)	Sbf1	0.785	0.946	0.161	4.04e-06	myotubularin-related protein 5 isoform 1
CA-CA-2-52989445-52989492.0	chr2:52989445-52989492(+)	Fmnl2	0.859	0.698	-0.161	4.03e-06	formin-like protein 2
CA-CA-X-156004359-156004474.0	chrX:156004359-156004474(+)	A830080D01Rik	0.865	0.704	-0.161	4.03e-06	hypothetical protein LOC382252
CA-CA-1-82738392-82738551.0	chr1:82738392-82738551(+)	Mff	0.411	0.251	-0.16	4.58e-06	mitochondrial fission factor
CA-CA-8-125618373-125618540.0	chr8:125618373-125618540(+)	Spg7	0.92	0.76	-0.16	4.58e-06	paraplegin
CA-CA-9-75040190-75040271.0	chr9:75040190-75040271(+)	Myo5a	0.756	0.596	-0.16	4.58e-06	myosin-Va
CA-CS-17-12432835-12432936.0	chr17:12432835-12432936(-)	Map3k4	0.948	0.789	-0.159	5.21e-06	mitogen-activated protein kinase kinase kinase
CA-CS-18-38491621-38491806.0	chr18:38491621-38491806(-)	Gnpda1	0.854	0.695	-0.159	5.21e-06	glucosamine-6-phosphate isomerase 1
CA-CA-11-100364473-100364503.0	chr11:100364473-100364503(-)	Acly	0.621	0.779	0.158	5.94e-06	ATP-citrate synthase isoform 1
CA-CA-18-42473624-42473789.0	chr18:42473624-42473789(+)	Rbm27	0.725	0.883	0.158	5.94e-06	RNA-binding protein 27
CA-CA-9-72330253-72330336.0	chr9:72330253-72330336(-)	tsec-1	0.78	0.622	-0.158	5.92e-06	Mus musculus tsec-1 mRNA, complete cds.
CA-CA-4-117898403-117898982.0	chr4:117898403-117898982(-)	Ptprf	0.982	0.825	-0.157	6.72e-06	receptor-type tyrosine-protein phosphatase F
CA-CA-5-122806802-122806814.0	chr5:122806802-122806814(+)	Vps29	0.162	0.319	0.157	6.74e-06	vacuolar protein sorting-associated protein 29
CA-CA-11-52072354-52072447.0	chr11:52072354-52072447(-)	Tcf7	0.163	0.319	0.156	7.65e-06	Mus musculus 16 days neonate thymus cDNA, RIKEN full-length enriched library, clone:A130029N06 product:transcription factor 7, T-cell specific, full insert sequence.
CA-CA-1-64606300-64606342.0	chr1:64606300-64606342(+)	Creb1	0.229	0.384	0.155	8.67e-06	cyclic AMP-responsive element-binding protein 1
CA-CA-12-8740078-8740315.0	chr12:8740078-8740315(+)	Pum2	0.687	0.532	-0.155	8.64e-06	pumilio homolog 2 isoform 2
CA-CA-2-181095705-181095776.0	chr2:181095705-181095776(-)	Arfrp1	0.827	0.673	-0.154	9.78e-06	ADP-ribosylation factor-related protein 1
CA-CA-4-117890616-117890649.0	chr4:117890616-117890649(-)	Ptprf	0.055	0.209	0.154	9.82e-06	receptor-type tyrosine-protein phosphatase F
CA-CS-1-34356565-34356683.2	chr1:34356565-34356683(+)	Dst	0.976	0.822	-0.154	9.78e-06	bullous pemphigoid antigen 1 isoform b
CA-CA-7-138053101-138053142.0	chr7:138053101-138053142(+)	Plekha1	0.695	0.848	0.153	1.11e-05	RecName: Full=Pleckstrin homology domain-containing family A member 1; Short=PH domain-containing family A member 1; AltName: Full=Tandem PH domain-containing protein 1; Short=TAPP-1;
CA-CA-7-148487498-148487585.0	chr7:148487498-148487585(-)	Deaf1	0.639	0.486	-0.153	1.11e-05	Mus musculus deformed epidermal autoregulatory factor 1 mRNA, complete cds.
CA-CA-9-114506912-114506948.0	chr9:114506912-114506948(-)	Cnot10	0.627	0.78	0.153	1.11e-05	Mus musculus 10 days embryo whole body cDNA, RIKEN full-length enriched library, clone:2600001P13 product:hypothetical protein, full insert sequence.
CA-CS-8-97624546-97624573.0	chr8:97624546-97624573(-)	Kifc3	0.374	0.221	-0.153	1.11e-05	kinesin-like protein KIFC3 isoform c
CA-CA-10-98481911-98482065.0	chr10:98481911-98482065(+)	Atp2b1	0.013	0.164	0.151	1.42e-05	plasma membrane calcium ATPase 1
CA-CA-19-3796639-3796708.0	chr19:3796639-3796708(+)	Suv420h1	0.789	0.94	0.151	1.42e-05	histone-lysine N-methyltransferase SUV420H1
CA-CS-2-3222668-3222711.0	chr2:3222668-3222711(+)	Nmt2	0.701	0.55	-0.151	1.42e-05	glycylpeptide N-tetradecanoyltransferase 2
CA-CA-1-63631938-63632029.0	chr1:63631938-63632029(+)	Adam23	0.696	0.546	-0.15	1.6e-05	disintegrin and metalloproteinase
CA-CA-15-75905036-75905087.0	chr15:75905036-75905087(-)	Puf60	0.397	0.547	0.15	1.61e-05	poly(U)-binding-splicing factor PUF60 isoform c
CA-CA-2-29535256-29535370.0	chr2:29535256-29535370(+)	Rapgef1	0.633	0.483	-0.15	1.6e-05	Rap guanine nucleotide exchange factor (GEF) 1
CA-CS-1-173274194-173274298.0	chr1:173274194-173274298(-)	Nit1	0.999	0.849	-0.15	1.6e-05	nitrilase homolog 1 isoform 1
CA-CS-9-108397142-108397258.1	chr9:108397142-108397258(+)	Usp19	0.919	0.769	-0.15	1.6e-05	ubiquitin carboxyl-terminal hydrolase 19 isoform
CA-CA-11-93752652-93752702.0	chr11:93752652-93752702(+)	Mbtd1	0.201	0.35	0.149	1.81e-05	MBT domain-containing protein 1
CA-CA-15-93250714-93250921.0	chr15:93250714-93250921(+)	Pphln1	0.67	0.521	-0.149	1.8e-05	periphilin-1 isoform 1
CA-CA-2-91645180-91645267.1	chr2:91645180-91645267(+)	Ambra1	0.866	0.717	-0.149	1.8e-05	activating molecule in BECN1-regulated autophagy
CA-CA-6-86373599-86373665.0	chr6:86373599-86373665(+)	Tia1	0.293	0.144	-0.149	1.8e-05	nucleolysin TIA-1 isoform 1
CA-CA-7-51502607-51502786.0	chr7:51502607-51502786(+)	2410002F23Rik	0.772	0.623	-0.149	1.8e-05	hypothetical protein LOC668661
CA-CA-9-19428675-19428742.0	chr9:19428675-19428742(+)	Zfp317	0.12	0.269	0.149	1.81e-05	zinc finger protein 317
CA-CA-9-71716805-71716877.0	chr9:71716805-71716877(-)	Tcf12	0.339	0.488	0.149	1.81e-05	transcription factor 12
CA-CA-X-7781321-7781443.0	chrX:7781321-7781443(-)	Porcn	0.847	0.996	0.149	1.81e-05	probable protein-cysteine N-palmitoyltransferase
CA-CS-1-175389828-175389980.0	chr1:175389828-175389980(+)	Aim2	0.846	0.995	0.149	1.81e-05	interferon-inducible protein AIM2
CA-CS-12-81271672-81271753.0	chr12:81271672-81271753(-)	Actn1	0.806	0.657	-0.149	1.8e-05	Mus musculus 13 days embryo head cDNA, RIKEN full-length enriched library, clone:3110023F10 product:ALPHA-ACTININ 1 (ALPHA-ACTININ CYTOSKELETAL ISOFORM) (NON-MUSCLE ALPHA-ACTININ 1) (F-ACTIN CROSS LINKING PROTEIN) homolog [Rattus norvegicus], full insert sequence.
CA-CS-4-40962235-40962466.0	chr4:40962235-40962466(+)	Nfx1	0.616	0.467	-0.149	1.8e-05	transcriptional repressor NF-X1
CA-CA-11-11706098-11706218.1	chr11:11706098-11706218(-)	Fignl1	0.825	0.677	-0.148	2.04e-05	SubName: Full=Fidgetin-like 1; Flags: Fragment;
CA-CS-16-17147889-17148067.1	chr16:17147889-17148067(+)	Ydjc	0.722	0.574	-0.148	2.04e-05	YdjC homolog
CA-CA-10-62799727-62799844.0	chr10:62799727-62799844(-)	Sirt1	0.909	0.762	-0.147	2.29e-05	NAD-dependent deacetylase sirtuin-1 isoform 1
CA-CA-11-95152833-95152923.0	chr11:95152833-95152923(-)	Myst2	0.556	0.409	-0.147	2.29e-05	histone acetyltransferase MYST2 isoform 1
CA-CA-14-52629644-52629733.0	chr14:52629644-52629733(-)	Zfp219	0.797	0.944	0.147	2.3e-05	zinc finger protein 219
CA-CA-9-57426080-57426209.0	chr9:57426080-57426209(+)	Scamp2	0.089	0.236	0.147	2.3e-05	secretory carrier-associated membrane protein 2
CA-CA-1-172078126-172078177.0	chr1:172078126-172078177(-)	Uap1	0.699	0.553	-0.146	2.58e-05	UDP-N-acetylhexosamine pyrophosphorylase
CA-CS-1-60504921-60505046.2	chr1:60504921-60505046(+)	Abi2	0.999	0.853	-0.146	2.58e-05	abl interactor 2 isoform 1
CA-CA-14-31869421-31869466.0	chr14:31869421-31869466(+)	Pbrm1	0.227	0.372	0.145	2.92e-05	protein polybromo-1
CA-CA-17-46408748-46408878.0	chr17:46408748-46408878(-)	Tjap1	0.576	0.431	-0.145	2.91e-05	tight junction-associated protein 1
CA-CA-2-29992192-29992233.0	chr2:29992192-29992233(+)	Tbc1d13	0.867	0.722	-0.145	2.91e-05	TBC1 domain family member 13
CA-CA-6-146541155-146541269.0	chr6:146541155-146541269(+)	Fgfr1op2	0.609	0.754	0.145	2.92e-05	FGFR1 oncogene partner 2 homolog
CA-CS-18-65333698-65333896.0	chr18:65333698-65333896(+)	Nedd4l	0.997	0.852	-0.145	2.91e-05	E3 ubiquitin-protein ligase NEDD4-like isoform
AA-AA-4-43527733-43528875.0	chr4:43527733-43528875(-)	Tpm2	0.052	0.82	0.768	2.13e-25	tropomyosin beta chain
AA-AA-4-148632112-148632190.0	chr4:148632112-148632190(-)	Kif1b	0.107	0.733	0.626	1.86e-17	kinesin-like protein KIF1B isoform b
AA-AA-1-183851899-183852631.0	chr1:183851899-183852631(-)	Enah	0.139	0.651	0.512	3.1e-12	protein enabled homolog isoform 2
AA-AA-17-10409300-10409324.0	chr17:10409300-10409324(-)	Qk	0.955	0.463	-0.492	7.51e-12	protein quaking isoform 1
AA-AA-7-17416813-17416834.0	chr7:17416813-17416834(+)	Strn4	0.278	0.765	0.487	3.17e-11	striatin-4 isoform 2
AA-AA-6-71818560-71818573.0	chr6:71818560-71818573(+)	Immt	0.403	0.632	0.229	0.00120286	mitochondrial inner membrane protein
AA-AA-9-113594541-113594556.0	chr9:113594541-113594556(-)	Pdcd6ip	0.048	0.273	0.225	0.00143804	programmed cell death 6-interacting protein
AA-AA-11-102154409-102154466.0	chr11:102154409-102154466(-)	Atxn7l3	0.089	0.31	0.221	0.0017145	ataxin-7-like protein 3 isoform a
AA-AA-3-51068928-51068964.0	chr3:51068928-51068964(-)	Elf2	0.272	0.49	0.218	0.0019527	ETS-related transcription factor Elf-2
AA-AA-10-79012424-79012598.0	chr10:79012424-79012598(-)	Mier2	0.243	0.453	0.21	0.00274183	mesoderm induction early response protein 2
AA-AA-4-115795753-115795921.0	chr4:115795753-115795921(-)	Rad54l	0.573	0.776	0.203	0.00365721	DNA repair and recombination protein RAD54-like
AA-AA-9-109984238-109984344.0	chr9:109984238-109984344(+)	Mtap4	0.766	0.566	-0.2	0.00266949	microtubule-associated protein 4
AA-AA-1-89303558-89303576.0	chr1:89303558-89303576(+)	Gigyf2	0.587	0.782	0.195	0.00503185	PERQ amino acid-rich with GYF domain-containing
AA-AA-6-71802723-71802759.0	chr6:71802723-71802759(+)	Immt	0.673	0.484	-0.189	0.00418726	RecName: Full=Mitochondrial inner membrane protein; AltName: Full=Mitofilin;
AA-AA-10-80260584-80260722.0	chr10:80260584-80260722(-)	Plekhj1	0.799	0.611	-0.188	0.00435774	pleckstrin homology domain-containing family J
AA-AA-5-143852437-143852608.0	chr5:143852437-143852608(-)	Rnf216	0.52	0.337	-0.183	0.00530671	E3 ubiquitin-protein ligase RNF216 isoform A
AA-AA-3-152037854-152037878.0	chr3:152037854-152037878(+)	Usp33	0.456	0.632	0.176	0.0102836	ubiquitin carboxyl-terminal hydrolase 33 isoform
AA-AA-3-94581987-94582011.0	chr3:94581987-94582011(-)	Cgn	0.681	0.508	-0.173	0.00777108	cingulin
AA-AA-12-66156601-66156624.0	chr12:66156601-66156624(+)	Prpf39	0.112	0.282	0.17	0.0127275	pre-mRNA-processing factor 39
AA-AA-2-14991446-14991484.0	chr2:14991446-14991484(+)	Arl5b	0.829	0.999	0.17	0.0127275	Mus musculus adult male testis cDNA, RIKEN full-length enriched library, clone:4930587A11 product:similar to ADP-RIBOSYLATION FACTOR-LIKE PROTEIN 5 [Rattus norvegicus], full insert sequence.
AA-AA-5-114900249-114900285.0	chr5:114900249-114900285(+)	Mvk	0.344	0.176	-0.168	0.00934514	mevalonate kinase
AA-AA-17-48531813-48531831.0	chr17:48531813-48531831(-)	Nfya	0.495	0.659	0.164	0.0156587	nuclear transcription factor Y subunit alpha
AA-AA-10-126631529-126631690.0	chr10:126631529-126631690(-)	Dtx3	0.986	0.825	-0.161	0.0120142	protein deltex-3
AA-AA-7-51502620-51503621.0	chr7:51502620-51503621(+)	2410002F23Rik	0.791	0.633	-0.158	0.0133468	hypothetical protein LOC668661
AA-AA-2-165671664-165671739.0	chr2:165671664-165671739(-)	Zmynd8	0.438	0.587	0.149	0.0256183	protein kinase C-binding protein 1
AD-AD-6-124768492-124768561.0	chr6:124768492-124768561(-)	Usp5	0.077	0.647	0.57	2.04e-19	ubiquitin carboxyl-terminal hydrolase 5
AD-AD-7-72444555-72444594.0	chr7:72444555-72444594(-)	Tjp1	0.632	0.893	0.261	2.21e-05	tight junction protein ZO-1 isoform 1
AD-AD-2-52989492-52989539.0	chr2:52989492-52989539(+)	Fmnl2	0.523	0.267	-0.256	2.77e-05	formin-like protein 2
AD-AD-3-89549445-89549523.0	chr3:89549445-89549523(+)	Adar	0.603	0.851	0.248	5.23e-05	double-stranded RNA-specific adenosine deaminase
AD-AD-7-86287283-86287287.0	chr7:86287283-86287287(-)	Mfge8	0.636	0.872	0.236	0.000111484	lactadherin isoform 2
AD-AD-5-122905901-122907311.0	chr5:122905901-122907311(-)	Atp2a2	0.945	0.716	-0.229	0.000154194	sarcoplasmic/endoplasmic reticulum calcium
AD-AD-9-66309706-66309727.0	chr9:66309706-66309727(+)	Herc1	0.318	0.543	0.225	0.000216765	Mus musculus adult male corpora quadrigemina cDNA, RIKEN full-length enriched library, clone:B230218H07 product:hypothetical Phosphopantetheine attachment site/G-protein beta WD-40 repeats containing protein, full insert sequence.
AD-AD-6-149258881-149258899.0	chr6:149258881-149258899(+)	2810474O19Rik	0.454	0.678	0.224	0.000229951	hypothetical protein LOC67246
AD-AD-4-116958455-116958533.0	chr4:116958455-116958533(-)	Rnf220	0.749	0.53	-0.219	0.000279081	E3 ubiquitin-protein ligase Rnf220
AD-AD-5-34959463-34959556.0	chr5:34959463-34959556(+)	Add1	0.052	0.27	0.218	0.00032613	alpha-adducin isoform 2
AD-AD-7-89797159-89797188.0	chr7:89797159-89797188(+)	Eftud1	0.558	0.365	-0.193	0.00117109	elongation factor Tu GTP-binding
AD-AD-11-106915769-106916168.0	chr11:106915769-106916168(-)	Bptf	0.419	0.61	0.191	0.00141767	bromodomain PHD finger transcription factor
AD-AD-1-178672601-178672631.0	chr1:178672601-178672631(-)	Cep170	0.265	0.447	0.182	0.00222919	RecName: Full=Centrosomal protein of 170 kDa; Short=Cep170;
AD-AD-14-22444110-22444437.0	chr14:22444110-22444437(+)	Myst4	0.511	0.338	-0.173	0.00317578	histone acetyltransferase MYST4
AD-AD-7-87424903-87424919.0	chr7:87424903-87424919(+)	Vps33b	0.312	0.141	-0.171	0.00349142	RecName: Full=Vacuolar protein sorting-associated protein 33B;
AD-AD-7-109385056-109385068.0	chr7:109385056-109385068(+)	Pgap2	0.631	0.461	-0.17	0.00365957	post-GPI attachment to proteins factor 2
AD-AD-7-72444555-72444615.0	chr7:72444555-72444615(-)	Tjp1	0.789	0.954	0.165	0.00498456	tight junction protein ZO-1 isoform 1
AD-AD-17-27075516-27075671.0	chr17:27075516-27075671(-)	Cuta	0.785	0.945	0.16	0.00623763	RecName: Full=Protein CutA; AltName: Full=Brain acetylcholinesterase putative membrane anchor; Flags: Precursor;
AD-AD-2-173902639-173902690.1	chr2:173902639-173902690(+)	Stx16	0.415	0.575	0.16	0.00623763	syntaxin-16 isoform a
AD-AD-9-83004599-83004640.0	chr9:83004599-83004640(-)	Hmgn3	0.381	0.54	0.159	0.00651936	high mobility group nucleosome-binding
AD-AD-15-65646973-65647040.0	chr15:65646973-65647040(+)	Efr3a	0.065	0.223	0.158	0.00681229	SubName: Full=Putative uncharacterized protein;
AD-AD-17-80603461-80603470.0	chr17:80603461-80603470(-)	Srsf7	0.551	0.707	0.156	0.00743324	serine/arginine-rich splicing factor 7 isoform
AD-AD-16-91030660-91030677.0	chr16:91030660-91030677(-)	Gcfc1	0.415	0.26	-0.155	0.0072127	GC-rich sequence DNA-binding factor 1
AD-AD-19-46108521-46108527.1	chr19:46108521-46108527(-)	Ldb1	0.652	0.807	0.155	0.00776201	LIM domain-binding protein 1 isoform 3
AD-AD-14-31415844-31415922.0	chr14:31415844-31415922(-)	Prkcd	0.119	0.267	0.148	0.0104432	protein kinase C delta type
IR-IR-2-26761513-26763612.0	chr2:26761513-26763612(-)	Med22	0.691	0.212	-0.479	5.55e-16	mediator of RNA polymerase II transcription
IR-IR-7-28365710-28366369.0	chr7:28365710-28366369(+)	2310022A10Rik	0.874	0.481	-0.393	2.75e-11	hypothetical protein LOC66367 isoform 1
IR-IR-12-112916372-112916813.0	chr12:112916372-112916813(+)	Trmt61a	0.356	0.571	0.215	9.03e-05	tRNA (adenine-N(1)-)-methyltransferase catalytic
IR-IR-18-36841419-36841527.0	chr18:36841419-36841527(+)	Slc35a4	0.716	0.509	-0.207	0.000330274	probable UDP-sugar transporter protein SLC35A4
IR-IR-3-33957003-33957090.0	chr3:33957003-33957090(+)	Fxr1	0.203	0.361	0.158	0.0027268	fragile X mental retardation syndrome-related
IR-IR-4-115795753-115796083.0	chr4:115795753-115796083(-)	Rad54l	0.512	0.661	0.149	0.00431402	DNA repair and recombination protein RAD54-like

## Sheet: ESC PTBP1-2 KD
Supplemental File 2: Table 2. Splicing changes identified by RNA-seq following PTB protein depletion in ESCs.
Description: RNAseq reads from 46C ESCs treated with siControl, siPtbp1, and siPtbp1/2 were subjected to SpliceTrap analyses (see Methods). Events with a change in PSI of greater than or equal to 15% are shown with genome coordinates and p-values.
SpliceTrap event	Coordinates	Genesymbol	ESC siControl PSI	ESC siPtbp1-2 PSI	dPSI PTBP1-2 KD	p-value	Description
CA-CA-17-37204158-37204309.0	chr17:37204158-37204309(+)	Gabbr1	0.107	0.945	0.838	1.79e-108	gamma-aminobutyric acid type B receptor subunit
CA-CA-9-66880272-66880348.0	chr9:66880272-66880348(-)	Tpm1	0.984	0.157	-0.827	7.58e-106	Mus musculus adult male kidney cDNA, RIKEN full-length enriched library, clone:0610007B22 product:tropomyosin 2, beta, full insert sequence.
CA-CA-12-56836020-56836161.0	chr12:56836020-56836161(-)	Ralgapa1	0.058	0.85	0.792	3.98e-97	ral GTPase-activating protein subunit alpha-1
CA-CA-15-79194087-79194108.0	chr15:79194087-79194108(-)	Tmem184b	0.022	0.806	0.784	3.22e-95	transmembrane protein 184B
CA-CA-8-64013654-64013705.0	chr8:64013654-64013705(-)	Palld	0.009	0.781	0.772	2.16e-92	palladin
CA-CA-14-21286679-21286745.0	chr14:21286679-21286745(-)	Anxa7	0.016	0.781	0.765	9.18e-91	annexin A7
CA-CA-10-79797457-79797538.0	chr10:79797457-79797538(+)	Reep6	0.043	0.78	0.737	2.13e-84	receptor expression-enhancing protein 6
CA-CA-15-99567977-99568084.0	chr15:99567977-99568084(-)	Lass5	0.026	0.761	0.735	5.95e-84	LAG1 longevity assurance homolog 5
CA-CA-19-5903730-5903772.0	chr19:5903730-5903772(-)	Dpf2	0.036	0.759	0.723	2.65e-81	zinc finger protein ubi-d4
CA-CS-2-30900401-30900416.0	chr2:30900401-30900416(-)	Fnbp1	0.045	0.763	0.718	3.27e-80	formin-binding protein 1 isoform e
CA-CA-7-130323762-130323909.0	chr7:130323762-130323909(+)	Tnrc6a	0.062	0.768	0.706	1.26e-77	trinucleotide repeat-containing gene 6A protein
CA-CA-2-29565675-29565828.0	chr2:29565675-29565828(+)	Rapgef1	0.079	0.774	0.695	2.73e-75	Rap guanine nucleotide exchange factor (GEF) 1
CA-CA-2-29884163-29884226.0	chr2:29884163-29884226(+)	Spna2	0.038	0.728	0.69	3.05e-74	spectrin alpha chain, brain isoform 1
CA-CA-7-52158831-52158897.0	chr7:52158831-52158897(-)	Ap2a1	0.012	0.701	0.689	4.93e-74	AP-2 complex subunit alpha-1 isoform a
CA-CA-1-36404061-36404139.0	chr1:36404061-36404139(-)	Kiaa1310	0.046	0.727	0.681	2.25e-72	RecName: Full=Uncharacterized protein KIAA1310;
CA-CA-6-29402798-29402897.0	chr6:29402798-29402897(+)	Flnc	0.83	0.151	-0.679	4.42e-72	filamin-C
CA-CA-4-108780485-108780554.1	chr4:108780485-108780554(-)	Osbpl9	0.023	0.697	0.674	6.16e-71	oxysterol-binding protein-related protein 9
CA-CA-7-117484803-117484878.0	chr7:117484803-117484878(-)	Sbf2	0.148	0.813	0.665	4.12e-69	SET-binding factor 2
CA-CA-11-4933244-4933265.0	chr11:4933244-4933265(+)	Ap1b1	0.006	0.661	0.655	4.12e-67	AP-1 complex subunit beta-1
CA-CA-X-7780151-7780169.1	chrX:7780151-7780169(-)	Porcn	0.245	0.898	0.653	1.03e-66	probable protein-cysteine N-palmitoyltransferase
CA-CA-6-39596723-39596843.0	chr6:39596723-39596843(-)	Braf	0.112	0.762	0.65	4.01e-66	serine/threonine-protein kinase B-raf
CA-CA-16-32678754-32678799.0	chr16:32678754-32678799(+)	Tnk2	0.177	0.808	0.631	1.95e-62	activated CDC42 kinase 1 isoform 1
CA-CA-11-4811437-4811473.0	chr11:4811437-4811473(+)	Thoc5	0.008	0.636	0.628	7.29e-62	THO complex subunit 5 homolog
CA-CA-6-71802756-71802861.0	chr6:71802756-71802861(+)	Immt	0.903	0.287	-0.616	1.04e-59	SubName: Full=Putative uncharacterized protein; Flags: Fragment;
CA-CA-12-4647718-4647799.0	chr12:4647718-4647799(+)	Itsn2	0.001	0.613	0.612	7.4e-59	intersectin-2 isoform 1
CA-CA-5-33301929-33301995.0	chr5:33301929-33301995(+)	Depdc5	0.263	0.87	0.607	6.21e-58	DEP domain-containing protein 5 isoform 1
CA-CA-6-71802759-71802861.0	chr6:71802759-71802861(+)	Immt	0.864	0.259	-0.605	1.13e-57	SubName: Full=Putative uncharacterized protein; Flags: Fragment;
CA-CA-11-29606409-29608770.0	chr11:29606409-29608770(+)	Rtn4	0.244	0.841	0.597	4.15e-56	reticulon-4 isoform A
CA-CA-6-71802723-71802861.0	chr6:71802723-71802861(+)	Immt	0.841	0.25	-0.591	3.93e-55	SubName: Full=Putative uncharacterized protein; Flags: Fragment;
CA-CA-2-152529730-152529930.1	chr2:152529730-152529930(+)	H13	0.084	0.674	0.59	7.55e-55	minor histocompatibility antigen H13 isoform 1
CA-CA-11-116158884-116158977.0	chr11:116158884-116158977(-)	Exoc7	0.046	0.635	0.589	1.14e-54	exocyst complex component 7 isoform 1
CA-CS-1-183851788-183852631.0	chr1:183851788-183852631(-)	Enah	0.324	0.907	0.583	1.33e-53	protein enabled homolog isoform 2
CA-CA-12-110787500-110787581.0	chr12:110787500-110787581(+)	Meg3	0.9	0.329	-0.571	1.32e-51	Mus musculus adult male medulla oblongata cDNA, RIKEN full-length enriched library, clone:6330403F08 product:Mus musculus GTL2, imprinted maternally expressed untranslated mRNA (Gtl2), mRNA., full insert sequence.
CA-CA-15-82644910-82645033.0	chr15:82644910-82645033(-)	Tcf20	0.176	0.744	0.568	5.5e-51	transcription factor 20 isoform a
CA-CA-17-83824597-83824771.0	chr17:83824597-83824771(+)	Eml4	0.928	0.361	-0.567	6.5e-51	echinoderm microtubule-associated protein-like 4
CA-CA-4-59559020-59559054.0	chr4:59559020-59559054(-)	Rod1	0.164	0.72	0.556	6.11e-49	regulator of differentiation 1 isoform 1
CA-CA-14-25314651-25314671.0	chr14:25314651-25314671(+)	Rps24	0.252	0.807	0.555	9e-49	40S ribosomal protein S24 isoform 3
CA-CA-15-73042416-73042425.0	chr15:73042416-73042425(-)	Ptk2	0.263	0.816	0.553	1.95e-48	focal adhesion kinase 1 isoform 1
CA-CA-1-88687990-88688032.1	chr1:88687990-88688032(+)	Dis3l2	0.04	0.591	0.551	4.22e-48	DIS3-like exonuclease 2 isoform 1
CA-CA-2-84466176-84466294.0	chr2:84466176-84466294(-)	Ctnnd1	0.082	0.625	0.543	8.98e-47	catenin delta-1 isoform 1
CA-CA-11-97352957-97352980.0	chr11:97352957-97352980(+)	Arhgap23	0.014	0.552	0.538	5.93e-46	rho GTPase-activating protein 23
CA-CA-2-181245208-181245235.0	chr2:181245208-181245235(+)	Tpd52l2	0.05	0.588	0.538	5.93e-46	tumor protein D54
CA-CA-12-113063789-113063843.0	chr12:113063789-113063843(+)	Zfyve21	0.29	0.821	0.531	8.1e-45	zinc finger FYVE domain-containing protein 21
CA-CA-10-80780070-80780148.0	chr10:80780070-80780148(+)	Pip5k1c	0.312	0.838	0.526	5.13e-44	phosphatidylinositol-4-phosphate 5-kinase type-1
CA-CA-2-157148958-157149006.0	chr2:157148958-157149006(+)	Rpn2	0.029	0.549	0.52	4.6e-43	dolichyl-diphosphooligosaccharide--protein
CA-CA-1-130087214-130087316.0	chr1:130087214-130087316(+)	R3hdm1	0.165	0.679	0.514	4.02e-42	R3H domain (binds single-stranded nucleic
CA-CA-17-13962949-13962994.0	chr17:13962949-13962994(+)	Mllt4	0.01	0.518	0.508	3.43e-41	afadin
CA-CA-X-71027636-71027648.0	chrX:71027636-71027648(-)	Idh3g	0.185	0.689	0.504	1.41e-40	isocitrate dehydrogenase [NAD] subunit gamma 1,
CA-CA-1-120419897-120419924.0	chr1:120419897-120419924(+)	Clasp1	0.08	0.582	0.502	2.85e-40	CLIP-associating protein 1 isoform 1
CA-CA-11-88160554-88160627.0	chr11:88160554-88160627(-)	msi2	0.964	0.464	-0.5	4.69e-40	Mus musculus msi2 mRNA for RNA-binding protein Musashi2-S, complete cds.
CA-CA-12-113063786-113063843.0	chr12:113063786-113063843(+)	Zfyve21	0.162	0.66	0.498	1.15e-39	zinc finger FYVE domain-containing protein 21
CA-CA-16-4934194-4934239.0	chr16:4934194-4934239(+)	Mgrn1	0.214	0.711	0.497	1.63e-39	E3 ubiquitin-protein ligase MGRN1
CA-CA-1-154690359-154690509.0	chr1:154690359-154690509(-)	Smg7	0.118	0.612	0.494	4.62e-39	protein SMG7 isoform 1
CA-CA-11-83178296-83178338.0	chr11:83178296-83178338(+)	Ap2b1	0.183	0.675	0.492	9.21e-39	AP-2 complex subunit beta isoform a
CA-CA-17-12435515-12435671.0	chr17:12435515-12435671(-)	Map3k4	0.294	0.78	0.486	7.17e-38	mitogen-activated protein kinase kinase kinase
CA-CA-2-59188550-59188679.0	chr2:59188550-59188679(+)	Pkp4	0.309	0.792	0.483	1.98e-37	plakophilin-4 isoform 1
CA-CS-3-36891598-36891649.0	chr3:36891598-36891649(+)	4932438A13Rik	0.319	0.787	0.468	2.91e-35	fragile site-associated protein
CA-CA-19-8982340-8982406.0	chr19:8982340-8982406(+)	Ganab	0.373	0.84	0.467	4.04e-35	neutral alpha-glucosidase AB
CA-CA-5-76969771-76969792.0	chr5:76969771-76969792(+)	Exoc1	0.002	0.468	0.466	5.59e-35	exocyst complex component 1
CA-CA-13-97386948-97387026.0	chr13:97386948-97387026(+)	Col4a3bp	0.464	0.927	0.463	1.48e-34	collagen type IV alpha-3-binding protein isoform
CA-CA-15-75879886-75879970.0	chr15:75879886-75879970(-)	Scrib	0.086	0.549	0.463	1.48e-34	protein scribble homolog
CA-CA-6-119903788-119904250.0	chr6:119903788-119904250(-)	Wnk1	0.295	0.758	0.463	1.48e-34	serine/threonine-protein kinase WNK1 isoform 5
CA-CA-2-27123670-27123757.0	chr2:27123670-27123757(-)	Vav2	0.068	0.525	0.457	1.02e-33	guanine nucleotide exchange factor VAV2
CA-CA-17-35823425-35823536.0	chr17:35823425-35823536(-)	Ddr1	0.672	0.227	-0.445	3.78e-32	epithelial discoidin domain-containing receptor
CA-CA-8-86450160-86450175.0	chr8:86450160-86450175(+)	Lphn1	0.197	0.636	0.439	2.9e-31	latrophilin-1 precursor
CA-CA-11-94907762-94907904.0	chr11:94907762-94907904(-)	Itga3	0.98	0.544	-0.436	6.08e-31	integrin alpha-3
CA-CA-11-29605534-29605591.0	chr11:29605534-29605591(+)	Rtn4	0.172	0.605	0.433	1.81e-30	reticulon-4 isoform A
CA-CA-13-55609224-55609241.1	chr13:55609224-55609241(-)	Pdlim7	0.035	0.463	0.428	8.17e-30	PDZ and LIM domain protein 7 isoform a
CA-CA-5-139705706-139705898.0	chr5:139705706-139705898(+)	Unc84a	0.906	0.478	-0.428	6.87e-30	Mus musculus 0 day neonate skin cDNA, RIKEN full-length enriched library, clone:4632417G13 product:SAD1-UNC84-LIKE PROTEIN (FRAGMENT) homolog [Mus musculus], full insert sequence.
CA-CA-16-85043820-85043988.0	chr16:85043820-85043988(-)	App	0.695	0.269	-0.426	1.25e-29	amyloid beta A4 protein isoform 1 precursor
CA-CA-9-57294883-57295040.0	chr9:57294883-57295040(-)	Scamp5	0.375	0.801	0.426	1.49e-29	secretory carrier-associated membrane protein 5
CA-CS-12-60277317-60277446.0	chr12:60277317-60277446(+)	Ctage5	0.999	0.574	-0.425	1.69e-29	cutaneous T-cell lymphoma-associated antigen 5
CA-CA-9-109973529-109973643.0	chr9:109973529-109973643(+)	Mtap4	0.752	0.333	-0.419	9.96e-29	microtubule-associated protein 4
CA-CA-14-21322468-21322498.0	chr14:21322468-21322498(-)	Ppp3cb	0.515	0.932	0.417	2.12e-28	serine/threonine-protein phosphatase 2B
CA-CA-6-142968843-142968894.0	chr6:142968843-142968894(-)	5730419I09Rik	0.685	0.272	-0.413	5.74e-28	hypothetical protein LOC74741 isoform 1
CA-CA-1-34358705-34358777.0	chr1:34358705-34358777(+)	Dst	0.13	0.531	0.401	2.08e-26	bullous pemphigoid antigen 1 isoform b
CA-CS-14-78902745-78902829.0	chr14:78902745-78902829(-)	Akap11	0.881	0.48	-0.401	1.77e-26	A kinase (PRKA) anchor protein 11
CA-CA-2-179763662-179763779.0	chr2:179763662-179763779(+)	Lsm14b	0.448	0.848	0.4	2.76e-26	protein LSM14 homolog B
CA-CA-9-47637459-47637492.0	chr9:47637459-47637492(+)	ra175a	0.22	0.62	0.4	2.76e-26	SubName: Full=RA175 isoform j; Flags: Fragment;
CA-CA-X-82442842-82442874.0	chrX:82442842-82442874(+)	Dmd	0.083	0.483	0.4	2.76e-26	dystrophin
CA-CS-2-131066050-131066228.1	chr2:131066050-131066228(+)	Mavs	0.906	0.506	-0.4	2.35e-26	SubName: Full=Putative uncharacterized protein;
CA-CA-17-48538306-48538390.0	chr17:48538306-48538390(-)	Nfya	0.336	0.733	0.397	6.38e-26	nuclear transcription factor Y subunit alpha
CA-CA-2-84452688-84452706.0	chr2:84452688-84452706(-)	Ctnnd1	0.553	0.95	0.397	6.38e-26	catenin delta-1 isoform 3
CA-CA-14-21504433-21504502.0	chr14:21504433-21504502(+)	Sec24c	0.141	0.537	0.396	8.43e-26	Sec24 related gene family, member C isoform 2
CA-CA-17-48538306-48538393.0	chr17:48538306-48538393(-)	Nfya	0.328	0.722	0.394	1.47e-25	nuclear transcription factor Y subunit alpha
CA-CA-1-40065175-40065184.0	chr1:40065175-40065184(+)	Map4k4	0.521	0.913	0.392	2.55e-25	mitogen-activated protein kinase kinase kinase
CA-CA-17-48538309-48538390.0	chr17:48538309-48538390(-)	Nfya	0.237	0.627	0.39	4.41e-25	nuclear transcription factor Y subunit alpha
CA-CA-7-25704202-25704370.0	chr7:25704202-25704370(+)	Arhgef1	0.08	0.468	0.388	7.61e-25	rho guanine nucleotide exchange factor 1 isoform
CA-CA-1-89671387-89671444.0	chr1:89671387-89671444(+)	Atg16l1	0.073	0.46	0.387	9.98e-25	SubName: Full=Autophagy-related 16-like 1 (Yeast), isoform CRA_e; SubName: Full=Putative uncharacterized protein;
CA-CA-11-78352011-78352240.0	chr11:78352011-78352240(+)	Ift20	0.531	0.918	0.387	9.98e-25	RecName: Full=Intraflagellar transport protein 20 homolog; Short=mIFT20;
CA-CA-1-120438251-120438275.0	chr1:120438251-120438275(+)	Clasp1	0.14	0.526	0.386	1.31e-24	CLIP-associating protein 1 isoform 1
CA-CA-10-41448433-41448520.0	chr10:41448433-41448520(-)	Cep57l1	0.876	0.494	-0.382	3.29e-24	cep57-related protein isoform 1
CA-CA-7-97330728-97330878.0	chr7:97330728-97330878(+)	Picalm	0.464	0.845	0.381	5.03e-24	phosphatidylinositol-binding clathrin assembly
CA-CA-18-32574598-32574691.0	chr18:32574598-32574691(+)	Bin1	0.129	0.508	0.379	8.57e-24	myc box-dependent-interacting protein 1 isoform
CA-CA-3-141944815-141944947.0	chr3:141944815-141944947(-)	Pdlim5	0.036	0.414	0.378	1.12e-23	PDZ and LIM domain protein 5 isoform ENH1e
CA-CA-5-136502339-136502477.0	chr5:136502339-136502477(+)	Dtx2	0.496	0.12	-0.376	1.63e-23	protein deltex-2
CA-CS-7-29680450-29680531.0	chr7:29680450-29680531(-)	Actn4	0.979	0.607	-0.372	4.66e-23	alpha-actinin-4
CA-CA-3-141967668-141967686.0	chr3:141967668-141967686(-)	Pdlim5	0.001	0.367	0.366	2.57e-22	PDZ and LIM domain protein 5 isoform ENH1e
CA-CA-13-74886252-74886309.0	chr13:74886252-74886309(-)	Cast	0.422	0.057	-0.365	2.86e-22	calpastatin
CA-CA-18-60705010-60705031.0	chr18:60705010-60705031(+)	Dctn4	0.031	0.394	0.363	5.54e-22	dynactin subunit 4
CA-CA-2-181246275-181246320.0	chr2:181246275-181246320(+)	Tpd52l2	0.334	0.697	0.363	5.54e-22	tumor protein D54
CA-CA-14-48324094-48324163.0	chr14:48324094-48324163(+)	Ktn1	0.683	0.323	-0.36	1.02e-21	kinectin
CA-CA-3-89835232-89835292.0	chr3:89835232-89835292(-)	Ubap2l	0.847	0.49	-0.357	2.18e-21	ubiquitin-associated protein 2-like isoform 1
CA-CA-3-89835217-89835292.0	chr3:89835217-89835292(-)	Ubap2l	0.776	0.42	-0.356	2.81e-21	ubiquitin-associated protein 2-like isoform 1
CA-CA-3-8936438-8936480.0	chr3:8936438-8936480(-)	Tpd52	0.007	0.361	0.354	5.35e-21	tumor protein D52 isoform 1
CA-CA-17-57396282-57396450.0	chr17:57396282-57396450(+)	Trip10	0.02	0.372	0.352	8.78e-21	cdc42-interacting protein 4
CA-CA-7-105793676-105793718.0	chr7:105793676-105793718(-)	2210018M11Rik	0.599	0.248	-0.351	9.74e-21	protein EMSY
CA-CA-9-98891333-98891390.0	chr9:98891333-98891390(+)	Faim	0.112	0.461	0.349	1.84e-20	fas apoptotic inhibitory molecule 1 Faim-S
CA-CA-7-140838672-140838774.0	chr7:140838672-140838774(+)	2700050L05Rik	0.952	0.608	-0.344	5.4e-20	erythroid differentiation-related factor 1
CA-CA-11-120826261-120826324.0	chr11:120826261-120826324(-)	Csnk1d	0.551	0.21	-0.341	1.11e-19	casein kinase I isoform delta isoform 1
CA-CA-1-10094292-10094445.0	chr1:10094292-10094445(+)	Cspp1	0.936	0.6	-0.336	3.67e-19	centrosome and spindle pole associated protein
CA-CA-11-49028027-49028156.0	chr11:49028027-49028156(+)	Zfp62	0.128	0.464	0.336	4.21e-19	zinc finger protein 62 isoform 2
CA-CA-X-7380719-7380812.0	chrX:7380719-7380812(+)	Gripap1	0.032	0.367	0.335	5.34e-19	SubName: Full=GRIP1 associated protein 1; Flags: Fragment;
CA-CA-1-5091150-5091204.0	chr1:5091150-5091204(+)	Atp6v1h	0.921	0.591	-0.33	1.5e-18	V-type proton ATPase subunit H
CA-CA-2-156337520-156337556.0	chr2:156337520-156337556(+)	Epb4.1l1	0.115	0.443	0.328	2.73e-18	band 4.1-like protein 1 isoform a
CA-CS-9-95823166-95823326.0	chr9:95823166-95823326(+)	Atr	0.939	0.615	-0.324	6e-18	serine/threonine-protein kinase ATR
CA-CA-2-181246278-181246320.0	chr2:181246278-181246320(+)	Tpd52l2	0.436	0.758	0.322	1.08e-17	tumor protein D54
CA-CA-12-60245685-60245757.0	chr12:60245685-60245757(+)	Ctage5	0.807	0.486	-0.321	1.19e-17	cutaneous T-cell lymphoma-associated antigen 5
CA-CA-15-97892380-97892458.0	chr15:97892380-97892458(-)	Senp1	0.394	0.073	-0.321	1.19e-17	sentrin-specific protease 1
CA-CA-3-36921891-36921954.0	chr3:36921891-36921954(+)	4932438A13Rik	0.609	0.29	-0.319	1.86e-17	fragile site-associated protein
CA-CA-2-84464426-84464715.0	chr2:84464426-84464715(-)	Ctnnd1	0.6	0.918	0.318	2.66e-17	catenin delta-1 isoform 1
CA-CS-X-150163404-150163482.0	chrX:150163404-150163482(+)	2210013O21Rik	0.657	0.975	0.318	2.66e-17	Mus musculus adult male stomach cDNA, RIKEN full-length enriched library, clone:2210013O21 product:unclassifiable, full insert sequence.
CA-CA-11-89847406-89847474.0	chr11:89847406-89847474(-)	Pctp	0.661	0.978	0.317	3.32e-17	phosphatidylcholine transfer protein
CA-CA-18-32585877-32586006.0	chr18:32585877-32586006(+)	Bin1	0.608	0.295	-0.313	7.11e-17	myc box-dependent-interacting protein 1 isoform
CA-CA-8-72436062-72436137.0	chr8:72436062-72436137(-)	Gatad2a	0.748	0.435	-0.313	7.11e-17	transcriptional repressor p66 alpha isoform b
CA-CA-9-21295101-21295113.0	chr9:21295101-21295113(+)	Dnm2	0.841	0.53	-0.311	1.1e-16	dynamin-2
CA-CA-19-4787360-4788042.0	chr19:4787360-4788042(-)	Rbm4	0.842	0.534	-0.308	2.13e-16	RNA-binding protein 4
CA-CS-1-99613118-99613181.0	chr1:99613118-99613181(-)	Ppip5k2	0.388	0.696	0.308	2.41e-16	SubName: Full=Putative uncharacterized protein;
CA-CA-10-126918748-126918850.0	chr10:126918748-126918850(+)	R3hdm2	0.068	0.375	0.307	3e-16	R3H domain-containing protein 2 isoform 1
CA-CA-10-28274575-28274605.0	chr10:28274575-28274605(+)	Ptprk	0.018	0.321	0.303	7.09e-16	receptor-type tyrosine-protein phosphatase kappa
CA-CA-6-119728005-119728089.0	chr6:119728005-119728089(-)	Erc1	0.932	0.629	-0.303	6.26e-16	ELKS/Rab6-interacting/CAST family member 1
CA-CA-1-51825493-51825580.0	chr1:51825493-51825580(-)	Myo1b	0.364	0.664	0.3	1.34e-15	myosin-Ib isoform 1
CA-CA-15-75878351-75878426.0	chr15:75878351-75878426(-)	Scrib	0.095	0.395	0.3	1.34e-15	protein scribble homolog
CA-CA-2-11399662-11399685.0	chr2:11399662-11399685(-)	Pfkfb3	0.001	0.301	0.3	1.34e-15	6-phosphofructo-2-kinase/fructose-2,
CA-CA-15-58779877-58779997.0	chr15:58779877-58779997(-)	Mtss1	0.131	0.428	0.297	2.53e-15	metastasis suppressor protein 1 isoform 1
CA-CA-11-12206960-12207131.0	chr11:12206960-12207131(-)	Cobl	0.448	0.152	-0.296	2.76e-15	protein cordon-bleu
CA-CS-1-99614018-99614138.0	chr1:99614018-99614138(-)	Ppip5k2	0.611	0.906	0.295	3.84e-15	SubName: Full=Putative uncharacterized protein;
CA-CA-1-158823038-158823143.0	chr1:158823038-158823143(-)	Ralgps2	0.102	0.396	0.294	4.72e-15	ras-specific guanine nucleotide-releasing factor
CA-CA-16-8482219-8482260.0	chr16:8482219-8482260(+)	BC024814	0.631	0.925	0.294	4.72e-15	hypothetical protein LOC239706
CA-CS-6-116206244-116206307.0	chr6:116206244-116206307(+)	D6Wsu116e	0.645	0.351	-0.294	4.19e-15	WASH complex subunit FAM21
CA-CA-17-24743168-24743297.0	chr17:24743168-24743297(-)	Tsc2	0.57	0.863	0.293	5.81e-15	tuberin isoform 1
CA-CS-17-47961496-47961676.2	chr17:47961496-47961676(-)	Mdfi	0.956	0.663	-0.293	5.15e-15	myoD family inhibitor isoform 1
CA-CA-4-131939196-131939277.0	chr4:131939196-131939277(-)	Phactr4	0.471	0.179	-0.292	6.34e-15	phosphatase and actin regulator 4 isoform 1
CA-CA-11-116707076-116707259.0	chr11:116707076-116707259(+)	1110005A03Rik	0.687	0.396	-0.291	7.79e-15	hypothetical protein LOC74319
CA-CA-3-37428904-37428941.0	chr3:37428904-37428941(+)	Spata5	0.373	0.661	0.288	1.62e-14	spermatogenesis-associated protein 5 isoform 1
CA-CS-12-113033758-113033889.0	chr12:113033758-113033889(+)	Klc1	0.569	0.282	-0.287	1.77e-14	kinesin light chain 1 isoform 1H
CA-CA-8-125013454-125013526.0	chr8:125013454-125013526(-)	Fam38a	0.769	0.483	-0.286	2.16e-14	protein PIEZO1
CA-CA-10-24603009-24603027.0	chr10:24603009-24603027(+)	Med23	0.062	0.346	0.284	3.64e-14	mediator of RNA polymerase II transcription
CA-CA-2-52989445-52989539.0	chr2:52989445-52989539(+)	Fmnl2	0.806	0.522	-0.284	3.24e-14	formin-like protein 2
CA-CA-3-89894934-89895013.0	chr3:89894934-89895013(+)	Tpm3	0.041	0.321	0.28	8.08e-14	tropomyosin alpha-3 chain
CA-CA-12-102163421-102163860.0	chr12:102163421-102163860(-)	Ccdc88c	0.107	0.386	0.279	9.85e-14	Mus musculus adult male urinary bladder cDNA, RIKEN full-length enriched library, clone:9530078B12 product:DVL-binding protein DAPLE homolog [Mus musculus], full insert sequence.
CA-CA-2-121751296-121751464.0	chr2:121751296-121751464(+)	Casc4	0.467	0.743	0.276	1.77e-13	protein CASC4 isoform 1
CA-CS-16-36893401-36893524.0	chr16:36893401-36893524(+)	AK015360	0.671	0.947	0.276	1.77e-13	Mus musculus adult male testis cDNA, RIKEN full-length enriched library, clone:4930442F07 product:unclassifiable, full insert sequence.
CA-CA-1-82743657-82743717.0	chr1:82743657-82743717(+)	Mff	0.268	0.541	0.273	3.18e-13	mitochondrial fission factor
CA-CA-4-137777440-137777633.0	chr4:137777440-137777633(+)	Hp1bp3	0.698	0.425	-0.273	2.84e-13	heterochromatin protein 1-binding protein 3
CA-CA-18-6057514-6057589.0	chr18:6057514-6057589(-)	Arhgap12	0.597	0.325	-0.272	3.45e-13	rho GTPase-activating protein 12 isoform 1
CA-CA-12-112891600-112891645.0	chr12:112891600-112891645(+)	Mark3	0.547	0.818	0.271	4.67e-13	MAP/microtubule affinity-regulating kinase 3
CA-CA-12-82611815-82611952.0	chr12:82611815-82611952(-)	Synj2bp	0.624	0.892	0.268	8.28e-13	synaptojanin-2-binding protein
CA-CA-19-23289644-23289689.0	chr19:23289644-23289689(-)	Smc5	0.364	0.632	0.268	8.28e-13	structural maintenance of chromosomes protein 5
CA-CA-3-89805739-89805790.0	chr3:89805739-89805790(-)	Ubap2l	0.419	0.687	0.268	8.28e-13	ubiquitin-associated protein 2-like isoform 1
CA-CA-2-20723168-20723288.0	chr2:20723168-20723288(+)	Etl4	0.735	0.47	-0.265	1.31e-12	sickle tail protein isoform c
CA-CA-6-38439253-38439304.0	chr6:38439253-38439304(+)	Ubn2	0.555	0.29	-0.265	1.31e-12	ubinuclein-2
CA-CA-8-11824504-11824681.0	chr8:11824504-11824681(+)	Arhgef7	0.069	0.333	0.264	1.76e-12	rho guanine nucleotide exchange factor 7 isoform
CA-CA-17-45815911-45815950.0	chr17:45815911-45815950(-)	Tmem63b	0.98	0.717	-0.263	1.9e-12	transmembrane protein 63B
CA-CS-1-130080976-130081231.0	chr1:130080976-130081231(+)	R3hdm1	0.641	0.904	0.263	2.12e-12	R3H domain (binds single-stranded nucleic
CA-CA-11-120573753-120574026.0	chr11:120573753-120574026(-)	Stra13	0.08	0.342	0.262	2.55e-12	centromere protein X
CA-CA-9-106584198-106584494.0	chr9:106584198-106584494(-)	Tex264	0.827	0.566	-0.261	2.76e-12	testis expressed gene 264
CA-CA-14-31927034-31927190.0	chr14:31927034-31927190(+)	Pbrm1	0.667	0.407	-0.26	3.32e-12	protein polybromo-1
CA-CA-3-136594974-136595004.0	chr3:136594974-136595004(+)	Ppp3ca	0.002	0.262	0.26	3.7e-12	serine/threonine-protein phosphatase 2B
CA-CA-8-72436121-72436137.0	chr8:72436121-72436137(-)	Gatad2a	0.446	0.186	-0.26	3.32e-12	transcriptional repressor p66 alpha isoform b
CA-CS-13-74057795-74057896.0	chr13:74057795-74057896(-)	Trip13	0.984	0.724	-0.26	3.32e-12	SubName: Full=Trip13 protein;
CA-CA-2-153496584-153496644.0	chr2:153496584-153496644(+)	Dnmt3b	0.974	0.715	-0.259	4e-12	DNA (cytosine-5)-methyltransferase 3B isoform 1
CA-CA-15-78267330-78267424.0	chr15:78267330-78267424(+)	Kctd17	0.56	0.302	-0.258	4.8e-12	BTB/POZ domain-containing protein KCTD17
CA-CA-18-6057506-6057589.0	chr18:6057506-6057589(-)	Arhgap12	0.496	0.239	-0.257	5.77e-12	rho GTPase-activating protein 12 isoform 1
CA-CA-4-137777440-137777638.0	chr4:137777440-137777638(+)	Hp1bp3	0.741	0.486	-0.255	8.3e-12	heterochromatin protein 1-binding protein 3
CA-CA-9-117968737-117968784.0	chr9:117968737-117968784(+)	Azi2	0.341	0.595	0.254	1.1e-11	5-azacytidine-induced protein 2 isoform a
CA-CA-11-120474343-120474397.0	chr11:120474343-120474397(-)	Pcyt2	0.708	0.455	-0.253	1.19e-11	ethanolamine-phosphate cytidylyltransferase
CA-CA-11-59555492-59555600.0	chr11:59555492-59555600(+)	Mprip	0.978	0.727	-0.251	1.71e-11	SubName: Full=Myosin phosphatase Rho interacting protein;
CA-CA-9-88295560-88295587.0	chr9:88295560-88295587(-)	Snx14	0.036	0.287	0.251	1.89e-11	sorting nexin-14
CA-CA-2-157284578-157284596.0	chr2:157284578-157284596(+)	Src	0.035	0.283	0.248	3.22e-11	neuronal proto-oncogene tyrosine-protein kinase
CA-CA-2-32148834-32148915.1	chr2:32148834-32148915(+)	mKIAA4150	0.035	0.281	0.246	4.57e-11	Mus musculus 10 days neonate skin cDNA, RIKEN full-length enriched library, clone:4732469G08 product:CIS-GOLGI MATRIX PROTEIN GM130 homolog [Rattus norvegicus], full insert sequence.
CA-CA-11-101433775-101433886.0	chr11:101433775-101433886(+)	Nbr1	0.524	0.769	0.245	5.44e-11	next to BRCA1 gene 1 protein
CA-CA-9-92496822-92496885.0	chr9:92496822-92496885(+)	Plod2	0.284	0.529	0.245	5.44e-11	procollagen-lysine,2-oxoglutarate 5-dioxygenase
CA-CS-1-173274194-173274298.0	chr1:173274194-173274298(-)	Nit1	0.999	0.754	-0.245	4.92e-11	nitrilase homolog 1 isoform 1
CA-CS-7-112900495-112900567.0	chr7:112900495-112900567(-)	Tpp1	0.988	0.743	-0.245	4.92e-11	tripeptidyl-peptidase 1 precursor
CA-CA-15-75905036-75905087.0	chr15:75905036-75905087(-)	Puf60	0.397	0.641	0.244	6.47e-11	poly(U)-binding-splicing factor PUF60 isoform c
CA-CA-6-119663697-119663829.0	chr6:119663697-119663829(-)	Erc1	0.944	0.702	-0.242	8.28e-11	ELKS/Rab6-interacting/CAST family member 1
CA-CA-17-83827555-83827588.0	chr17:83827555-83827588(+)	Eml4	0.462	0.222	-0.24	1.17e-10	echinoderm microtubule-associated protein-like 4
CA-CS-4-40962235-40962466.0	chr4:40962235-40962466(+)	Nfx1	0.616	0.377	-0.239	1.38e-10	transcriptional repressor NF-X1
CA-CA-10-57881394-57881583.0	chr10:57881394-57881583(+)	Lims1	0.01	0.248	0.238	1.81e-10	LIM and senescent cell antigen-like-containing
CA-CA-4-117900423-117900450.0	chr4:117900423-117900450(-)	Ptprf	0.094	0.332	0.238	1.81e-10	receptor-type tyrosine-protein phosphatase F
CA-CA-3-90306037-90306175.0	chr3:90306037-90306175(-)	2500003M10Rik	0.806	0.57	-0.236	2.3e-10	Friend of PRMT1 protein
CA-CA-2-165129165-165129201.0	chr2:165129165-165129201(-)	Elmo2	0.09	0.325	0.235	3e-10	engulfment and cell motility protein 2 isoform
CA-CA-5-42183035-42183176.0	chr5:42183035-42183176(-)	Bod1l	0.486	0.251	-0.235	2.72e-10	biorientation of chromosomes in cell division
CA-CS-2-166668184-166668253.0	chr2:166668184-166668253(+)	Arfgef2	0.837	0.605	-0.232	4.49e-10	ADP-ribosylation factor guanine
CA-CA-1-74506488-74506554.0	chr1:74506488-74506554(-)	Usp37	0.698	0.468	-0.23	6.25e-10	ubiquitin carboxyl-terminal hydrolase 37
CA-CA-17-14027969-14028005.0	chr17:14027969-14028005(+)	Mllt4	0.059	0.286	0.227	1.12e-09	afadin
CA-CS-12-85196389-85196474.0	chr12:85196389-85196474(-)	Numb	0.668	0.441	-0.227	1.02e-09	Mus musculus 71 kDa Numb protein isoform mRNA, complete cds.
CA-CA-2-181237580-181237640.0	chr2:181237580-181237640(+)	Tpd52l2	0.756	0.531	-0.225	1.41e-09	tumor protein D54
CA-CA-7-138053101-138053172.0	chr7:138053101-138053172(+)	Plekha1	0.512	0.737	0.225	1.55e-09	RecName: Full=Pleckstrin homology domain-containing family A member 1; Short=PH domain-containing family A member 1; AltName: Full=Tandem PH domain-containing protein 1; Short=TAPP-1;
CA-CA-11-61570083-61570179.0	chr11:61570083-61570179(-)	Prpsap2	0.714	0.49	-0.224	1.65e-09	phosphoribosyl pyrophosphate synthase-associated
CA-CS-12-81271672-81271753.0	chr12:81271672-81271753(-)	Actn1	0.806	0.583	-0.223	1.94e-09	Mus musculus 13 days embryo head cDNA, RIKEN full-length enriched library, clone:3110023F10 product:ALPHA-ACTININ 1 (ALPHA-ACTININ CYTOSKELETAL ISOFORM) (NON-MUSCLE ALPHA-ACTININ 1) (F-ACTIN CROSS LINKING PROTEIN) homolog [Rattus norvegicus], full insert sequence.
CA-CA-14-52530760-52530802.0	chr14:52530760-52530802(-)	Ndrg2	0.131	0.352	0.221	2.92e-09	protein NDRG2 isoform 1
CA-CA-4-117890616-117890649.0	chr4:117890616-117890649(-)	Ptprf	0.055	0.276	0.221	2.92e-09	receptor-type tyrosine-protein phosphatase F
CA-CA-1-172078126-172078177.0	chr1:172078126-172078177(-)	Uap1	0.699	0.479	-0.22	3.12e-09	UDP-N-acetylhexosamine pyrophosphorylase
CA-CA-11-54800552-54800570.0	chr11:54800552-54800570(-)	Anxa6	0.31	0.529	0.219	4e-09	annexin A6 isoform a
CA-CA-10-57881394-57881534.0	chr10:57881394-57881534(+)	Lims1	0.014	0.232	0.218	4.68e-09	LIM and senescent cell antigen-like-containing
CA-CA-16-32680985-32681081.0	chr16:32680985-32681081(+)	Tnk2	0.662	0.444	-0.218	4.27e-09	activated CDC42 kinase 1 isoform 1
CA-CA-12-110783157-110783251.0	chr12:110783157-110783251(+)	Meg3	0.702	0.485	-0.217	4.99e-09	Mus musculus adult male medulla oblongata cDNA, RIKEN full-length enriched library, clone:6330403F08 product:Mus musculus GTL2, imprinted maternally expressed untranslated mRNA (Gtl2), mRNA., full insert sequence.
CA-CA-12-113850758-113850815.0	chr12:113850758-113850815(+)	Inf2	0.403	0.62	0.217	5.46e-09	inverted formin-2
CA-CA-11-120573753-120573853.0	chr11:120573753-120573853(-)	Stra13	0.079	0.295	0.216	6.38e-09	centromere protein X
CA-CA-7-133921567-133921611.0	chr7:133921567-133921611(+)	Ypel3	0.743	0.957	0.214	8.68e-09	protein yippee-like 3
CA-CA-1-89837943-89838074.0	chr1:89837943-89838074(+)	Dgkd	0.556	0.769	0.213	1.01e-08	diacylglycerol kinase, delta
CA-CA-11-52072354-52072447.0	chr11:52072354-52072447(-)	Tcf7	0.163	0.376	0.213	1.01e-08	Mus musculus 16 days neonate thymus cDNA, RIKEN full-length enriched library, clone:A130029N06 product:transcription factor 7, T-cell specific, full insert sequence.
CA-CA-6-131325991-131326198.0	chr6:131325991-131326198(-)	Csda	0.541	0.328	-0.213	9.25e-09	DNA-binding protein A long isoform
CA-CA-2-173910146-173910158.0	chr2:173910146-173910158(+)	Stx16	0.509	0.721	0.212	1.18e-08	syntaxin-16 isoform a
CA-CA-12-114371751-114371787.0	chr12:114371751-114371787(+)	Mta1	0.181	0.392	0.211	1.37e-08	metastasis-associated protein MTA1
CA-CA-19-53318799-53318895.1	chr19:53318799-53318895(+)	Add3	0.999	0.789	-0.21	1.46e-08	gamma-adducin isoform a
CA-CA-4-132466606-132466693.0	chr4:132466606-132466693(-)	Fam76a	0.725	0.935	0.21	1.59e-08	hypothetical protein LOC230789 isoform A
CA-CA-4-34572649-34572733.0	chr4:34572649-34572733(+)	Rars2	0.999	0.789	-0.21	1.46e-08	probable arginyl-tRNA synthetase, mitochondrial
CA-CA-3-5562668-5562732.0	chr3:5562668-5562732(-)	Pxmp3	0.789	0.58	-0.209	1.7e-08	peroxisome biogenesis factor 2
CA-CA-5-100804979-100805072.0	chr5:100804979-100805072(-)	Sec31a	0.076	0.284	0.208	2.15e-08	protein transport protein Sec31A
CA-CA-5-114894660-114894698.0	chr5:114894660-114894698(+)	Mvk	0.24	0.448	0.208	2.15e-08	mevalonate kinase
CA-CA-5-124863193-124863298.0	chr5:124863193-124863298(-)	Sbno1	0.281	0.489	0.208	2.15e-08	protein strawberry notch homolog 1
CA-CA-1-187924071-187924241.0	chr1:187924071-187924241(-)	Lyplal1	0.782	0.575	-0.207	2.29e-08	lysophospholipase-like protein 1
CA-CA-1-167531880-167531986.0	chr1:167531880-167531986(-)	Mpzl1	0.569	0.363	-0.206	2.65e-08	myelin protein zero-like protein 1 isoform a
CA-CA-9-72330253-72330336.0	chr9:72330253-72330336(-)	tsec-1	0.78	0.574	-0.206	2.65e-08	Mus musculus tsec-1 mRNA, complete cds.
CA-CA-12-8740078-8740315.0	chr12:8740078-8740315(+)	Pum2	0.687	0.482	-0.205	3.07e-08	pumilio homolog 2 isoform 2
CA-CA-14-21565013-21565082.0	chr14:21565013-21565082(-)	Camk2g	0.545	0.342	-0.203	4.12e-08	calcium/calmodulin-dependent protein kinase type
CA-CA-16-20207696-20207866.0	chr16:20207696-20207866(+)	Yeats2	0.73	0.528	-0.202	4.77e-08	YEATS domain-containing protein 2 isoform 1
CA-CS-4-134481691-134481736.0	chr4:134481691-134481736(+)	D4Wsu53e	0.572	0.37	-0.202	4.77e-08	hypothetical protein LOC27981
CA-CA-6-120693800-120693884.0	chr6:120693800-120693884(+)	Cecr2	0.622	0.823	0.201	5.99e-08	cat eye syndrome chromosome region, candidate 2
CA-CA-13-55609568-55609687.1	chr13:55609568-55609687(-)	Pdlim7	0.975	0.775	-0.2	6.37e-08	PDZ and LIM domain protein 7 isoform a
CA-CA-7-138053101-138053142.0	chr7:138053101-138053142(+)	Plekha1	0.695	0.895	0.2	6.92e-08	RecName: Full=Pleckstrin homology domain-containing family A member 1; Short=PH domain-containing family A member 1; AltName: Full=Tandem PH domain-containing protein 1; Short=TAPP-1;
CA-CA-X-17824692-17824848.0	chrX:17824692-17824848(+)	Kdm6a	0.561	0.761	0.2	6.92e-08	lysine-specific demethylase 6A
CA-CA-11-72459038-72459154.0	chr11:72459038-72459154(+)	Ube2g1	0.085	0.282	0.197	1.06e-07	ubiquitin-conjugating enzyme E2 G1
CA-CA-6-113536203-113536242.0	chr6:113536203-113536242(+)	Fancd2	0.379	0.576	0.197	1.06e-07	Fanconi anemia group D2 protein homolog
CA-CS-7-134011623-134011836.0	chr7:134011623-134011836(-)	Taok2	0.792	0.989	0.197	1.06e-07	serine/threonine-protein kinase TAO2 isoform 1
CA-CA-1-172078126-172078174.0	chr1:172078126-172078174(-)	Uap1	0.588	0.393	-0.195	1.3e-07	UDP-N-acetylhexosamine pyrophosphorylase
CA-CA-10-98481911-98482065.0	chr10:98481911-98482065(+)	Atp2b1	0.013	0.207	0.194	1.62e-07	plasma membrane calcium ATPase 1
CA-CS-10-7322626-7322752.0	chr10:7322626-7322752(+)	Lrp11	0.968	0.774	-0.194	1.49e-07	low-density lipoprotein receptor-related protein
CA-CA-7-108972026-108972160.0	chr7:108972026-108972160(-)	Inppl1	0.811	0.618	-0.193	1.72e-07	Mus musculus SH2-containing inositol 5-phosphatase 2 mRNA, complete cds.
CA-CA-7-73170451-73170490.0	chr7:73170451-73170490(+)	Pcsk6	0.722	0.914	0.192	2.14e-07	paired basic amino acid cleaving system 4
CA-CA-11-120474159-120474397.0	chr11:120474159-120474397(-)	Pcyt2	0.424	0.233	-0.191	2.27e-07	ethanolamine-phosphate cytidylyltransferase
CA-CA-12-70275378-70276100.0	chr12:70275378-70276100(+)	Ppil5	0.741	0.55	-0.191	2.27e-07	peptidylprolyl isomerase-like 5
CA-CA-7-31740818-31741019.0	chr7:31740818-31741019(-)	Usf2	0.607	0.416	-0.191	2.27e-07	RecName: Full=Upstream stimulatory factor 2; AltName: Full=Major late transcription factor 2; AltName: Full=Upstream transcription factor 2;
CA-CS-7-109046246-109046331.1	chr7:109046246-109046331(+)	3200002M19Rik	0.942	0.751	-0.191	2.27e-07	hypothetical protein LOC75430
CA-CA-2-126626024-126626073.0	chr2:126626024-126626073(-)	Trpm7	0.028	0.218	0.19	2.81e-07	transient receptor potential cation channel
CA-CA-7-120495294-120495452.0	chr7:120495294-120495452(-)	Btbd10	0.617	0.429	-0.188	3.42e-07	BTB/POZ domain-containing protein 10
CA-CS-7-28132020-28132191.0	chr7:28132020-28132191(-)	Shkbp1	0.759	0.947	0.188	3.7e-07	RecName: Full=SH3KBP1-binding protein 1; AltName: Full=SETA-binding protein 1;
CA-CA-11-53404218-53404227.0	chr11:53404218-53404227(+)	Kif3a	0.806	0.993	0.187	4.23e-07	kinesin-like protein KIF3A
CA-CA-5-139706726-139706792.1	chr5:139706726-139706792(+)	Unc84a	0.589	0.776	0.187	4.23e-07	Mus musculus 0 day neonate skin cDNA, RIKEN full-length enriched library, clone:4632417G13 product:SAD1-UNC84-LIKE PROTEIN (FRAGMENT) homolog [Mus musculus], full insert sequence.
CA-CA-5-34971784-34971821.0	chr5:34971784-34971821(+)	Add1	0.028	0.215	0.187	4.23e-07	alpha-adducin isoform 2
CA-CS-2-59190318-59190392.1	chr2:59190318-59190392(+)	Pkp4	0.717	0.903	0.186	4.84e-07	plakophilin-4 isoform 1
CA-CA-12-78062249-78062276.0	chr12:78062249-78062276(-)	Max	0.329	0.514	0.185	5.53e-07	protein max isoform 1
CA-CA-8-42346713-42346830.0	chr8:42346713-42346830(+)	pcm-1	0.751	0.566	-0.185	5.12e-07	Mus musculus pcm-1 mRNA for pericentriolar material-1, complete cds.
CA-CA-1-107588788-107588880.0	chr1:107588788-107588880(+)	2310035C23Rik	0.773	0.957	0.184	6.32e-07	hypothetical protein LOC227446 isoform 1
CA-CA-1-36233620-36233644.0	chr1:36233620-36233644(-)	Uggt1	0.68	0.864	0.184	6.32e-07	UDP-glucose:glycoprotein glucosyltransferase 1
CA-CA-17-78786330-78786411.0	chr17:78786330-78786411(-)	Fez2	0.043	0.227	0.184	6.32e-07	fasciculation and elongation protein zeta-2
CA-CA-2-52987750-52987876.0	chr2:52987750-52987876(+)	Fmnl2	0.142	0.326	0.184	6.32e-07	formin-like protein 2
CA-CA-5-116001496-116001598.0	chr5:116001496-116001598(+)	Pxn	0.129	0.312	0.183	7.22e-07	paxillin isoform beta
CA-CA-14-27279389-27279440.1	chr14:27279389-27279440(-)	Slmap	0.862	0.68	-0.182	7.63e-07	sarcolemmal membrane-associated protein
CA-CA-4-108764265-108764304.0	chr4:108764265-108764304(-)	Osbpl9	0.233	0.051	-0.182	7.63e-07	oxysterol-binding protein-related protein 9
CA-CA-6-140485526-140485544.0	chr6:140485526-140485544(+)	Plekha5	0.035	0.217	0.182	8.23e-07	phosphoinositol 3-phosphate-binding protein-2
CA-CS-9-102509655-102509769.0	chr9:102509655-102509769(-)	Cep63	0.977	0.795	-0.182	7.63e-07	RecName: Full=Centrosomal protein of 63 kDa; Short=Cep63;
CA-CS-3-142474877-142475021.0	chr3:142474877-142475021(-)	Pkn2	0.995	0.814	-0.181	8.7e-07	serine/threonine-protein kinase N2
CA-CS-7-130287263-130287351.0	chr7:130287263-130287351(+)	Tnrc6a	0.973	0.792	-0.181	8.7e-07	RecName: Full=Trinucleotide repeat-containing gene 6A protein;
CA-CA-2-181095705-181095776.0	chr2:181095705-181095776(-)	Arfrp1	0.827	0.647	-0.18	9.92e-07	ADP-ribosylation factor-related protein 1
CA-CA-3-144789986-144790115.0	chr3:144789986-144790115(+)	Odf2l	0.938	0.759	-0.179	1.13e-06	outer dense fiber protein 2-like isoform 2
CA-CA-2-29992192-29992233.0	chr2:29992192-29992233(+)	Tbc1d13	0.867	0.689	-0.178	1.29e-06	TBC1 domain family member 13
CA-CA-7-150704754-150704790.0	chr7:150704754-150704790(-)	Nap1l4	0.369	0.547	0.178	1.39e-06	nucleosome assembly protein 1-like 4
CA-CA-10-62799727-62799844.0	chr10:62799727-62799844(-)	Sirt1	0.909	0.734	-0.175	1.89e-06	NAD-dependent deacetylase sirtuin-1 isoform 1
CA-CA-10-80260654-80260722.0	chr10:80260654-80260722(-)	Plekhj1	0.854	0.679	-0.175	1.89e-06	pleckstrin homology domain-containing family J
CA-CA-11-68639671-68639706.0	chr11:68639671-68639706(-)	Ndel1	0.504	0.33	-0.174	2.14e-06	nuclear distribution protein nudE-like 1
CA-CA-11-86069923-86069999.0	chr11:86069923-86069999(-)	Ints2	0.496	0.322	-0.174	2.14e-06	integrator complex subunit 2
CA-CA-18-49883766-49883861.0	chr18:49883766-49883861(-)	Dtwd2	0.807	0.633	-0.174	2.14e-06	DTW domain-containing protein 2 isoform 1
CA-CA-8-74869864-74870070.0	chr8:74869864-74870070(-)	Eps15l1	0.612	0.786	0.174	2.31e-06	epidermal growth factor receptor substrate
CA-CS-11-84103789-84103813.0	chr11:84103789-84103813(+)	Acaca	0.343	0.171	-0.172	2.76e-06	acetyl-CoA carboxylase 1
CA-CA-6-119902702-119902987.0	chr6:119902702-119902987(-)	Wnk1	0.788	0.959	0.171	3.36e-06	serine/threonine-protein kinase WNK1 isoform 5
CA-CA-15-102350905-102351008.0	chr15:102350905-102351008(+)	Tarbp2	0.865	0.695	-0.17	3.54e-06	SubName: Full=Putative uncharacterized protein;
CA-CA-15-76922241-76922284.0	chr15:76922241-76922284(-)	Rbfox2	0.157	0.327	0.17	3.8e-06	RNA-binding protein 9 isoform 4
CA-CA-2-52989445-52989492.0	chr2:52989445-52989492(+)	Fmnl2	0.859	0.689	-0.17	3.54e-06	formin-like protein 2
CA-CS-18-57531020-57531123.0	chr18:57531020-57531123(+)	Prrc1	0.662	0.492	-0.17	3.54e-06	protein PRRC1
CA-CS-2-118703396-118703501.0	chr2:118703396-118703501(+)	Ivd	0.527	0.357	-0.17	3.54e-06	isovaleryl-CoA dehydrogenase, mitochondrial
CA-CA-11-102125234-102125500.0	chr11:102125234-102125500(+)	BC030867	0.074	0.242	0.168	4.86e-06	hypothetical protein LOC217216
CA-CA-11-66865182-66865280.0	chr11:66865182-66865280(-)	2310004I24Rik	0.696	0.864	0.168	4.86e-06	manganese-dependent ADP-ribose/CDP-alcohol
CA-CA-11-70788495-70788542.0	chr11:70788495-70788542(+)	Rpain	0.953	0.785	-0.168	4.53e-06	RPA-interacting protein
CA-CA-14-48346145-48346229.0	chr14:48346145-48346229(+)	Ktn1	0.253	0.085	-0.168	4.53e-06	kinectin
CA-CA-2-71691590-71691720.0	chr2:71691590-71691720(+)	Itga6	0.18	0.348	0.168	4.86e-06	integrin alpha-6
CA-CA-7-119223685-119223745.0	chr7:119223685-119223745(+)	Usp47	0.443	0.275	-0.168	4.53e-06	ubiquitin carboxyl-terminal hydrolase 47 isoform
CA-CA-7-66496336-66496403.0	chr7:66496336-66496403(+)	Ube3a	0.615	0.447	-0.168	4.53e-06	SubName: Full=Putative uncharacterized protein; SubName: Full=Ubiquitin protein ligase E3A;
CA-CA-6-51411918-51412054.0	chr6:51411918-51412054(-)	Hnrnpa2b1	0.268	0.435	0.167	5.49e-06	heterogeneous nuclear ribonucleoproteins A2/B1
CA-CA-17-28459590-28459716.0	chr17:28459590-28459716(+)	Fance	0.819	0.653	-0.166	5.78e-06	SubName: Full=Fanconi anemia, complementation group E;
CA-CS-13-49299297-49299357.0	chr13:49299297-49299357(-)	1110007C09Rik	0.98	0.814	-0.166	5.78e-06	Mus musculus 18-day embryo whole body cDNA, RIKEN full-length enriched library, clone:1110007C09 product:hypothetical DEATH domain structure containing protein, full insert sequence.
CA-CS-15-80748940-80749036.0	chr15:80748940-80749036(+)	Tnrc6b	0.775	0.941	0.166	6.2e-06	trinucleotide repeat-containing gene 6B protein
CA-CS-2-22785263-22785377.0	chr2:22785263-22785377(+)	Pdss1	0.715	0.881	0.166	6.2e-06	decaprenyl-diphosphate synthase subunit 1
CA-CA-1-10075827-10076033.0	chr1:10075827-10076033(+)	Cspp1	0.966	0.801	-0.165	6.52e-06	centrosome and spindle pole associated protein
CA-CA-2-179812708-179812847.1	chr2:179812708-179812847(+)	Gtpbp5	0.909	0.744	-0.165	6.52e-06	GTP binding protein 5
CA-CA-6-85398484-85398585.1	chr6:85398484-85398585(-)	1700040I03Rik	0.832	0.667	-0.165	6.52e-06	Mus musculus adult male testis cDNA, RIKEN full-length enriched library, clone:1700040I03 product:hypothetical Protease associated (PA) domain containing protein, full insert sequence.
CA-CA-11-100364473-100364503.0	chr11:100364473-100364503(-)	Acly	0.621	0.785	0.164	7.88e-06	ATP-citrate synthase isoform 1
CA-CA-9-57426080-57426209.0	chr9:57426080-57426209(+)	Scamp2	0.089	0.253	0.164	7.88e-06	secretory carrier-associated membrane protein 2
CA-CS-13-21094765-21094825.0	chr13:21094765-21094825(+)	Aoah	0.923	0.76	-0.163	8.29e-06	acyloxyacyl hydrolase precursor
CA-CS-6-113059878-113059984.1	chr6:113059878-113059984(+)	mKIAA1757	0.953	0.79	-0.163	8.29e-06	Mus musculus adult male hippocampus cDNA, RIKEN full-length enriched library, clone:2900045N06 product:hypothetical SET-domain of transcriptional regulators (TRX, EZ, ASH1 etc) containing protein, full insert sequence.
CA-CS-9-56986660-56986776.0	chr9:56986660-56986776(+)	Man2c1	0.722	0.885	0.163	8.88e-06	alpha-mannosidase 2C1
CA-CS-18-38491621-38491806.0	chr18:38491621-38491806(-)	Gnpda1	0.854	0.692	-0.162	9.33e-06	glucosamine-6-phosphate isomerase 1
CA-CS-2-120188614-120188676.1	chr2:120188614-120188676(-)	Tmem87a	0.555	0.717	0.162	9.99e-06	Mus musculus adult retina cDNA, RIKEN full-length enriched library, clone:A930025J12 product:weakly similar to CG17660 PROTEIN [Drosophila melanogaster], full insert sequence.
CA-CS-7-31342901-31343103.0	chr7:31342901-31343103(-)	Gapdhs	0.692	0.53	-0.162	9.33e-06	glyceraldehyde-3-phosphate dehydrogenase,
CA-CA-2-24696155-24696299.0	chr2:24696155-24696299(-)	Ehmt1	0.762	0.601	-0.161	1.05e-05	euchromatic histone methyltransferase 1 isoform
CA-CA-4-143005251-143005316.0	chr4:143005251-143005316(+)	Pramef8	0.303	0.464	0.161	1.12e-05	PRAME family member 8
CA-CA-13-46856031-46856136.0	chr13:46856031-46856136(-)	Kif13a	0.614	0.454	-0.16	1.18e-05	SubName: Full=Putative uncharacterized protein; Flags: Fragment;
CA-CA-19-3478277-3478364.0	chr19:3478277-3478364(-)	Ppp6r3	0.968	0.808	-0.16	1.18e-05	serine/threonine-protein phosphatase 6
CA-CS-7-17416813-17416929.0	chr7:17416813-17416929(+)	Strn4	0.825	0.985	0.16	1.26e-05	striatin-4 isoform 2
CA-CA-15-58778880-58779075.0	chr15:58778880-58779075(-)	Mtss1	0.629	0.788	0.159	1.42e-05	metastasis suppressor protein 1 isoform 1
CA-CA-7-130427290-130427339.1	chr7:130427290-130427339(-)	Arhgap17	0.521	0.362	-0.159	1.33e-05	rho GTPase-activating protein 17 isoform b
CA-CS-10-58007664-58007857.0	chr10:58007664-58007857(+)	Ccdc138	0.688	0.847	0.159	1.42e-05	coiled-coil domain-containing protein 138
CA-CS-13-55650478-55650718.0	chr13:55650478-55650718(-)	Fam193b	0.709	0.55	-0.159	1.33e-05	hypothetical protein LOC212483
CA-CA-2-156350616-156351024.0	chr2:156350616-156351024(+)	Epb4.1l1	0.596	0.754	0.158	1.59e-05	band 4.1-like protein 1 isoform a
CA-CS-16-17147889-17148067.1	chr16:17147889-17148067(+)	Ydjc	0.722	0.564	-0.158	1.49e-05	YdjC homolog
CA-CA-16-29597671-29597782.0	chr16:29597671-29597782(+)	Opa1	0.615	0.772	0.157	1.79e-05	SubName: Full=Putative uncharacterized protein;
CA-CA-2-163529221-163529291.2	chr2:163529221-163529291(+)	Pkig	0.812	0.969	0.157	1.79e-05	cAMP-dependent protein kinase inhibitor gamma
CA-CA-9-118488659-118488724.0	chr9:118488659-118488724(+)	Golga4	0.403	0.56	0.157	1.79e-05	Golgin subfamily A member 4
CA-CS-4-122726719-122726797.1	chr4:122726719-122726797(+)	Trit1	0.842	0.999	0.157	1.79e-05	tRNA dimethylallyltransferase, mitochondrial
CA-CS-7-109046246-109046301.0	chr7:109046246-109046301(+)	3200002M19Rik	0.751	0.594	-0.157	1.67e-05	hypothetical protein LOC75430
CA-CA-1-92999823-92999895.0	chr1:92999823-92999895(+)	Lrrfip1	0.555	0.711	0.156	2.01e-05	leucine-rich repeat flightless-interacting
CA-CA-11-93752652-93752702.0	chr11:93752652-93752702(+)	Mbtd1	0.201	0.357	0.156	2.01e-05	MBT domain-containing protein 1
CA-CA-17-24554982-24555163.0	chr17:24554982-24555163(+)	Rnps1	0.434	0.59	0.156	2.01e-05	RNA-binding protein with serine-rich domain 1
CA-CA-2-22805703-22805790.0	chr2:22805703-22805790(-)	Abi1	0.87	0.714	-0.156	1.88e-05	abl interactor 1 isoform 4
CA-CA-5-5554823-5554899.0	chr5:5554823-5554899(-)	Gtpbp10	0.023	0.178	0.155	2.25e-05	GTP-binding protein 10
CA-CA-8-63393549-63393625.0	chr8:63393549-63393625(-)	Clcn3	0.331	0.176	-0.155	2.1e-05	H(+)/Cl(-) exchange transporter 3 isoform c
CA-CS-13-74057795-74057882.0	chr13:74057795-74057882(-)	Trip13	0.992	0.837	-0.155	2.1e-05	SubName: Full=Trip13 protein;
CA-CA-18-34761856-34761901.0	chr18:34761856-34761901(-)	Brd8	0.818	0.972	0.154	2.52e-05	bromodomain-containing protein 8
CA-CA-4-117898403-117898982.0	chr4:117898403-117898982(-)	Ptprf	0.982	0.829	-0.153	2.64e-05	receptor-type tyrosine-protein phosphatase F
CA-CS-1-89270571-89270686.0	chr1:89270571-89270686(+)	Gigyf2	0.804	0.651	-0.153	2.64e-05	PERQ amino acid-rich with GYF domain-containing
CA-CS-12-81271169-81271235.0	chr12:81271169-81271235(-)	Actn1	0.799	0.952	0.153	2.82e-05	Mus musculus 13 days embryo head cDNA, RIKEN full-length enriched library, clone:3110023F10 product:ALPHA-ACTININ 1 (ALPHA-ACTININ CYTOSKELETAL ISOFORM) (NON-MUSCLE ALPHA-ACTININ 1) (F-ACTIN CROSS LINKING PROTEIN) homolog [Rattus norvegicus], full insert sequence.
CA-CA-18-6065702-6065843.0	chr18:6065702-6065843(-)	Arhgap12	0.466	0.618	0.152	3.15e-05	rho GTPase-activating protein 12 isoform 2
CA-CA-11-104204172-104204361.0	chr11:104204172-104204361(-)	1700081L11Rik	0.376	0.225	-0.151	3.3e-05	hypothetical protein LOC76719
CA-CA-11-29397342-29397426.0	chr11:29397342-29397426(+)	Ccdc88a	0.388	0.539	0.151	3.52e-05	girdin
CA-CA-11-95152833-95152923.0	chr11:95152833-95152923(-)	Myst2	0.556	0.405	-0.151	3.3e-05	histone acetyltransferase MYST2 isoform 1
CA-CA-13-46875994-46876033.0	chr13:46875994-46876033(-)	Kif13a	0.313	0.162	-0.151	3.3e-05	kinesin-like protein KIF13A
CA-CA-6-148817510-148818167.0	chr6:148817510-148818167(-)	Caprin2	0.525	0.374	-0.151	3.3e-05	caprin-2
CA-CS-4-108329531-108329612.0	chr4:108329531-108329612(-)	Zfyve9	0.921	0.77	-0.151	3.3e-05	zinc finger FYVE domain-containing protein 9
CA-CA-2-61432053-61432258.1	chr2:61432053-61432258(+)	Tank	0.278	0.128	-0.15	3.69e-05	TRAF family member-associated NF-kappa-B
CA-CA-9-19436777-19436832.0	chr9:19436777-19436832(+)	Zfp317	0.929	0.779	-0.15	3.69e-05	zinc finger protein 317
CA-CA-9-58749889-58749922.0	chr9:58749889-58749922(-)	Neo1	0.01	0.16	0.15	3.93e-05	neogenin isoform 1
CA-CA-11-62173262-62173436.0	chr11:62173262-62173436(-)	Ncor1	0.76	0.611	-0.149	4.12e-05	nuclear receptor corepressor 1
CA-CA-4-123041299-123041317.0	chr4:123041299-123041317(-)	Macf1	0.908	0.759	-0.149	4.12e-05	SubName: Full=Microtubule-actin crosslinking factor 1; Flags: Fragment;
CA-CS-13-9694374-9694427.0	chr13:9694374-9694427(-)	Zmynd11	0.9	0.751	-0.149	4.12e-05	zinc finger MYND domain-containing protein 11
CA-CA-8-123098070-123098178.0	chr8:123098070-123098178(+)	Gse1	0.97	0.822	-0.148	4.59e-05	genetic suppressor element 1 isoform 1
CA-CS-9-15128012-15128154.0	chr9:15128012-15128154(-)	mKIAA1731	0.972	0.824	-0.148	4.59e-05	Mus musculus adult male thymus cDNA, RIKEN full-length enriched library, clone:5830418K08 product:hypothetical protein, full insert sequence.
CA-CA-1-82738392-82738551.0	chr1:82738392-82738551(+)	Mff	0.411	0.264	-0.147	5.12e-05	mitochondrial fission factor
CA-CA-10-33654894-33655063.0	chr10:33654894-33655063(-)	Zufsp	0.854	0.707	-0.147	5.12e-05	Mus musculus 11 days embryo whole body cDNA, RIKEN full-length enriched library, clone:2700019D07 product:hypothetical Zinc finger, C2H2 type containing protein, full insert sequence.
CA-CA-16-32425326-32425396.0	chr16:32425326-32425396(+)	Tctex1d2	0.745	0.892	0.147	5.45e-05	tctex1 domain-containing protein 2
CA-CA-16-48951655-48952273.0	chr16:48951655-48952273(-)	Dzip3	0.527	0.674	0.147	5.45e-05	E3 ubiquitin-protein ligase DZIP3 isoform 1
CA-CA-18-38066041-38066068.0	chr18:38066041-38066068(-)	Diap1	0.825	0.972	0.147	5.45e-05	protein diaphanous homolog 1
CA-CA-3-103557302-103557437.0	chr3:103557302-103557437(-)	Hipk1	0.985	0.838	-0.147	5.12e-05	homeodomain-interacting protein kinase 1
CA-CA-5-139057697-139057793.0	chr5:139057697-139057793(-)	Zfp68	0.588	0.735	0.147	5.45e-05	zinc finger protein 68 isoform a
CA-CA-6-71803166-71803262.0	chr6:71803166-71803262(+)	Immt	0.573	0.426	-0.147	5.12e-05	SubName: Full=Putative uncharacterized protein; Flags: Fragment;
CA-CA-7-51503279-51503429.0	chr7:51503279-51503429(+)	2410002F23Rik	0.692	0.545	-0.147	5.12e-05	hypothetical protein LOC668661
CA-CA-1-107637589-107637672.0	chr1:107637589-107637672(+)	2310035C23Rik	0.3	0.154	-0.146	5.71e-05	hypothetical protein LOC227446 isoform 1
CA-CA-11-70786516-70786577.0	chr11:70786516-70786577(+)	Rpain	0.879	0.733	-0.146	5.71e-05	RPA-interacting protein
CA-CA-15-89126382-89126460.0	chr15:89126382-89126460(-)	Sbf1	0.785	0.931	0.146	6.08e-05	myotubularin-related protein 5 isoform 1
CA-CA-2-156003368-156003642.0	chr2:156003368-156003642(-)	Caper	0.465	0.319	-0.146	5.71e-05	Mus musculus adult male tongue cDNA, RIKEN full-length enriched library, clone:2310040E03 product:unclassifiable, full insert sequence.
CA-CA-2-90692972-90693023.0	chr2:90692972-90693023(+)	Mtch2	0.536	0.682	0.146	6.08e-05	mitochondrial carrier homolog 2
CA-CA-3-33967082-33967174.0	chr3:33967082-33967174(+)	Fxr1	0.468	0.614	0.146	6.08e-05	fragile X mental retardation syndrome-related
CA-CA-7-138517049-138517344.0	chr7:138517049-138517344(+)	Pstk	0.757	0.611	-0.146	5.71e-05	L-seryl-tRNA(Sec) kinase
CA-CA-7-148500976-148501146.0	chr7:148500976-148501146(-)	Deaf1	0.081	0.227	0.146	6.08e-05	Mus musculus deformed epidermal autoregulatory factor 1 mRNA, complete cds.
CA-CA-8-63374257-63374447.0	chr8:63374257-63374447(+)	2700029M09Rik	0.927	0.781	-0.146	5.71e-05	hypothetical protein LOC72612
CA-CS-1-175389828-175389980.0	chr1:175389828-175389980(+)	Aim2	0.846	0.992	0.146	6.08e-05	interferon-inducible protein AIM2
CA-CS-1-33836740-33836894.0	chr1:33836740-33836894(-)	Zfp451	0.893	0.747	-0.146	5.71e-05	zinc finger protein 451
CA-CS-X-90841453-90841570.0	chrX:90841453-90841570(-)	Pola1	0.837	0.983	0.146	6.08e-05	DNA polymerase alpha catalytic subunit
CA-CA-14-55032716-55032850.0	chr14:55032716-55032850(-)	Slc7a7	0.471	0.616	0.145	6.76e-05	Y+L amino acid transporter 1
CA-CA-17-46815990-46816150.0	chr17:46815990-46816150(-)	Klhdc3	0.811	0.666	-0.145	6.36e-05	kelch domain-containing protein 3
CA-CA-19-7356287-7356449.0	chr19:7356287-7356449(-)	Mark2	0.867	0.722	-0.145	6.36e-05	serine/threonine-protein kinase MARK2 isoform 4
CA-CA-2-130440624-130442478.0	chr2:130440624-130442478(-)	Ubox5	0.735	0.88	0.145	6.76e-05	RING finger protein 37
CA-CA-2-29535256-29535370.0	chr2:29535256-29535370(+)	Rapgef1	0.633	0.488	-0.145	6.36e-05	Rap guanine nucleotide exchange factor (GEF) 1
CA-CS-9-15128012-15128157.0	chr9:15128012-15128157(-)	mKIAA1731	0.995	0.85	-0.145	6.36e-05	Mus musculus adult male thymus cDNA, RIKEN full-length enriched library, clone:5830418K08 product:hypothetical protein, full insert sequence.
AD-AD-6-124768492-124768561.0	chr6:124768492-124768561(-)	Usp5	0.077	0.683	0.606	4.08e-21	ubiquitin carboxyl-terminal hydrolase 5
AD-AD-6-149258881-149258899.0	chr6:149258881-149258899(+)	2810474O19Rik	0.454	0.784	0.33	1.86e-07	hypothetical protein LOC67246
AD-AD-14-69975182-69975206.0	chr14:69975182-69975206(+)	Entpd4	0.417	0.676	0.259	3.39e-05	ectonucleoside triphosphate diphosphohydrolase
AD-AD-5-122905901-122907311.0	chr5:122905901-122907311(-)	Atp2a2	0.945	0.692	-0.253	3.99e-05	sarcoplasmic/endoplasmic reticulum calcium
AD-AD-16-90249871-90249883.0	chr16:90249871-90249883(-)	Scaf4	0.692	0.441	-0.251	4.53e-05	splicing factor, arginine/serine-rich 15
AD-AD-2-173902639-173902690.1	chr2:173902639-173902690(+)	Stx16	0.415	0.666	0.251	5.67e-05	syntaxin-16 isoform a
AD-AD-7-72444555-72444594.0	chr7:72444555-72444594(-)	Tjp1	0.632	0.882	0.25	6.04e-05	tight junction protein ZO-1 isoform 1
AD-AD-3-89549445-89549523.0	chr3:89549445-89549523(+)	Adar	0.603	0.851	0.248	6.85e-05	double-stranded RNA-specific adenosine deaminase
AD-AD-5-34959463-34959556.0	chr5:34959463-34959556(+)	Add1	0.052	0.295	0.243	9.35e-05	alpha-adducin isoform 2
AD-AD-2-52989492-52989539.0	chr2:52989492-52989539(+)	Fmnl2	0.523	0.285	-0.238	0.000102436	formin-like protein 2
AD-AD-11-106915769-106916168.0	chr11:106915769-106916168(-)	Bptf	0.419	0.652	0.233	0.000171084	bromodomain PHD finger transcription factor
AD-AD-4-116958455-116958533.0	chr4:116958455-116958533(-)	Rnf220	0.749	0.53	-0.219	0.000314613	E3 ubiquitin-protein ligase Rnf220
AD-AD-17-27075516-27075671.0	chr17:27075516-27075671(-)	Cuta	0.785	0.995	0.21	0.000630077	RecName: Full=Protein CutA; AltName: Full=Brain acetylcholinesterase putative membrane anchor; Flags: Precursor;
AD-AD-7-72444555-72444615.0	chr7:72444555-72444615(-)	Tjp1	0.789	0.972	0.183	0.00250201	tight junction protein ZO-1 isoform 1
AD-AD-7-72444594-72444615.1	chr7:72444594-72444615(-)	Tjp1	0.784	0.953	0.169	0.00479926	tight junction protein ZO-1 isoform 1
AD-AD-1-178672601-178672631.0	chr1:178672601-178672631(-)	Cep170	0.265	0.433	0.168	0.00501953	RecName: Full=Centrosomal protein of 170 kDa; Short=Cep170;
AD-AD-19-45646488-45646499.0	chr19:45646488-45646499(+)	Dpcd	0.928	0.768	-0.16	0.00612248	protein DPCD
AD-AD-4-129278777-129278869.0	chr4:129278777-129278869(+)	2510006D16Rik	0.618	0.462	-0.156	0.00728165	hypothetical protein LOC76799
AD-AD-7-87424903-87424919.0	chr7:87424903-87424919(+)	Vps33b	0.312	0.156	-0.156	0.00728165	RecName: Full=Vacuolar protein sorting-associated protein 33B;
AD-AD-1-187090893-187090953.0	chr1:187090893-187090953(+)	Rab3gap2	0.582	0.733	0.151	0.0104105	rab3 GTPase-activating protein non-catalytic
AD-AD-17-80603461-80603470.0	chr17:80603461-80603470(-)	Srsf7	0.551	0.702	0.151	0.0104105	serine/arginine-rich splicing factor 7 isoform
AD-AD-9-83004599-83004640.0	chr9:83004599-83004640(-)	Hmgn3	0.381	0.526	0.145	0.0132673	high mobility group nucleosome-binding
AA-AA-4-43527733-43528875.0	chr4:43527733-43528875(-)	Tpm2	0.052	0.839	0.787	1.14e-26	tropomyosin beta chain
AA-AA-17-10409300-10409324.0	chr17:10409300-10409324(-)	Qk	0.955	0.363	-0.592	3.87e-16	protein quaking isoform 1
AA-AA-7-17416813-17416834.0	chr7:17416813-17416834(+)	Strn4	0.278	0.834	0.556	3.3e-14	striatin-4 isoform 2
AA-AA-1-183851899-183852631.0	chr1:183851899-183852631(-)	Enah	0.139	0.625	0.486	2.93e-11	protein enabled homolog isoform 2
AA-AA-4-148632112-148632190.0	chr4:148632112-148632190(-)	Kif1b	0.107	0.573	0.466	1.74e-10	kinesin-like protein KIF1B isoform b
AA-AA-3-51068928-51068964.0	chr3:51068928-51068964(-)	Elf2	0.272	0.569	0.297	3.35e-05	ETS-related transcription factor Elf-2
AA-AA-9-109984238-109984344.0	chr9:109984238-109984344(+)	Mtap4	0.766	0.503	-0.263	0.000158562	microtubule-associated protein 4
AA-AA-17-27075412-27075562.0	chr17:27075412-27075562(-)	Cuta	0.588	0.85	0.262	0.000222255	RecName: Full=Protein CutA; AltName: Full=Brain acetylcholinesterase putative membrane anchor; Flags: Precursor;
AA-AA-3-141975178-141975505.0	chr3:141975178-141975505(-)	Pdlim5	0.831	0.57	-0.261	0.00017592	PDZ and LIM domain protein 5 isoform ENH1e
AA-AA-11-102154409-102154466.0	chr11:102154409-102154466(-)	Atxn7l3	0.089	0.324	0.235	0.000826669	ataxin-7-like protein 3 isoform a
AA-AA-17-48531813-48531831.0	chr17:48531813-48531831(-)	Nfya	0.495	0.709	0.214	0.00210616	nuclear transcription factor Y subunit alpha
AA-AA-4-115795753-115795921.0	chr4:115795753-115795921(-)	Rad54l	0.573	0.778	0.205	0.00307318	DNA repair and recombination protein RAD54-like
AA-AA-6-71802723-71802759.0	chr6:71802723-71802759(+)	Immt	0.673	0.471	-0.202	0.00276494	RecName: Full=Mitochondrial inner membrane protein; AltName: Full=Mitofilin;
AA-AA-10-80260584-80260722.0	chr10:80260584-80260722(-)	Plekhj1	0.799	0.6	-0.199	0.00313057	pleckstrin homology domain-containing family J
AA-AA-2-165671664-165671739.0	chr2:165671664-165671739(-)	Zmynd8	0.438	0.628	0.19	0.0055961	protein kinase C-binding protein 1
AA-AA-7-51502607-51502620.0	chr7:51502607-51502620(+)	2410002F23Rik	0.62	0.442	-0.178	0.00715749	hypothetical protein LOC668661
AA-AA-2-90846776-90846788.0	chr2:90846776-90846788(+)	Celf1	0.532	0.706	0.174	0.0101742	CUGBP Elav-like family member 1 isoform 2
AA-AA-11-100887973-100887994.0	chr11:100887973-100887994(+)	Atp6v0a1	0.244	0.416	0.172	0.0109308	V-type proton ATPase 116 kDa subunit a isoform
AA-AA-5-143852437-143852608.0	chr5:143852437-143852608(-)	Rnf216	0.52	0.348	-0.172	0.00894302	E3 ubiquitin-protein ligase RNF216 isoform A
AA-AA-6-71818560-71818573.0	chr6:71818560-71818573(+)	Immt	0.403	0.569	0.166	0.0135016	mitochondrial inner membrane protein
AA-AA-3-116285642-116285841.0	chr3:116285642-116285841(-)	Ccdc76	0.929	0.764	-0.165	0.0115092	Mus musculus adult male spinal cord cDNA, RIKEN full-length enriched library, clone:A330067P21 product:CDNA FLJ11219 FIS, CLONE PLACE1008122 homolog [Homo sapiens], full insert sequence.
AA-AA-9-107443371-107443400.0	chr9:107443371-107443400(-)	Cyb561d2	0.083	0.245	0.162	0.015492	cytochrome b561 domain-containing protein 2
AA-AA-10-79012424-79012598.0	chr10:79012424-79012598(-)	Mier2	0.243	0.403	0.16	0.0165783	mesoderm induction early response protein 2
AA-AA-3-94581987-94582011.0	chr3:94581987-94582011(-)	Cgn	0.681	0.522	-0.159	0.0141957	cingulin
AA-AA-17-56534191-56534212.0	chr17:56534191-56534212(+)	Kdm4b	0.678	0.832	0.154	0.0202365	lysine-specific demethylase 4B
AA-AA-17-56535626-56535644.0	chr17:56535626-56535644(+)	Kdm4b	0.89	0.737	-0.153	0.0174057	lysine-specific demethylase 4B
AA-AA-19-7059985-7060086.0	chr19:7059985-7060086(-)	Vegfb	0.697	0.544	-0.153	0.0174057	vascular endothelial growth factor B Vegf-b186
IR-IR-7-28365710-28366369.0	chr7:28365710-28366369(+)	2310022A10Rik	0.874	0.387	-0.487	6.59e-15	hypothetical protein LOC66367 isoform 1
IR-IR-2-26761513-26763612.0	chr2:26761513-26763612(-)	Med22	0.691	0.205	-0.486	7.48e-15	mediator of RNA polymerase II transcription
IR-IR-18-36841419-36841527.0	chr18:36841419-36841527(+)	Slc35a4	0.716	0.463	-0.253	4.36e-05	probable UDP-sugar transporter protein SLC35A4
IR-IR-3-33957003-33957090.0	chr3:33957003-33957090(+)	Fxr1	0.203	0.372	0.169	0.00190584	fragile X mental retardation syndrome-related
IR-IR-12-112916372-112916813.0	chr12:112916372-112916813(+)	Trmt61a	0.356	0.519	0.163	0.00258366	tRNA (adenine-N(1)-)-methyltransferase catalytic
IR-IR-2-127954492-127954660.0	chr2:127954492-127954660(+)	Bcl2l11	0.362	0.52	0.158	0.00330737	bcl-2-like protein 11 isoform 1
IR-IR-4-115795753-115796083.0	chr4:115795753-115796083(-)	Rad54l	0.512	0.666	0.154	0.00401241	DNA repair and recombination protein RAD54-like
IR-IR-8-107852384-107852507.0	chr8:107852384-107852507(+)	Tmem208	0.434	0.289	-0.145	0.0146595	transmembrane protein 208
