# Supplementary material for: The splicing regulator PTBP1 controls the activity of the transcription factor Pbx1 during neuronal differentiation
Source: eLife. 2015 Dec 24;4:e09268. doi: 10.7554/eLife.09268 (PMC4755740; doi:10.7554/eLife.09268)
Supplement: Figure 2—source data 2. — DOI: http://dx.doi.org/10.7554/eLife.09268.009 [file elife-09268-fig2-data2.xlsx]

## Sheet: ESC PTBP1 KD
Supplemental File 3: Table 3. Neuronal cassette exons regulated by the PTB proteins in ESCs.
Description: Splicing changes following PTB protein depletion in ESCs (Supplemental File 2: Table 2) were overlapped with splicing changes between ESCs and MNs (Supplemental File 1: Table 1). Cassette exons with a change in PSI of greater than or equal to 15% in the same direction are shown with genome coordinates and p-values.
SpliceTrap event	Coordinates	Genesymbol	ESC siControl PSI	ESC siPtbp1 PSI	dPSI PTBP1 KD	p-value	ESC PSI	MN PSI	dPSI MN-ESC	p-value	Description
CA-CA-17-37204158-37204309.0	chr17:37204158-37204309(+)	Gabbr1	0.107	0.964	0.857	4.54e-125	0.161	0.994	0.833	2.58e-37	gamma-aminobutyric acid type B receptor subunit
CA-CA-15-99567977-99568084.0	chr15:99567977-99568084(-)	Lass5	0.026	0.827	0.801	1.52e-109	0.021	0.751	0.73	3.89e-29	LAG1 longevity assurance homolog 5
CA-CA-12-56836020-56836161.0	chr12:56836020-56836161(-)	Ralgapa1	0.058	0.857	0.799	5.2e-109	0.052	0.828	0.776	1.17e-32	ral GTPase-activating protein subunit alpha-1
CA-CA-19-5903730-5903772.0	chr19:5903730-5903772(-)	Dpf2	0.036	0.789	0.753	4.53e-97	0.012	0.425	0.413	1.34e-10	zinc finger protein ubi-d4
CA-CA-1-36404061-36404139.0	chr1:36404061-36404139(-)	Kiaa1310	0.046	0.754	0.708	4.52e-86	0.054	0.753	0.699	6.98e-27	RecName: Full=Uncharacterized protein KIAA1310;
CA-CA-7-117484803-117484878.0	chr7:117484803-117484878(-)	Sbf2	0.148	0.841	0.693	1.48e-82	0.123	0.901	0.778	8.14e-33	SET-binding factor 2
CA-CS-2-30900401-30900416.0	chr2:30900401-30900416(-)	Fnbp1	0.045	0.732	0.687	3.6e-81	0.053	0.707	0.654	8.81e-24	formin-binding protein 1 isoform e
CA-CA-X-7780151-7780169.1	chrX:7780151-7780169(-)	Porcn	0.245	0.926	0.681	8.52e-80	0.395	0.879	0.484	6.94e-14	probable protein-cysteine N-palmitoyltransferase
CA-CA-4-59559020-59559054.0	chr4:59559020-59559054(-)	Rod1	0.164	0.837	0.673	5.54e-78	0.192	0.537	0.345	6.41e-08	regulator of differentiation 1 isoform 1
CA-CA-7-130323762-130323909.0	chr7:130323762-130323909(+)	Tnrc6a	0.062	0.714	0.652	2.51e-73	0.02	0.756	0.736	1.39e-29	trinucleotide repeat-containing gene 6A protein
CA-CA-15-79194087-79194108.0	chr15:79194087-79194108(-)	Tmem184b	0.022	0.669	0.647	3.07e-72	0.144	0.835	0.691	2.57e-26	transmembrane protein 184B
CA-CA-8-13938921-13938948.0	chr8:13938921-13938948(+)	Fbxo25	0.05	0.696	0.646	5.06e-72	0.032	0.899	0.867	3.01e-40	F-box only protein 25
CA-CA-5-33301929-33301995.0	chr5:33301929-33301995(+)	Depdc5	0.263	0.906	0.643	2.25e-71	0.48	0.86	0.38	3.05e-09	DEP domain-containing protein 5 isoform 1
CA-CA-16-32678754-32678799.0	chr16:32678754-32678799(+)	Tnk2	0.177	0.814	0.637	4.34e-70	0.135	0.329	0.194	0.0014296	activated CDC42 kinase 1 isoform 1
CA-CA-2-29565675-29565828.0	chr2:29565675-29565828(+)	Rapgef1	0.079	0.713	0.634	1.89e-69	0.027	0.629	0.602	1.89e-20	Rap guanine nucleotide exchange factor (GEF) 1
CA-CS-1-183851788-183852631.0	chr1:183851788-183852631(-)	Enah	0.324	0.949	0.625	1.49e-67	0.205	0.997	0.792	6.22e-34	protein enabled homolog isoform 2
CA-CA-11-116158884-116158977.0	chr11:116158884-116158977(-)	Exoc7	0.046	0.65	0.604	3.12e-63	0.062	0.643	0.581	3.52e-19	exocyst complex component 7 isoform 1
CA-CA-11-4811437-4811473.0	chr11:4811437-4811473(+)	Thoc5	0.008	0.606	0.598	5.04e-62	0.009	0.179	0.17	0.00443397	THO complex subunit 5 homolog
CA-CA-4-108780485-108780554.1	chr4:108780485-108780554(-)	Osbpl9	0.023	0.621	0.598	5.04e-62	0.005	0.437	0.432	1.98e-11	oxysterol-binding protein-related protein 9
CA-CA-14-25314651-25314671.0	chr14:25314651-25314671(+)	Rps24	0.252	0.823	0.571	9.77e-57	0.507	0.995	0.488	4.38e-14	40S ribosomal protein S24 isoform 3
CA-CA-15-73042416-73042425.0	chr15:73042416-73042425(-)	Ptk2	0.263	0.809	0.546	4.67e-52	0.355	0.949	0.594	5.83e-20	focal adhesion kinase 1 isoform 1
CA-CA-1-130087214-130087316.0	chr1:130087214-130087316(+)	R3hdm1	0.165	0.707	0.542	2.51e-51	0.087	0.667	0.58	4.04e-19	R3H domain (binds single-stranded nucleic
CA-CA-15-82644910-82645033.0	chr15:82644910-82645033(-)	Tcf20	0.176	0.718	0.542	2.51e-51	0.172	0.788	0.616	2.55e-21	transcription factor 20 isoform a
CA-CA-17-13962949-13962994.0	chr17:13962949-13962994(+)	Mllt4	0.01	0.549	0.539	8.76e-51	0.007	0.763	0.756	4.22e-31	afadin
CA-CA-2-27123670-27123757.0	chr2:27123670-27123757(-)	Vav2	0.068	0.607	0.539	8.76e-51	0.141	0.498	0.357	2.33e-08	guanine nucleotide exchange factor VAV2
CA-CA-9-47637459-47637492.0	chr9:47637459-47637492(+)	ra175a	0.22	0.753	0.533	1.05e-49	0.241	0.952	0.711	9.61e-28	SubName: Full=RA175 isoform j; Flags: Fragment;
CA-CA-11-4933244-4933265.0	chr11:4933244-4933265(+)	Ap1b1	0.006	0.538	0.532	1.58e-49	0.001	0.531	0.53	2.8e-16	AP-1 complex subunit beta-1
CA-CA-11-29606409-29608770.0	chr11:29606409-29608770(+)	Rtn4	0.244	0.766	0.522	9.25e-48	0.226	0.811	0.585	2.03e-19	reticulon-4 isoform A
CA-CA-2-84466176-84466294.0	chr2:84466176-84466294(-)	Ctnnd1	0.082	0.602	0.52	2.07e-47	0.094	0.619	0.525	5.22e-16	catenin delta-1 isoform 1
CA-CA-7-25704202-25704370.0	chr7:25704202-25704370(+)	Arhgef1	0.08	0.592	0.512	5.01e-46	0.015	0.298	0.283	7.21e-06	rho guanine nucleotide exchange factor 1 isoform
CA-CA-7-52158831-52158897.0	chr7:52158831-52158897(-)	Ap2a1	0.012	0.524	0.512	5.01e-46	0.002	0.469	0.467	4.71e-13	AP-2 complex subunit alpha-1 isoform a
CA-CA-1-154690359-154690509.0	chr1:154690359-154690509(-)	Smg7	0.118	0.622	0.504	1.16e-44	0.126	0.916	0.79	9.01e-34	protein SMG7 isoform 1
CA-CA-2-59188550-59188679.0	chr2:59188550-59188679(+)	Pkp4	0.309	0.791	0.482	5.04e-41	0.382	0.903	0.521	8.55e-16	plakophilin-4 isoform 1
CA-CA-1-120419897-120419924.0	chr1:120419897-120419924(+)	Clasp1	0.08	0.542	0.462	7.44e-38	0.081	0.999	0.918	7.29e-45	CLIP-associating protein 1 isoform 1
CA-CA-2-157148958-157149006.0	chr2:157148958-157149006(+)	Rpn2	0.029	0.488	0.459	2.17e-37	0.047	0.401	0.354	3.01e-08	dolichyl-diphosphooligosaccharide--protein
CA-CA-5-76969771-76969792.0	chr5:76969771-76969792(+)	Exoc1	0.002	0.461	0.459	2.17e-37	0.01	0.97	0.96	7.34e-49	exocyst complex component 1
CA-CA-6-119903788-119904250.0	chr6:119903788-119904250(-)	Wnk1	0.295	0.752	0.457	4.4e-37	0.271	0.715	0.444	5.66e-12	serine/threonine-protein kinase WNK1 isoform 5
CA-CA-13-97386948-97387026.0	chr13:97386948-97387026(+)	Col4a3bp	0.464	0.917	0.453	1.8e-36	0.349	0.877	0.528	3.59e-16	collagen type IV alpha-3-binding protein isoform
CA-CA-17-12435515-12435671.0	chr17:12435515-12435671(-)	Map3k4	0.294	0.737	0.443	5.74e-35	0.4	0.921	0.521	8.55e-16	mitogen-activated protein kinase kinase kinase
CA-CA-X-82442842-82442874.0	chrX:82442842-82442874(+)	Dmd	0.083	0.518	0.435	8.69e-34	0.121	0.471	0.35	4.22e-08	dystrophin
CA-CA-10-80780070-80780148.0	chr10:80780070-80780148(+)	Pip5k1c	0.312	0.744	0.432	2.38e-33	0.205	0.893	0.688	4.17e-26	phosphatidylinositol-4-phosphate 5-kinase type-1
CA-CA-18-32574598-32574691.0	chr18:32574598-32574691(+)	Bin1	0.129	0.561	0.432	2.38e-33	0.129	0.917	0.788	1.3e-33	myc box-dependent-interacting protein 1 isoform
CA-CA-1-88687990-88688032.1	chr1:88687990-88688032(+)	Dis3l2	0.04	0.456	0.416	4.54e-31	0.157	0.544	0.387	1.6e-09	DIS3-like exonuclease 2 isoform 1
CA-CA-2-84452688-84452706.0	chr2:84452688-84452706(-)	Ctnnd1	0.553	0.966	0.413	1.19e-30	0.597	0.998	0.401	4.29e-10	catenin delta-1 isoform 3
CA-CA-16-4934194-4934239.0	chr16:4934194-4934239(+)	Mgrn1	0.214	0.624	0.41	3.09e-30	0.231	0.755	0.524	5.9e-16	E3 ubiquitin-protein ligase MGRN1
CA-CA-1-40065175-40065184.0	chr1:40065175-40065184(+)	Map4k4	0.521	0.93	0.409	4.24e-30	0.586	0.961	0.375	4.79e-09	mitogen-activated protein kinase kinase kinase
CA-CA-13-55609224-55609241.1	chr13:55609224-55609241(-)	Pdlim7	0.035	0.422	0.387	3.75e-27	0.044	0.605	0.561	5.19e-18	PDZ and LIM domain protein 7 isoform a
CA-CA-11-83178296-83178338.0	chr11:83178296-83178338(+)	Ap2b1	0.183	0.566	0.383	1.24e-26	0.189	0.763	0.574	9.12e-19	AP-2 complex subunit beta isoform a
CA-CA-8-86450160-86450175.0	chr8:86450160-86450175(+)	Lphn1	0.197	0.58	0.383	1.24e-26	0.283	0.72	0.437	1.18e-11	latrophilin-1 precursor
CA-CA-2-179763662-179763779.0	chr2:179763662-179763779(+)	Lsm14b	0.448	0.825	0.377	7.24e-26	0.434	0.879	0.445	5.1e-12	protein LSM14 homolog B
CA-CA-14-21322468-21322498.0	chr14:21322468-21322498(-)	Ppp3cb	0.515	0.886	0.371	4.13e-25	0.568	0.984	0.416	9.94e-11	serine/threonine-protein phosphatase 2B
CA-CA-11-78352011-78352240.0	chr11:78352011-78352240(+)	Ift20	0.531	0.901	0.37	5.5e-25	0.579	0.928	0.349	4.59e-08	RecName: Full=Intraflagellar transport protein 20 homolog; Short=mIFT20;
CA-CA-1-89671387-89671444.0	chr1:89671387-89671444(+)	Atg16l1	0.073	0.423	0.35	1.47e-22	0.156	0.766	0.61	6.06e-21	SubName: Full=Autophagy-related 16-like 1 (Yeast), isoform CRA_e; SubName: Full=Putative uncharacterized protein;
CA-CA-11-29605534-29605591.0	chr11:29605534-29605591(+)	Rtn4	0.172	0.506	0.334	1.03e-20	0.106	0.44	0.334	1.58e-07	reticulon-4 isoform A
CA-CA-9-98891333-98891390.0	chr9:98891333-98891390(+)	Faim	0.112	0.445	0.333	1.34e-20	0.138	0.985	0.847	1.65e-38	fas apoptotic inhibitory molecule 1 Faim-S
CA-CA-11-89847406-89847474.0	chr11:89847406-89847474(-)	Pctp	0.661	0.989	0.328	4.83e-20	0.776	0.965	0.189	0.00182828	phosphatidylcholine transfer protein
CA-CA-7-97330728-97330878.0	chr7:97330728-97330878(+)	Picalm	0.464	0.792	0.328	4.83e-20	0.477	0.947	0.47	3.38e-13	phosphatidylinositol-binding clathrin assembly
CA-CA-14-21504433-21504502.0	chr14:21504433-21504502(+)	Sec24c	0.141	0.461	0.32	3.63e-19	0.359	0.627	0.268	1.99e-05	Sec24 related gene family, member C isoform 2
CA-CA-1-51825493-51825580.0	chr1:51825493-51825580(-)	Myo1b	0.364	0.68	0.316	9.76e-19	0.606	0.918	0.312	8.81e-07	myosin-Ib isoform 1
CA-CA-10-28274575-28274605.0	chr10:28274575-28274605(+)	Ptprk	0.018	0.325	0.307	8.66e-18	0.014	0.399	0.385	1.93e-09	receptor-type tyrosine-protein phosphatase kappa
CA-CA-1-82743657-82743717.0	chr1:82743657-82743717(+)	Mff	0.268	0.57	0.302	2.84e-17	0.37	0.687	0.317	6.02e-07	mitochondrial fission factor
CA-CA-16-8482219-8482260.0	chr16:8482219-8482260(+)	BC024814	0.631	0.931	0.3	4.53e-17	0.678	0.873	0.195	0.00136009	hypothetical protein LOC239706
CA-CA-2-84464426-84464715.0	chr2:84464426-84464715(-)	Ctnnd1	0.6	0.896	0.296	1.15e-16	0.517	0.973	0.456	1.57e-12	catenin delta-1 isoform 1
CA-CA-17-14027969-14028005.0	chr17:14027969-14028005(+)	Mllt4	0.059	0.342	0.283	2.16e-15	0.05	0.591	0.541	6.97e-17	afadin
CA-CA-15-75879886-75879970.0	chr15:75879886-75879970(-)	Scrib	0.086	0.368	0.282	2.7e-15	0.106	0.411	0.305	1.49e-06	protein scribble homolog
CA-CA-X-7380719-7380812.0	chrX:7380719-7380812(+)	Gripap1	0.032	0.313	0.281	3.36e-15	0.062	0.678	0.616	2.55e-21	SubName: Full=GRIP1 associated protein 1; Flags: Fragment;
CA-CA-10-24603009-24603027.0	chr10:24603009-24603027(+)	Med23	0.062	0.342	0.28	4.18e-15	0.069	0.665	0.596	4.41e-20	mediator of RNA polymerase II transcription
CA-CA-3-8936438-8936480.0	chr3:8936438-8936480(-)	Tpd52	0.007	0.284	0.277	8.03e-15	0.011	0.96	0.949	8.5e-48	tumor protein D52 isoform 1
CA-CA-12-112891600-112891645.0	chr12:112891600-112891645(+)	Mark3	0.547	0.821	0.274	1.53e-14	0.603	0.963	0.36	1.8e-08	MAP/microtubule affinity-regulating kinase 3
CA-CA-3-37428904-37428941.0	chr3:37428904-37428941(+)	Spata5	0.373	0.639	0.266	8.29e-14	0.316	0.52	0.204	0.000860073	spermatogenesis-associated protein 5 isoform 1
CA-CA-8-11824504-11824681.0	chr8:11824504-11824681(+)	Arhgef7	0.069	0.328	0.259	3.49e-13	0.013	0.528	0.515	1.78e-15	rho guanine nucleotide exchange factor 7 isoform
CA-CA-12-82611815-82611952.0	chr12:82611815-82611952(-)	Synj2bp	0.624	0.88	0.256	6.39e-13	0.671	0.913	0.242	0.000102309	synaptojanin-2-binding protein
CA-CA-4-132466606-132466693.0	chr4:132466606-132466693(-)	Fam76a	0.725	0.979	0.254	9.53e-13	0.656	0.953	0.297	2.67e-06	hypothetical protein LOC230789 isoform A
CA-CA-4-98660337-98660427.0	chr4:98660337-98660427(-)	Dock7	0.304	0.547	0.243	8.13e-12	0.2	0.848	0.648	2.2e-23	dedicator of cytokinesis protein 7
CA-CA-11-101433775-101433886.0	chr11:101433775-101433886(+)	Nbr1	0.524	0.758	0.234	4.39e-11	0.563	0.723	0.16	0.0068533	next to BRCA1 gene 1 protein
CA-CA-1-120438251-120438275.0	chr1:120438251-120438275(+)	Clasp1	0.14	0.368	0.228	1.3e-10	0.399	0.975	0.576	6.96e-19	CLIP-associating protein 1 isoform 1
CA-CA-2-121751296-121751464.0	chr2:121751296-121751464(+)	Casc4	0.467	0.69	0.223	3.17e-10	0.428	0.662	0.234	0.000164421	protein CASC4 isoform 1
CA-CA-2-52987750-52987876.0	chr2:52987750-52987876(+)	Fmnl2	0.142	0.359	0.217	8.97e-10	0.024	0.768	0.744	3.47e-30	formin-like protein 2
CA-CA-15-58779877-58779997.0	chr15:58779877-58779997(-)	Mtss1	0.131	0.344	0.213	1.77e-09	0.043	0.378	0.335	1.46e-07	metastasis suppressor protein 1 isoform 1
CA-CA-17-78786330-78786411.0	chr17:78786330-78786411(-)	Fez2	0.043	0.252	0.209	3.44e-09	0.029	0.56	0.531	2.47e-16	fasciculation and elongation protein zeta-2
CA-CA-5-116001496-116001598.0	chr5:116001496-116001598(+)	Pxn	0.129	0.335	0.206	5.63e-09	0.126	0.523	0.397	6.28e-10	paxillin isoform beta
CA-CA-16-31107613-31107718.0	chr16:31107613-31107718(-)	Acap2	0.044	0.248	0.204	7.79e-09	0.01	0.404	0.394	8.34e-10	arf-GAP with coiled-coil, ANK repeat and PH
CA-CA-7-133921567-133921611.0	chr7:133921567-133921611(+)	Ypel3	0.743	0.937	0.194	3.77e-08	0.717	0.961	0.244	9.07e-05	protein yippee-like 3
CA-CA-18-6065702-6065843.0	chr18:6065702-6065843(-)	Arhgap12	0.466	0.657	0.191	5.96e-08	0.411	0.579	0.168	0.00484562	rho GTPase-activating protein 12 isoform 2
CA-CA-1-158823038-158823143.0	chr1:158823038-158823143(-)	Ralgps2	0.102	0.291	0.189	8.06e-08	0.097	0.268	0.171	0.0042401	ras-specific guanine nucleotide-releasing factor
CA-CA-5-124863193-124863298.0	chr5:124863193-124863298(-)	Sbno1	0.281	0.467	0.186	1.26e-07	0.367	0.701	0.334	1.58e-07	protein strawberry notch homolog 1
CA-CA-2-156350616-156351024.0	chr2:156350616-156351024(+)	Epb4.1l1	0.596	0.773	0.177	4.64e-07	0.574	0.773	0.199	0.00111185	band 4.1-like protein 1 isoform a
CA-CA-4-117900423-117900450.0	chr4:117900423-117900450(-)	Ptprf	0.094	0.268	0.174	7.06e-07	0.071	0.982	0.911	3.25e-44	receptor-type tyrosine-protein phosphatase F
CA-CA-4-149000195-149000225.0	chr4:149000195-149000225(+)	Clstn1	0.058	0.232	0.174	7.06e-07	0.04	0.188	0.148	0.0112396	calsyntenin-1 precursor
CA-CA-19-23289644-23289689.0	chr19:23289644-23289689(-)	Smc5	0.364	0.536	0.172	9.31e-07	0.393	0.94	0.547	3.23e-17	structural maintenance of chromosomes protein 5
CA-CA-10-57881394-57881583.0	chr10:57881394-57881583(+)	Lims1	0.01	0.181	0.171	1.07e-06	0.001	0.407	0.406	2.65e-10	LIM and senescent cell antigen-like-containing
CA-CA-2-156337520-156337556.0	chr2:156337520-156337556(+)	Epb4.1l1	0.115	0.279	0.164	2.73e-06	0.326	0.993	0.667	1.17e-24	band 4.1-like protein 1 isoform a
CA-CA-4-117890616-117890649.0	chr4:117890616-117890649(-)	Ptprf	0.055	0.209	0.154	9.82e-06	0.115	0.689	0.574	9.12e-19	receptor-type tyrosine-protein phosphatase F
CA-CA-9-114506912-114506948.0	chr9:114506912-114506948(-)	Cnot10	0.627	0.78	0.153	1.11e-05	0.587	0.989	0.402	3.9e-10	Mus musculus 10 days embryo whole body cDNA, RIKEN full-length enriched library, clone:2600001P13 product:hypothetical protein, full insert sequence.
CA-CA-10-98481911-98482065.0	chr10:98481911-98482065(+)	Atp2b1	0.013	0.164	0.151	1.42e-05	0.005	0.344	0.339	1.05e-07	plasma membrane calcium ATPase 1
CA-CA-15-75905036-75905087.0	chr15:75905036-75905087(-)	Puf60	0.397	0.547	0.15	1.61e-05	0.313	0.541	0.228	0.000232536	poly(U)-binding-splicing factor PUF60 isoform c
CA-CA-9-71716805-71716877.0	chr9:71716805-71716877(-)	Tcf12	0.339	0.488	0.149	1.81e-05	0.307	0.778	0.471	3.02e-13	transcription factor 12
CA-CA-17-83824597-83824771.0	chr17:83824597-83824771(+)	Eml4	0.928	0.357	-0.571	9.64e-57	0.801	0.051	-0.75	2.37e-30	echinoderm microtubule-associated protein-like 4
CA-CA-6-71802759-71802861.0	chr6:71802759-71802861(+)	Immt	0.864	0.297	-0.567	5.58e-56	0.714	0.464	-0.25	7.93e-05	SubName: Full=Putative uncharacterized protein; Flags: Fragment;
CA-CA-12-110787500-110787581.0	chr12:110787500-110787581(+)	Meg3	0.9	0.353	-0.547	3.02e-52	0.874	0.382	-0.492	4.28e-14	Mus musculus adult male medulla oblongata cDNA, RIKEN full-length enriched library, clone:6330403F08 product:Mus musculus GTL2, imprinted maternally expressed untranslated mRNA (Gtl2), mRNA., full insert sequence.
CA-CA-5-136502339-136502477.0	chr5:136502339-136502477(+)	Dtx2	0.496	0.058	-0.438	3.12e-34	0.454	0.042	-0.412	2.14e-10	protein deltex-2
CA-CA-9-109973529-109973643.0	chr9:109973529-109973643(+)	Mtap4	0.752	0.33	-0.422	6.41e-32	0.934	0.285	-0.649	3.38e-23	microtubule-associated protein 4
CA-CA-6-142968843-142968894.0	chr6:142968843-142968894(-)	5730419I09Rik	0.685	0.274	-0.411	2.23e-30	0.654	0.306	-0.348	6.86e-08	hypothetical protein LOC74741 isoform 1
CA-CA-12-60245685-60245757.0	chr12:60245685-60245757(+)	Ctage5	0.807	0.437	-0.37	5.45e-25	0.887	0.585	-0.302	2.45e-06	cutaneous T-cell lymphoma-associated antigen 5
CA-CA-6-119728005-119728089.0	chr6:119728005-119728089(-)	Erc1	0.932	0.586	-0.346	4.3e-22	0.969	0.02	-0.949	1.97e-47	ELKS/Rab6-interacting/CAST family member 1
CA-CA-2-52989445-52989539.0	chr2:52989445-52989539(+)	Fmnl2	0.806	0.467	-0.339	2.77e-21	0.755	0.353	-0.402	5.61e-10	formin-like protein 2
CA-CA-11-94907762-94907904.0	chr11:94907762-94907904(-)	Itga3	0.98	0.643	-0.337	4.68e-21	0.999	0.549	-0.45	4.49e-12	integrin alpha-3
CA-CA-9-21295101-21295113.0	chr9:21295101-21295113(+)	Dnm2	0.841	0.504	-0.337	4.68e-21	0.853	0.545	-0.308	1.58e-06	dynamin-2
CA-CA-3-83713073-83713256.0	chr3:83713073-83713256(-)	D930015E06Rik	0.675	0.344	-0.331	2.22e-20	0.534	0.304	-0.23	0.000257752	transmembrane protein 131-like precursor
CA-CA-11-120826261-120826324.0	chr11:120826261-120826324(-)	Csnk1d	0.551	0.221	-0.33	2.87e-20	0.56	0.156	-0.404	4.63e-10	casein kinase I isoform delta isoform 1
CA-CA-17-45815911-45815950.0	chr17:45815911-45815950(-)	Tmem63b	0.98	0.656	-0.324	1.32e-19	0.988	0.041	-0.947	3.06e-47	transmembrane protein 63B
CA-CA-16-85043820-85043988.0	chr16:85043820-85043988(-)	App	0.695	0.372	-0.323	1.7e-19	0.829	0.02	-0.809	5.29e-35	amyloid beta A4 protein isoform 1 precursor
CA-CA-8-72436062-72436137.0	chr8:72436062-72436137(-)	Gatad2a	0.748	0.443	-0.305	1.38e-17	0.924	0.529	-0.395	1.08e-09	transcriptional repressor p66 alpha isoform b
CA-CA-7-140838672-140838774.0	chr7:140838672-140838774(+)	2700050L05Rik	0.952	0.67	-0.282	2.68e-15	0.986	0.507	-0.479	1.89e-13	erythroid differentiation-related factor 1
CA-CA-1-5091150-5091204.0	chr1:5091150-5091204(+)	Atp6v1h	0.921	0.64	-0.281	3.34e-15	0.968	0.582	-0.386	2.49e-09	V-type proton ATPase subunit H
CA-CA-2-181237580-181237640.0	chr2:181237580-181237640(+)	Tpd52l2	0.756	0.477	-0.279	5.17e-15	0.864	0.425	-0.439	1.42e-11	tumor protein D54
CA-CA-8-72436121-72436137.0	chr8:72436121-72436137(-)	Gatad2a	0.446	0.175	-0.271	2.88e-14	0.324	0.07	-0.254	6.2e-05	transcriptional repressor p66 alpha isoform b
CA-CS-12-113033758-113033889.0	chr12:113033758-113033889(+)	Klc1	0.569	0.298	-0.271	2.88e-14	0.469	0.218	-0.251	7.46e-05	kinesin light chain 1 isoform 1H
CA-CA-17-83827555-83827588.0	chr17:83827555-83827588(+)	Eml4	0.462	0.196	-0.266	8.24e-14	0.529	0.246	-0.283	9.37e-06	echinoderm microtubule-associated protein-like 4
CA-CA-3-89835217-89835292.0	chr3:89835217-89835292(-)	Ubap2l	0.776	0.514	-0.262	1.88e-13	0.765	0.353	-0.412	2.14e-10	ubiquitin-associated protein 2-like isoform 1
CA-CA-3-89835232-89835292.0	chr3:89835232-89835292(-)	Ubap2l	0.847	0.587	-0.26	2.83e-13	0.813	0.391	-0.422	8e-11	ubiquitin-associated protein 2-like isoform 1
CA-CA-19-4787360-4788042.0	chr19:4787360-4788042(-)	Rbm4	0.842	0.592	-0.25	2.09e-12	0.849	0.502	-0.347	7.45e-08	RNA-binding protein 4
CA-CA-1-167531880-167531986.0	chr1:167531880-167531986(-)	Mpzl1	0.569	0.334	-0.235	3.63e-11	0.57	0.047	-0.523	1.07e-15	myelin protein zero-like protein 1 isoform a
CA-CA-13-46856031-46856136.0	chr13:46856031-46856136(-)	Kif13a	0.614	0.383	-0.231	7.55e-11	0.693	0.458	-0.235	0.000193577	SubName: Full=Putative uncharacterized protein; Flags: Fragment;
CA-CA-18-6057514-6057589.0	chr18:6057514-6057589(-)	Arhgap12	0.597	0.372	-0.225	2.22e-10	0.537	0.129	-0.408	3.16e-10	rho GTPase-activating protein 12 isoform 1
CA-CA-3-90306037-90306175.0	chr3:90306037-90306175(-)	2500003M10Rik	0.806	0.585	-0.221	4.47e-10	0.863	0.322	-0.541	1.13e-16	Friend of PRMT1 protein
CA-CA-6-119663697-119663829.0	chr6:119663697-119663829(-)	Erc1	0.944	0.726	-0.218	7.52e-10	0.968	0.564	-0.404	4.63e-10	ELKS/Rab6-interacting/CAST family member 1
CA-CA-11-68639671-68639706.0	chr11:68639671-68639706(-)	Ndel1	0.504	0.289	-0.215	1.25e-09	0.492	0.16	-0.332	2.51e-07	nuclear distribution protein nudE-like 1
CA-CA-11-104204172-104204361.0	chr11:104204172-104204361(-)	1700081L11Rik	0.376	0.183	-0.193	4.37e-08	0.443	0.171	-0.272	1.96e-05	hypothetical protein LOC76719
CA-CA-1-107637589-107637672.0	chr1:107637589-107637672(+)	2310035C23Rik	0.3	0.109	-0.191	5.93e-08	0.297	0.022	-0.275	1.61e-05	hypothetical protein LOC227446 isoform 1
CA-CA-8-124544418-124544544.0	chr8:124544418-124544544(+)	Banp	0.953	0.762	-0.191	5.93e-08	0.886	0.662	-0.224	0.000360819	protein BANP isoform 2
CA-CS-4-122724117-122724260.0	chr4:122724117-122724260(+)	Trit1	0.793	0.605	-0.188	9.32e-08	0.858	0.642	-0.216	0.000558182	tRNA dimethylallyltransferase, mitochondrial
CA-CA-11-107077991-107078110.0	chr11:107077991-107078110(-)	Pitpnc1	0.936	0.749	-0.187	1.08e-07	0.941	0.553	-0.388	2.08e-09	SubName: Full=Putative uncharacterized protein; Flags: Fragment;
CA-CA-11-59555492-59555600.0	chr11:59555492-59555600(+)	Mprip	0.978	0.791	-0.187	1.08e-07	0.982	0.545	-0.437	1.75e-11	SubName: Full=Myosin phosphatase Rho interacting protein;
CA-CA-3-103557302-103557437.0	chr3:103557302-103557437(-)	Hipk1	0.985	0.806	-0.179	3.47e-07	0.984	0.756	-0.228	0.000288587	homeodomain-interacting protein kinase 1
CA-CA-4-141036660-141036729.0	chr4:141036660-141036729(-)	Spen	0.285	0.115	-0.17	1.22e-06	0.378	0.22	-0.158	0.0087406	msx2-interacting protein
CA-CA-16-20207696-20207866.0	chr16:20207696-20207866(+)	Yeats2	0.73	0.561	-0.169	1.4e-06	0.901	0.64	-0.261	4e-05	YEATS domain-containing protein 2 isoform 1
CA-CA-7-120495294-120495452.0	chr7:120495294-120495452(-)	Btbd10	0.617	0.448	-0.169	1.4e-06	0.696	0.474	-0.222	0.000402929	BTB/POZ domain-containing protein 10
CA-CA-2-22805703-22805790.0	chr2:22805703-22805790(-)	Abi1	0.87	0.705	-0.165	2.38e-06	0.923	0.525	-0.398	8.19e-10	abl interactor 1 isoform 4
CA-CA-13-46875994-46876033.0	chr13:46875994-46876033(-)	Kif13a	0.313	0.151	-0.162	3.54e-06	0.445	0.017	-0.428	4.38e-11	kinesin-like protein KIF13A
CA-CA-3-127518513-127518612.0	chr3:127518513-127518612(-)	Ap1ar	0.967	0.805	-0.162	3.54e-06	0.982	0.595	-0.387	2.28e-09	adaptor-related protein complex 1 associated
CA-CA-2-52989445-52989492.0	chr2:52989445-52989492(+)	Fmnl2	0.859	0.698	-0.161	4.03e-06	0.845	0.233	-0.612	7.85e-21	formin-like protein 2
CA-CS-18-38491621-38491806.0	chr18:38491621-38491806(-)	Gnpda1	0.854	0.695	-0.159	5.21e-06	0.857	0.66	-0.197	0.00148817	glucosamine-6-phosphate isomerase 1
CA-CA-9-72330253-72330336.0	chr9:72330253-72330336(-)	tsec-1	0.78	0.622	-0.158	5.92e-06	0.985	0.755	-0.23	0.000257752	Mus musculus tsec-1 mRNA, complete cds.
CA-CA-4-117898403-117898982.0	chr4:117898403-117898982(-)	Ptprf	0.982	0.825	-0.157	6.72e-06	0.996	0.361	-0.635	2.75e-22	receptor-type tyrosine-protein phosphatase F
CA-CA-12-8740078-8740315.0	chr12:8740078-8740315(+)	Pum2	0.687	0.532	-0.155	8.64e-06	0.713	0.498	-0.215	0.000588893	pumilio homolog 2 isoform 2
CA-CS-2-3222668-3222711.0	chr2:3222668-3222711(+)	Nmt2	0.701	0.55	-0.151	1.42e-05	0.776	0.49	-0.286	7.62e-06	glycylpeptide N-tetradecanoyltransferase 2
CA-CA-1-63631938-63632029.0	chr1:63631938-63632029(+)	Adam23	0.696	0.546	-0.15	1.6e-05	0.651	0.163	-0.488	6.79e-14	disintegrin and metalloproteinase
CA-CA-2-29535256-29535370.0	chr2:29535256-29535370(+)	Rapgef1	0.633	0.483	-0.15	1.6e-05	0.615	0.375	-0.24	0.000144587	Rap guanine nucleotide exchange factor (GEF) 1
CA-CS-9-108397142-108397258.1	chr9:108397142-108397258(+)	Usp19	0.919	0.769	-0.15	1.6e-05	0.845	0.647	-0.198	0.00141606	ubiquitin carboxyl-terminal hydrolase 19 isoform
CA-CA-15-93250714-93250921.0	chr15:93250714-93250921(+)	Pphln1	0.67	0.521	-0.149	1.8e-05	0.542	0.23	-0.312	1.17e-06	periphilin-1 isoform 1
CA-CA-10-62799727-62799844.0	chr10:62799727-62799844(-)	Sirt1	0.909	0.762	-0.147	2.29e-05	0.948	0.749	-0.199	0.00134716	NAD-dependent deacetylase sirtuin-1 isoform 1
CA-CA-1-172078126-172078177.0	chr1:172078126-172078177(-)	Uap1	0.699	0.553	-0.146	2.58e-05	0.842	0.36	-0.482	1.35e-13	UDP-N-acetylhexosamine pyrophosphorylase

## Sheet: ESC PTBP1-2 KD
Supplemental File 3: Table 3. Neuronal cassette exons regulated by the PTB proteins in ESCs.
Description: Splicing changes following PTB protein depletion in ESCs (Supplemental File 2: Table 2) were overlapped with splicing changes between ESCs and MNs (Supplemental File 1: Table 1). Cassette exons with a change in PSI of greater than or equal to 15% in the same direction are shown with genome coordinates and p-values.
SpliceTrap event	Coordinates	Genesymbol	ESC siControl	ESC siPtbp1-2	dPSI PTBP1-2 KD	p-value	ESC PSI	MN PSI	dPSI MN-ESC	p-value	Description
CA-CA-17-37204158-37204309.0	chr17:37204158-37204309(+)	Gabbr1	0.107	0.945	0.838	1.79e-108	0.161	0.994	0.833	2.58e-37	gamma-aminobutyric acid type B receptor subunit
CA-CA-12-56836020-56836161.0	chr12:56836020-56836161(-)	Ralgapa1	0.058	0.85	0.792	3.98e-97	0.052	0.828	0.776	1.17e-32	ral GTPase-activating protein subunit alpha-1
CA-CA-15-79194087-79194108.0	chr15:79194087-79194108(-)	Tmem184b	0.022	0.806	0.784	3.22e-95	0.144	0.835	0.691	2.57e-26	transmembrane protein 184B
CA-CA-15-99567977-99568084.0	chr15:99567977-99568084(-)	Lass5	0.026	0.761	0.735	5.95e-84	0.021	0.751	0.73	3.89e-29	LAG1 longevity assurance homolog 5
CA-CA-19-5903730-5903772.0	chr19:5903730-5903772(-)	Dpf2	0.036	0.759	0.723	2.65e-81	0.012	0.425	0.413	1.34e-10	zinc finger protein ubi-d4
CA-CS-2-30900401-30900416.0	chr2:30900401-30900416(-)	Fnbp1	0.045	0.763	0.718	3.27e-80	0.053	0.707	0.654	8.81e-24	formin-binding protein 1 isoform e
CA-CA-7-130323762-130323909.0	chr7:130323762-130323909(+)	Tnrc6a	0.062	0.768	0.706	1.26e-77	0.02	0.756	0.736	1.39e-29	trinucleotide repeat-containing gene 6A protein
CA-CA-2-29565675-29565828.0	chr2:29565675-29565828(+)	Rapgef1	0.079	0.774	0.695	2.73e-75	0.027	0.629	0.602	1.89e-20	Rap guanine nucleotide exchange factor (GEF) 1
CA-CA-7-52158831-52158897.0	chr7:52158831-52158897(-)	Ap2a1	0.012	0.701	0.689	4.93e-74	0.002	0.469	0.467	4.71e-13	AP-2 complex subunit alpha-1 isoform a
CA-CA-1-36404061-36404139.0	chr1:36404061-36404139(-)	Kiaa1310	0.046	0.727	0.681	2.25e-72	0.054	0.753	0.699	6.98e-27	RecName: Full=Uncharacterized protein KIAA1310;
CA-CA-4-108780485-108780554.1	chr4:108780485-108780554(-)	Osbpl9	0.023	0.697	0.674	6.16e-71	0.005	0.437	0.432	1.98e-11	oxysterol-binding protein-related protein 9
CA-CA-7-117484803-117484878.0	chr7:117484803-117484878(-)	Sbf2	0.148	0.813	0.665	4.12e-69	0.123	0.901	0.778	8.14e-33	SET-binding factor 2
CA-CA-11-4933244-4933265.0	chr11:4933244-4933265(+)	Ap1b1	0.006	0.661	0.655	4.12e-67	0.001	0.531	0.53	2.8e-16	AP-1 complex subunit beta-1
CA-CA-X-7780151-7780169.1	chrX:7780151-7780169(-)	Porcn	0.245	0.898	0.653	1.03e-66	0.395	0.879	0.484	6.94e-14	probable protein-cysteine N-palmitoyltransferase
CA-CA-16-32678754-32678799.0	chr16:32678754-32678799(+)	Tnk2	0.177	0.808	0.631	1.95e-62	0.135	0.329	0.194	0.0014296	activated CDC42 kinase 1 isoform 1
CA-CA-11-4811437-4811473.0	chr11:4811437-4811473(+)	Thoc5	0.008	0.636	0.628	7.29e-62	0.009	0.179	0.17	0.00443397	THO complex subunit 5 homolog
CA-CA-5-33301929-33301995.0	chr5:33301929-33301995(+)	Depdc5	0.263	0.87	0.607	6.21e-58	0.48	0.86	0.38	3.05e-09	DEP domain-containing protein 5 isoform 1
CA-CA-11-29606409-29608770.0	chr11:29606409-29608770(+)	Rtn4	0.244	0.841	0.597	4.15e-56	0.226	0.811	0.585	2.03e-19	reticulon-4 isoform A
CA-CA-11-116158884-116158977.0	chr11:116158884-116158977(-)	Exoc7	0.046	0.635	0.589	1.14e-54	0.062	0.643	0.581	3.52e-19	exocyst complex component 7 isoform 1
CA-CS-1-183851788-183852631.0	chr1:183851788-183852631(-)	Enah	0.324	0.907	0.583	1.33e-53	0.205	0.997	0.792	6.22e-34	protein enabled homolog isoform 2
CA-CA-15-82644910-82645033.0	chr15:82644910-82645033(-)	Tcf20	0.176	0.744	0.568	5.5e-51	0.172	0.788	0.616	2.55e-21	transcription factor 20 isoform a
CA-CA-4-59559020-59559054.0	chr4:59559020-59559054(-)	Rod1	0.164	0.72	0.556	6.11e-49	0.192	0.537	0.345	6.41e-08	regulator of differentiation 1 isoform 1
CA-CA-14-25314651-25314671.0	chr14:25314651-25314671(+)	Rps24	0.252	0.807	0.555	9e-49	0.507	0.995	0.488	4.38e-14	40S ribosomal protein S24 isoform 3
CA-CA-15-73042416-73042425.0	chr15:73042416-73042425(-)	Ptk2	0.263	0.816	0.553	1.95e-48	0.355	0.949	0.594	5.83e-20	focal adhesion kinase 1 isoform 1
CA-CA-1-88687990-88688032.1	chr1:88687990-88688032(+)	Dis3l2	0.04	0.591	0.551	4.22e-48	0.157	0.544	0.387	1.6e-09	DIS3-like exonuclease 2 isoform 1
CA-CA-2-84466176-84466294.0	chr2:84466176-84466294(-)	Ctnnd1	0.082	0.625	0.543	8.98e-47	0.094	0.619	0.525	5.22e-16	catenin delta-1 isoform 1
CA-CA-10-80780070-80780148.0	chr10:80780070-80780148(+)	Pip5k1c	0.312	0.838	0.526	5.13e-44	0.205	0.893	0.688	4.17e-26	phosphatidylinositol-4-phosphate 5-kinase type-1
CA-CA-2-157148958-157149006.0	chr2:157148958-157149006(+)	Rpn2	0.029	0.549	0.52	4.6e-43	0.047	0.401	0.354	3.01e-08	dolichyl-diphosphooligosaccharide--protein
CA-CA-1-130087214-130087316.0	chr1:130087214-130087316(+)	R3hdm1	0.165	0.679	0.514	4.02e-42	0.087	0.667	0.58	4.04e-19	R3H domain (binds single-stranded nucleic
CA-CA-17-13962949-13962994.0	chr17:13962949-13962994(+)	Mllt4	0.01	0.518	0.508	3.43e-41	0.007	0.763	0.756	4.22e-31	afadin
CA-CA-1-120419897-120419924.0	chr1:120419897-120419924(+)	Clasp1	0.08	0.582	0.502	2.85e-40	0.081	0.999	0.918	7.29e-45	CLIP-associating protein 1 isoform 1
CA-CA-16-4934194-4934239.0	chr16:4934194-4934239(+)	Mgrn1	0.214	0.711	0.497	1.63e-39	0.231	0.755	0.524	5.9e-16	E3 ubiquitin-protein ligase MGRN1
CA-CA-1-154690359-154690509.0	chr1:154690359-154690509(-)	Smg7	0.118	0.612	0.494	4.62e-39	0.126	0.916	0.79	9.01e-34	protein SMG7 isoform 1
CA-CA-11-83178296-83178338.0	chr11:83178296-83178338(+)	Ap2b1	0.183	0.675	0.492	9.21e-39	0.189	0.763	0.574	9.12e-19	AP-2 complex subunit beta isoform a
CA-CA-17-12435515-12435671.0	chr17:12435515-12435671(-)	Map3k4	0.294	0.78	0.486	7.17e-38	0.4	0.921	0.521	8.55e-16	mitogen-activated protein kinase kinase kinase
CA-CA-2-59188550-59188679.0	chr2:59188550-59188679(+)	Pkp4	0.309	0.792	0.483	1.98e-37	0.382	0.903	0.521	8.55e-16	plakophilin-4 isoform 1
CA-CA-5-76969771-76969792.0	chr5:76969771-76969792(+)	Exoc1	0.002	0.468	0.466	5.59e-35	0.01	0.97	0.96	7.34e-49	exocyst complex component 1
CA-CA-13-97386948-97387026.0	chr13:97386948-97387026(+)	Col4a3bp	0.464	0.927	0.463	1.48e-34	0.349	0.877	0.528	3.59e-16	collagen type IV alpha-3-binding protein isoform
CA-CA-15-75879886-75879970.0	chr15:75879886-75879970(-)	Scrib	0.086	0.549	0.463	1.48e-34	0.106	0.411	0.305	1.49e-06	protein scribble homolog
CA-CA-6-119903788-119904250.0	chr6:119903788-119904250(-)	Wnk1	0.295	0.758	0.463	1.48e-34	0.271	0.715	0.444	5.66e-12	serine/threonine-protein kinase WNK1 isoform 5
CA-CA-2-27123670-27123757.0	chr2:27123670-27123757(-)	Vav2	0.068	0.525	0.457	1.02e-33	0.141	0.498	0.357	2.33e-08	guanine nucleotide exchange factor VAV2
CA-CA-8-86450160-86450175.0	chr8:86450160-86450175(+)	Lphn1	0.197	0.636	0.439	2.9e-31	0.283	0.72	0.437	1.18e-11	latrophilin-1 precursor
CA-CA-11-29605534-29605591.0	chr11:29605534-29605591(+)	Rtn4	0.172	0.605	0.433	1.81e-30	0.106	0.44	0.334	1.58e-07	reticulon-4 isoform A
CA-CA-13-55609224-55609241.1	chr13:55609224-55609241(-)	Pdlim7	0.035	0.463	0.428	8.17e-30	0.044	0.605	0.561	5.19e-18	PDZ and LIM domain protein 7 isoform a
CA-CA-14-21322468-21322498.0	chr14:21322468-21322498(-)	Ppp3cb	0.515	0.932	0.417	2.12e-28	0.568	0.984	0.416	9.94e-11	serine/threonine-protein phosphatase 2B
CA-CA-2-179763662-179763779.0	chr2:179763662-179763779(+)	Lsm14b	0.448	0.848	0.4	2.76e-26	0.434	0.879	0.445	5.1e-12	protein LSM14 homolog B
CA-CA-9-47637459-47637492.0	chr9:47637459-47637492(+)	ra175a	0.22	0.62	0.4	2.76e-26	0.241	0.952	0.711	9.61e-28	SubName: Full=RA175 isoform j; Flags: Fragment;
CA-CA-X-82442842-82442874.0	chrX:82442842-82442874(+)	Dmd	0.083	0.483	0.4	2.76e-26	0.121	0.471	0.35	4.22e-08	dystrophin
CA-CA-2-84452688-84452706.0	chr2:84452688-84452706(-)	Ctnnd1	0.553	0.95	0.397	6.38e-26	0.597	0.998	0.401	4.29e-10	catenin delta-1 isoform 3
CA-CA-14-21504433-21504502.0	chr14:21504433-21504502(+)	Sec24c	0.141	0.537	0.396	8.43e-26	0.359	0.627	0.268	1.99e-05	Sec24 related gene family, member C isoform 2
CA-CA-1-40065175-40065184.0	chr1:40065175-40065184(+)	Map4k4	0.521	0.913	0.392	2.55e-25	0.586	0.961	0.375	4.79e-09	mitogen-activated protein kinase kinase kinase
CA-CA-7-25704202-25704370.0	chr7:25704202-25704370(+)	Arhgef1	0.08	0.468	0.388	7.61e-25	0.015	0.298	0.283	7.21e-06	rho guanine nucleotide exchange factor 1 isoform
CA-CA-1-89671387-89671444.0	chr1:89671387-89671444(+)	Atg16l1	0.073	0.46	0.387	9.98e-25	0.156	0.766	0.61	6.06e-21	SubName: Full=Autophagy-related 16-like 1 (Yeast), isoform CRA_e; SubName: Full=Putative uncharacterized protein;
CA-CA-11-78352011-78352240.0	chr11:78352011-78352240(+)	Ift20	0.531	0.918	0.387	9.98e-25	0.579	0.928	0.349	4.59e-08	RecName: Full=Intraflagellar transport protein 20 homolog; Short=mIFT20;
CA-CA-1-120438251-120438275.0	chr1:120438251-120438275(+)	Clasp1	0.14	0.526	0.386	1.31e-24	0.399	0.975	0.576	6.96e-19	CLIP-associating protein 1 isoform 1
CA-CA-7-97330728-97330878.0	chr7:97330728-97330878(+)	Picalm	0.464	0.845	0.381	5.03e-24	0.477	0.947	0.47	3.38e-13	phosphatidylinositol-binding clathrin assembly
CA-CA-18-32574598-32574691.0	chr18:32574598-32574691(+)	Bin1	0.129	0.508	0.379	8.57e-24	0.129	0.917	0.788	1.3e-33	myc box-dependent-interacting protein 1 isoform
CA-CA-3-8936438-8936480.0	chr3:8936438-8936480(-)	Tpd52	0.007	0.361	0.354	5.35e-21	0.011	0.96	0.949	8.5e-48	tumor protein D52 isoform 1
CA-CA-9-98891333-98891390.0	chr9:98891333-98891390(+)	Faim	0.112	0.461	0.349	1.84e-20	0.138	0.985	0.847	1.65e-38	fas apoptotic inhibitory molecule 1 Faim-S
CA-CA-X-7380719-7380812.0	chrX:7380719-7380812(+)	Gripap1	0.032	0.367	0.335	5.34e-19	0.062	0.678	0.616	2.55e-21	SubName: Full=GRIP1 associated protein 1; Flags: Fragment;
CA-CA-2-156337520-156337556.0	chr2:156337520-156337556(+)	Epb4.1l1	0.115	0.443	0.328	2.73e-18	0.326	0.993	0.667	1.17e-24	band 4.1-like protein 1 isoform a
CA-CA-2-84464426-84464715.0	chr2:84464426-84464715(-)	Ctnnd1	0.6	0.918	0.318	2.66e-17	0.517	0.973	0.456	1.57e-12	catenin delta-1 isoform 1
CA-CA-11-89847406-89847474.0	chr11:89847406-89847474(-)	Pctp	0.661	0.978	0.317	3.32e-17	0.776	0.965	0.189	0.00182828	phosphatidylcholine transfer protein
CA-CA-10-28274575-28274605.0	chr10:28274575-28274605(+)	Ptprk	0.018	0.321	0.303	7.09e-16	0.014	0.399	0.385	1.93e-09	receptor-type tyrosine-protein phosphatase kappa
CA-CA-1-51825493-51825580.0	chr1:51825493-51825580(-)	Myo1b	0.364	0.664	0.3	1.34e-15	0.606	0.918	0.312	8.81e-07	myosin-Ib isoform 1
CA-CA-2-11399662-11399685.0	chr2:11399662-11399685(-)	Pfkfb3	0.001	0.301	0.3	1.34e-15	0.001	0.455	0.454	1.95e-12	6-phosphofructo-2-kinase/fructose-2,
CA-CA-15-58779877-58779997.0	chr15:58779877-58779997(-)	Mtss1	0.131	0.428	0.297	2.53e-15	0.043	0.378	0.335	1.46e-07	metastasis suppressor protein 1 isoform 1
CA-CA-1-158823038-158823143.0	chr1:158823038-158823143(-)	Ralgps2	0.102	0.396	0.294	4.72e-15	0.097	0.268	0.171	0.0042401	ras-specific guanine nucleotide-releasing factor
CA-CA-16-8482219-8482260.0	chr16:8482219-8482260(+)	BC024814	0.631	0.925	0.294	4.72e-15	0.678	0.873	0.195	0.00136009	hypothetical protein LOC239706
CA-CA-3-37428904-37428941.0	chr3:37428904-37428941(+)	Spata5	0.373	0.661	0.288	1.62e-14	0.316	0.52	0.204	0.000860073	spermatogenesis-associated protein 5 isoform 1
CA-CA-10-24603009-24603027.0	chr10:24603009-24603027(+)	Med23	0.062	0.346	0.284	3.64e-14	0.069	0.665	0.596	4.41e-20	mediator of RNA polymerase II transcription
CA-CA-2-121751296-121751464.0	chr2:121751296-121751464(+)	Casc4	0.467	0.743	0.276	1.77e-13	0.428	0.662	0.234	0.000164421	protein CASC4 isoform 1
CA-CA-1-82743657-82743717.0	chr1:82743657-82743717(+)	Mff	0.268	0.541	0.273	3.18e-13	0.37	0.687	0.317	6.02e-07	mitochondrial fission factor
CA-CA-12-112891600-112891645.0	chr12:112891600-112891645(+)	Mark3	0.547	0.818	0.271	4.67e-13	0.603	0.963	0.36	1.8e-08	MAP/microtubule affinity-regulating kinase 3
CA-CA-12-82611815-82611952.0	chr12:82611815-82611952(-)	Synj2bp	0.624	0.892	0.268	8.28e-13	0.671	0.913	0.242	0.000102309	synaptojanin-2-binding protein
CA-CA-19-23289644-23289689.0	chr19:23289644-23289689(-)	Smc5	0.364	0.632	0.268	8.28e-13	0.393	0.94	0.547	3.23e-17	structural maintenance of chromosomes protein 5
CA-CA-8-11824504-11824681.0	chr8:11824504-11824681(+)	Arhgef7	0.069	0.333	0.264	1.76e-12	0.013	0.528	0.515	1.78e-15	rho guanine nucleotide exchange factor 7 isoform
CA-CA-11-101433775-101433886.0	chr11:101433775-101433886(+)	Nbr1	0.524	0.769	0.245	5.44e-11	0.563	0.723	0.16	0.0068533	next to BRCA1 gene 1 protein
CA-CA-15-75905036-75905087.0	chr15:75905036-75905087(-)	Puf60	0.397	0.641	0.244	6.47e-11	0.313	0.541	0.228	0.000232536	poly(U)-binding-splicing factor PUF60 isoform c
CA-CA-10-57881394-57881583.0	chr10:57881394-57881583(+)	Lims1	0.01	0.248	0.238	1.81e-10	0.001	0.407	0.406	2.65e-10	LIM and senescent cell antigen-like-containing
CA-CA-4-117900423-117900450.0	chr4:117900423-117900450(-)	Ptprf	0.094	0.332	0.238	1.81e-10	0.071	0.982	0.911	3.25e-44	receptor-type tyrosine-protein phosphatase F
CA-CA-2-165129165-165129201.0	chr2:165129165-165129201(-)	Elmo2	0.09	0.325	0.235	3e-10	0.038	0.898	0.86	1.24e-39	engulfment and cell motility protein 2 isoform
CA-CA-17-14027969-14028005.0	chr17:14027969-14028005(+)	Mllt4	0.059	0.286	0.227	1.12e-09	0.05	0.591	0.541	6.97e-17	afadin
CA-CA-4-117890616-117890649.0	chr4:117890616-117890649(-)	Ptprf	0.055	0.276	0.221	2.92e-09	0.115	0.689	0.574	9.12e-19	receptor-type tyrosine-protein phosphatase F
CA-CA-10-57881394-57881534.0	chr10:57881394-57881534(+)	Lims1	0.014	0.232	0.218	4.68e-09	0.001	0.378	0.377	4e-09	LIM and senescent cell antigen-like-containing
CA-CA-7-133921567-133921611.0	chr7:133921567-133921611(+)	Ypel3	0.743	0.957	0.214	8.68e-09	0.717	0.961	0.244	9.07e-05	protein yippee-like 3
CA-CA-1-89837943-89838074.0	chr1:89837943-89838074(+)	Dgkd	0.556	0.769	0.213	1.01e-08	0.464	0.991	0.527	4.07e-16	diacylglycerol kinase, delta
CA-CA-2-173910146-173910158.0	chr2:173910146-173910158(+)	Stx16	0.509	0.721	0.212	1.18e-08	0.37	0.803	0.433	1.78e-11	syntaxin-16 isoform a
CA-CA-4-132466606-132466693.0	chr4:132466606-132466693(-)	Fam76a	0.725	0.935	0.21	1.59e-08	0.656	0.953	0.297	2.67e-06	hypothetical protein LOC230789 isoform A
CA-CA-5-124863193-124863298.0	chr5:124863193-124863298(-)	Sbno1	0.281	0.489	0.208	2.15e-08	0.367	0.701	0.334	1.58e-07	protein strawberry notch homolog 1
CA-CA-10-98481911-98482065.0	chr10:98481911-98482065(+)	Atp2b1	0.013	0.207	0.194	1.62e-07	0.005	0.344	0.339	1.05e-07	plasma membrane calcium ATPase 1
CA-CA-5-34971784-34971821.0	chr5:34971784-34971821(+)	Add1	0.028	0.215	0.187	4.23e-07	0.115	0.923	0.808	3.12e-35	alpha-adducin isoform 2
CA-CA-17-78786330-78786411.0	chr17:78786330-78786411(-)	Fez2	0.043	0.227	0.184	6.32e-07	0.029	0.56	0.531	2.47e-16	fasciculation and elongation protein zeta-2
CA-CA-2-52987750-52987876.0	chr2:52987750-52987876(+)	Fmnl2	0.142	0.326	0.184	6.32e-07	0.024	0.768	0.744	3.47e-30	formin-like protein 2
CA-CA-5-116001496-116001598.0	chr5:116001496-116001598(+)	Pxn	0.129	0.312	0.183	7.22e-07	0.126	0.523	0.397	6.28e-10	paxillin isoform beta
CA-CA-6-140485526-140485544.0	chr6:140485526-140485544(+)	Plekha5	0.035	0.217	0.182	8.23e-07	0.038	0.226	0.188	0.00191924	phosphoinositol 3-phosphate-binding protein-2
CA-CA-6-51411918-51412054.0	chr6:51411918-51412054(-)	Hnrnpa2b1	0.268	0.435	0.167	5.49e-06	0.285	0.609	0.324	3.5e-07	heterogeneous nuclear ribonucleoproteins A2/B1
CA-CA-2-156350616-156351024.0	chr2:156350616-156351024(+)	Epb4.1l1	0.596	0.754	0.158	1.59e-05	0.574	0.773	0.199	0.00111185	band 4.1-like protein 1 isoform a
CA-CA-9-118488659-118488724.0	chr9:118488659-118488724(+)	Golga4	0.403	0.56	0.157	1.79e-05	0.348	0.874	0.526	4.61e-16	Golgin subfamily A member 4
CA-CA-18-6065702-6065843.0	chr18:6065702-6065843(-)	Arhgap12	0.466	0.618	0.152	3.15e-05	0.411	0.579	0.168	0.00484562	rho GTPase-activating protein 12 isoform 2
CA-CA-9-58749889-58749922.0	chr9:58749889-58749922(-)	Neo1	0.01	0.16	0.15	3.93e-05	0.007	0.861	0.854	4.11e-39	neogenin isoform 1
CA-CA-6-71802759-71802861.0	chr6:71802759-71802861(+)	Immt	0.864	0.259	-0.605	1.13e-57	0.714	0.464	-0.25	7.93e-05	SubName: Full=Putative uncharacterized protein; Flags: Fragment;
CA-CA-12-110787500-110787581.0	chr12:110787500-110787581(+)	Meg3	0.9	0.329	-0.571	1.32e-51	0.874	0.382	-0.492	4.28e-14	Mus musculus adult male medulla oblongata cDNA, RIKEN full-length enriched library, clone:6330403F08 product:Mus musculus GTL2, imprinted maternally expressed untranslated mRNA (Gtl2), mRNA., full insert sequence.
CA-CA-17-83824597-83824771.0	chr17:83824597-83824771(+)	Eml4	0.928	0.361	-0.567	6.5e-51	0.801	0.051	-0.75	2.37e-30	echinoderm microtubule-associated protein-like 4
CA-CA-11-94907762-94907904.0	chr11:94907762-94907904(-)	Itga3	0.98	0.544	-0.436	6.08e-31	0.999	0.549	-0.45	4.49e-12	integrin alpha-3
CA-CA-16-85043820-85043988.0	chr16:85043820-85043988(-)	App	0.695	0.269	-0.426	1.25e-29	0.829	0.02	-0.809	5.29e-35	amyloid beta A4 protein isoform 1 precursor
CA-CA-9-109973529-109973643.0	chr9:109973529-109973643(+)	Mtap4	0.752	0.333	-0.419	9.96e-29	0.934	0.285	-0.649	3.38e-23	microtubule-associated protein 4
CA-CA-6-142968843-142968894.0	chr6:142968843-142968894(-)	5730419I09Rik	0.685	0.272	-0.413	5.74e-28	0.654	0.306	-0.348	6.86e-08	hypothetical protein LOC74741 isoform 1
CA-CA-5-136502339-136502477.0	chr5:136502339-136502477(+)	Dtx2	0.496	0.12	-0.376	1.63e-23	0.454	0.042	-0.412	2.14e-10	protein deltex-2
CA-CA-3-89835232-89835292.0	chr3:89835232-89835292(-)	Ubap2l	0.847	0.49	-0.357	2.18e-21	0.813	0.391	-0.422	8e-11	ubiquitin-associated protein 2-like isoform 1
CA-CA-3-89835217-89835292.0	chr3:89835217-89835292(-)	Ubap2l	0.776	0.42	-0.356	2.81e-21	0.765	0.353	-0.412	2.14e-10	ubiquitin-associated protein 2-like isoform 1
CA-CA-7-140838672-140838774.0	chr7:140838672-140838774(+)	2700050L05Rik	0.952	0.608	-0.344	5.4e-20	0.986	0.507	-0.479	1.89e-13	erythroid differentiation-related factor 1
CA-CA-11-120826261-120826324.0	chr11:120826261-120826324(-)	Csnk1d	0.551	0.21	-0.341	1.11e-19	0.56	0.156	-0.404	4.63e-10	casein kinase I isoform delta isoform 1
CA-CA-1-5091150-5091204.0	chr1:5091150-5091204(+)	Atp6v1h	0.921	0.591	-0.33	1.5e-18	0.968	0.582	-0.386	2.49e-09	V-type proton ATPase subunit H
CA-CA-12-60245685-60245757.0	chr12:60245685-60245757(+)	Ctage5	0.807	0.486	-0.321	1.19e-17	0.887	0.585	-0.302	2.45e-06	cutaneous T-cell lymphoma-associated antigen 5
CA-CA-8-72436062-72436137.0	chr8:72436062-72436137(-)	Gatad2a	0.748	0.435	-0.313	7.11e-17	0.924	0.529	-0.395	1.08e-09	transcriptional repressor p66 alpha isoform b
CA-CA-9-21295101-21295113.0	chr9:21295101-21295113(+)	Dnm2	0.841	0.53	-0.311	1.1e-16	0.853	0.545	-0.308	1.58e-06	dynamin-2
CA-CA-19-4787360-4788042.0	chr19:4787360-4788042(-)	Rbm4	0.842	0.534	-0.308	2.13e-16	0.849	0.502	-0.347	7.45e-08	RNA-binding protein 4
CA-CA-6-119728005-119728089.0	chr6:119728005-119728089(-)	Erc1	0.932	0.629	-0.303	6.26e-16	0.969	0.02	-0.949	1.97e-47	ELKS/Rab6-interacting/CAST family member 1
CA-CA-4-131939196-131939277.0	chr4:131939196-131939277(-)	Phactr4	0.471	0.179	-0.292	6.34e-15	0.466	0.122	-0.344	9.54e-08	phosphatase and actin regulator 4 isoform 1
CA-CS-12-113033758-113033889.0	chr12:113033758-113033889(+)	Klc1	0.569	0.282	-0.287	1.77e-14	0.469	0.218	-0.251	7.46e-05	kinesin light chain 1 isoform 1H
CA-CA-2-52989445-52989539.0	chr2:52989445-52989539(+)	Fmnl2	0.806	0.522	-0.284	3.24e-14	0.755	0.353	-0.402	5.61e-10	formin-like protein 2
CA-CA-18-6057514-6057589.0	chr18:6057514-6057589(-)	Arhgap12	0.597	0.325	-0.272	3.45e-13	0.537	0.129	-0.408	3.16e-10	rho GTPase-activating protein 12 isoform 1
CA-CA-17-45815911-45815950.0	chr17:45815911-45815950(-)	Tmem63b	0.98	0.717	-0.263	1.9e-12	0.988	0.041	-0.947	3.06e-47	transmembrane protein 63B
CA-CA-8-72436121-72436137.0	chr8:72436121-72436137(-)	Gatad2a	0.446	0.186	-0.26	3.32e-12	0.324	0.07	-0.254	6.2e-05	transcriptional repressor p66 alpha isoform b
CA-CA-11-59555492-59555600.0	chr11:59555492-59555600(+)	Mprip	0.978	0.727	-0.251	1.71e-11	0.982	0.545	-0.437	1.75e-11	SubName: Full=Myosin phosphatase Rho interacting protein;
CA-CA-6-119663697-119663829.0	chr6:119663697-119663829(-)	Erc1	0.944	0.702	-0.242	8.28e-11	0.968	0.564	-0.404	4.63e-10	ELKS/Rab6-interacting/CAST family member 1
CA-CA-17-83827555-83827588.0	chr17:83827555-83827588(+)	Eml4	0.462	0.222	-0.24	1.17e-10	0.529	0.246	-0.283	9.37e-06	echinoderm microtubule-associated protein-like 4
CA-CA-3-90306037-90306175.0	chr3:90306037-90306175(-)	2500003M10Rik	0.806	0.57	-0.236	2.3e-10	0.863	0.322	-0.541	1.13e-16	Friend of PRMT1 protein
CA-CA-2-181237580-181237640.0	chr2:181237580-181237640(+)	Tpd52l2	0.756	0.531	-0.225	1.41e-09	0.864	0.425	-0.439	1.42e-11	tumor protein D54
CA-CA-1-172078126-172078177.0	chr1:172078126-172078177(-)	Uap1	0.699	0.479	-0.22	3.12e-09	0.842	0.36	-0.482	1.35e-13	UDP-N-acetylhexosamine pyrophosphorylase
CA-CA-1-167531880-167531986.0	chr1:167531880-167531986(-)	Mpzl1	0.569	0.363	-0.206	2.65e-08	0.57	0.047	-0.523	1.07e-15	myelin protein zero-like protein 1 isoform a
CA-CA-9-72330253-72330336.0	chr9:72330253-72330336(-)	tsec-1	0.78	0.574	-0.206	2.65e-08	0.985	0.755	-0.23	0.000257752	Mus musculus tsec-1 mRNA, complete cds.
CA-CA-12-8740078-8740315.0	chr12:8740078-8740315(+)	Pum2	0.687	0.482	-0.205	3.07e-08	0.713	0.498	-0.215	0.000588893	pumilio homolog 2 isoform 2
CA-CA-16-20207696-20207866.0	chr16:20207696-20207866(+)	Yeats2	0.73	0.528	-0.202	4.77e-08	0.901	0.64	-0.261	4e-05	YEATS domain-containing protein 2 isoform 1
CA-CA-1-172078126-172078174.0	chr1:172078126-172078174(-)	Uap1	0.588	0.393	-0.195	1.3e-07	0.622	0.187	-0.435	2.15e-11	UDP-N-acetylhexosamine pyrophosphorylase
CA-CA-7-120495294-120495452.0	chr7:120495294-120495452(-)	Btbd10	0.617	0.429	-0.188	3.42e-07	0.696	0.474	-0.222	0.000402929	BTB/POZ domain-containing protein 10
CA-CS-7-130287263-130287351.0	chr7:130287263-130287351(+)	Tnrc6a	0.973	0.792	-0.181	8.7e-07	0.881	0.68	-0.201	0.00121846	RecName: Full=Trinucleotide repeat-containing gene 6A protein;
CA-CA-10-62799727-62799844.0	chr10:62799727-62799844(-)	Sirt1	0.909	0.734	-0.175	1.89e-06	0.948	0.749	-0.199	0.00134716	NAD-dependent deacetylase sirtuin-1 isoform 1
CA-CA-11-68639671-68639706.0	chr11:68639671-68639706(-)	Ndel1	0.504	0.33	-0.174	2.14e-06	0.492	0.16	-0.332	2.51e-07	nuclear distribution protein nudE-like 1
CA-CA-2-52989445-52989492.0	chr2:52989445-52989492(+)	Fmnl2	0.859	0.689	-0.17	3.54e-06	0.845	0.233	-0.612	7.85e-21	formin-like protein 2
CA-CA-17-28459590-28459716.0	chr17:28459590-28459716(+)	Fance	0.819	0.653	-0.166	5.78e-06	0.615	0.389	-0.226	0.000322829	SubName: Full=Fanconi anemia, complementation group E;
CA-CS-18-38491621-38491806.0	chr18:38491621-38491806(-)	Gnpda1	0.854	0.692	-0.162	9.33e-06	0.857	0.66	-0.197	0.00148817	glucosamine-6-phosphate isomerase 1
CA-CA-13-46856031-46856136.0	chr13:46856031-46856136(-)	Kif13a	0.614	0.454	-0.16	1.18e-05	0.693	0.458	-0.235	0.000193577	SubName: Full=Putative uncharacterized protein; Flags: Fragment;
CA-CS-13-55650478-55650718.0	chr13:55650478-55650718(-)	Fam193b	0.709	0.55	-0.159	1.33e-05	0.654	0.495	-0.159	0.00838638	hypothetical protein LOC212483
CA-CA-2-22805703-22805790.0	chr2:22805703-22805790(-)	Abi1	0.87	0.714	-0.156	1.88e-05	0.923	0.525	-0.398	8.19e-10	abl interactor 1 isoform 4
CA-CA-8-63393549-63393625.0	chr8:63393549-63393625(-)	Clcn3	0.331	0.176	-0.155	2.1e-05	0.245	0.046	-0.199	0.00134716	H(+)/Cl(-) exchange transporter 3 isoform c
CA-CA-4-117898403-117898982.0	chr4:117898403-117898982(-)	Ptprf	0.982	0.829	-0.153	2.64e-05	0.996	0.361	-0.635	2.75e-22	receptor-type tyrosine-protein phosphatase F
CA-CA-11-104204172-104204361.0	chr11:104204172-104204361(-)	1700081L11Rik	0.376	0.225	-0.151	3.3e-05	0.443	0.171	-0.272	1.96e-05	hypothetical protein LOC76719
CA-CA-13-46875994-46876033.0	chr13:46875994-46876033(-)	Kif13a	0.313	0.162	-0.151	3.3e-05	0.445	0.017	-0.428	4.38e-11	kinesin-like protein KIF13A
CA-CA-11-62173262-62173436.0	chr11:62173262-62173436(-)	Ncor1	0.76	0.611	-0.149	4.12e-05	0.758	0.428	-0.33	2.94e-07	nuclear receptor corepressor 1
CA-CA-8-123098070-123098178.0	chr8:123098070-123098178(+)	Gse1	0.97	0.822	-0.148	4.59e-05	0.979	0.167	-0.812	3.01e-35	genetic suppressor element 1 isoform 1
CA-CA-3-103557302-103557437.0	chr3:103557302-103557437(-)	Hipk1	0.985	0.838	-0.147	5.12e-05	0.984	0.756	-0.228	0.000288587	homeodomain-interacting protein kinase 1
CA-CA-1-107637589-107637672.0	chr1:107637589-107637672(+)	2310035C23Rik	0.3	0.154	-0.146	5.71e-05	0.297	0.022	-0.275	1.61e-05	hypothetical protein LOC227446 isoform 1
CA-CA-8-63374257-63374447.0	chr8:63374257-63374447(+)	2700029M09Rik	0.927	0.781	-0.146	5.71e-05	0.987	0.772	-0.215	0.000588893	hypothetical protein LOC72612
CA-CA-2-29535256-29535370.0	chr2:29535256-29535370(+)	Rapgef1	0.633	0.488	-0.145	6.36e-05	0.615	0.375	-0.24	0.000144587	Rap guanine nucleotide exchange factor (GEF) 1
