# Supplementary material for: The splicing regulator PTBP1 controls the activity of the transcription factor Pbx1 during neuronal differentiation
Source: eLife. 2015 Dec 24;4:e09268. doi: 10.7554/eLife.09268 (PMC4755740; doi:10.7554/eLife.09268)
Supplement: Figure 2—source data 3. — DOI: http://dx.doi.org/10.7554/eLife.09268.010 [file elife-09268-fig2-data3.xlsx]

## Sheet: NPC PTBP1 KD
Supplemental File 4: Table 4. Splicing changes identified by RNA-seq following PTB protein depletion in NPCs.
Description: RNAseq reads from 46C NPCs treated with siControl, siPtbp1, siPtbp1/2, and siPtbp2 were subjected to Splicetrap analyses (see Methods). Events with a change in PSI of greater than or equal to 15% are shown with genome coordinates and p-values.
SpliceTrap event	Coordinates	Genesymbol	NPC siControl PSI	NPC siPtbp1 PSI	dPSI PTBP1 KD	p-value	Description
CA-CA-1-36404061-36404139.0	chr1:36404061-36404139(-)	Kiaa1310	0.157	0.799	0.642	8.44e-90	RecName: Full=Uncharacterized protein KIAA1310;
CA-CA-9-66880272-66880348.0	chr9:66880272-66880348(-)	Tpm1	0.727	0.128	-0.599	4.61e-79	Mus musculus adult male kidney cDNA, RIKEN full-length enriched library, clone:0610007B22 product:tropomyosin 2, beta, full insert sequence.
CA-CA-6-29402798-29402897.0	chr6:29402798-29402897(+)	Flnc	0.831	0.264	-0.567	4.4e-71	filamin-C
CA-CA-2-37660591-37660720.0	chr2:37660591-37660720(-)	Dennd1a	0.386	0.928	0.542	1.39e-64	DENN domain-containing protein 1A
CA-CA-8-64013654-64013705.0	chr8:64013654-64013705(-)	Palld	0.093	0.601	0.508	5.61e-57	palladin
CA-CA-4-59559020-59559054.0	chr4:59559020-59559054(-)	Rod1	0.222	0.721	0.499	4.79e-55	regulator of differentiation 1 isoform 1
CA-CA-12-56836020-56836161.0	chr12:56836020-56836161(-)	Ralgapa1	0.214	0.695	0.481	2.76e-51	ral GTPase-activating protein subunit alpha-1
CA-CA-14-21286679-21286745.0	chr14:21286679-21286745(-)	Anxa7	0.022	0.489	0.467	1.86e-48	annexin A7
CA-CA-X-82442842-82442874.0	chrX:82442842-82442874(+)	Dmd	0.238	0.68	0.442	1.31e-43	dystrophin
CA-CA-12-113063789-113063843.0	chr12:113063789-113063843(+)	Zfyve21	0.299	0.729	0.43	2.23e-41	zinc finger FYVE domain-containing protein 21
CA-CA-11-70422909-70422933.0	chr11:70422909-70422933(+)	Mink1	0.337	0.755	0.418	3.31e-39	misshapen-like kinase 1 isoform 1
CA-CA-17-37204158-37204309.0	chr17:37204158-37204309(+)	Gabbr1	0.559	0.957	0.398	1.01e-35	gamma-aminobutyric acid type B receptor subunit
CA-CA-11-49977663-49977714.0	chr11:49977663-49977714(+)	Tbc1d9b	0.237	0.622	0.385	1.5e-33	TBC1 domain family member 9B
CA-CA-5-139705706-139705898.0	chr5:139705706-139705898(+)	Unc84a	0.898	0.519	-0.379	5.74e-33	Mus musculus 0 day neonate skin cDNA, RIKEN full-length enriched library, clone:4632417G13 product:SAD1-UNC84-LIKE PROTEIN (FRAGMENT) homolog [Mus musculus], full insert sequence.
CA-CA-2-29565675-29565828.0	chr2:29565675-29565828(+)	Rapgef1	0.121	0.499	0.378	2.08e-32	Rap guanine nucleotide exchange factor (GEF) 1
CA-CA-15-75878351-75878426.0	chr15:75878351-75878426(-)	Scrib	0.309	0.681	0.372	1.9e-31	protein scribble homolog
CA-CA-6-76852280-76852424.0	chr6:76852280-76852424(-)	Ctnna2	0.426	0.798	0.372	1.9e-31	catenin alpha-2 isoform 2
CA-CA-14-119312334-119312432.0	chr14:119312334-119312432(-)	Dzip1	0.277	0.648	0.371	2.74e-31	zinc finger protein DZIP1
CA-CA-1-34358705-34358777.0	chr1:34358705-34358777(+)	Dst	0.164	0.533	0.369	5.68e-31	bullous pemphigoid antigen 1 isoform b
CA-CA-12-113063786-113063843.0	chr12:113063786-113063843(+)	Zfyve21	0.134	0.501	0.367	1.17e-30	zinc finger FYVE domain-containing protein 21
CA-CA-12-16577969-16578068.0	chr12:16577969-16578068(-)	Lpin1	0.371	0.734	0.363	4.93e-30	phosphatidate phosphatase LPIN1 isoform b
CA-CA-15-99567977-99568084.0	chr15:99567977-99568084(-)	Lass5	0.103	0.465	0.362	7.04e-30	LAG1 longevity assurance homolog 5
CA-CS-16-98287708-98287830.0	chr16:98287708-98287830(-)	A630089N07Rik	0.381	0.737	0.356	5.87e-29	Mus musculus 3 days neonate thymus cDNA, RIKEN full-length enriched library, clone:A630024K10 product:unclassifiable, full insert sequence.
CA-CA-11-29605534-29605591.0	chr11:29605534-29605591(+)	Rtn4	0.274	0.626	0.352	2.37e-28	reticulon-4 isoform A
CA-CA-14-31836252-31836365.1	chr14:31836252-31836365(+)	Pbrm1	0.326	0.676	0.35	4.72e-28	SubName: Full=Putative uncharacterized protein Pbrm1;
CA-CA-15-76922241-76922284.0	chr15:76922241-76922284(-)	Rbfox2	0.252	0.6	0.348	9.39e-28	RNA-binding protein 9 isoform 4
CA-CA-6-119903788-119904250.0	chr6:119903788-119904250(-)	Wnk1	0.402	0.731	0.329	5.29e-25	serine/threonine-protein kinase WNK1 isoform 5
CA-CA-8-13938921-13938948.0	chr8:13938921-13938948(+)	Fbxo25	0.14	0.469	0.329	5.29e-25	F-box only protein 25
CA-CA-13-97386948-97387026.0	chr13:97386948-97387026(+)	Col4a3bp	0.541	0.867	0.326	1.39e-24	collagen type IV alpha-3-binding protein isoform
CA-CA-11-116158884-116158977.0	chr11:116158884-116158977(-)	Exoc7	0.121	0.442	0.321	6.87e-24	exocyst complex component 7 isoform 1
CA-CA-17-35823425-35823536.0	chr17:35823425-35823536(-)	Ddr1	0.822	0.501	-0.321	3.16e-24	epithelial discoidin domain-containing receptor
CA-CS-2-30900401-30900416.0	chr2:30900401-30900416(-)	Fnbp1	0.092	0.413	0.321	6.87e-24	formin-binding protein 1 isoform e
CA-CA-17-56568521-56568580.0	chr17:56568521-56568580(-)	Ptprs	0.384	0.701	0.317	2.42e-23	receptor-type tyrosine-protein phosphatase S
CA-CA-18-32585877-32586006.0	chr18:32585877-32586006(+)	Bin1	0.741	0.426	-0.315	2.1e-23	myc box-dependent-interacting protein 1 isoform
CA-CA-19-5903730-5903772.0	chr19:5903730-5903772(-)	Dpf2	0.103	0.416	0.313	8.37e-23	zinc finger protein ubi-d4
CA-CA-7-82824705-82824759.0	chr7:82824705-82824759(+)	Akap13	0.185	0.496	0.311	1.55e-22	A kinase (PRKA) anchor protein 13
CA-CA-8-86450160-86450175.0	chr8:86450160-86450175(+)	Lphn1	0.169	0.479	0.31	2.1e-22	latrophilin-1 precursor
CA-CA-5-82092410-82092449.0	chr5:82092410-82092449(+)	Lphn3	0.339	0.646	0.307	5.24e-22	latrophilin-3
CA-CA-4-63645493-63645766.0	chr4:63645493-63645766(-)	Tnc	0.316	0.621	0.305	9.58e-22	tenascin
CA-CA-2-157386948-157387024.1	chr2:157386948-157387024(+)	Blcap	0.438	0.737	0.299	5.73e-21	bladder cancer-associated protein
CA-CA-5-125761474-125761603.0	chr5:125761474-125761603(-)	Scarb1	0.462	0.167	-0.295	9.05e-21	scavenger receptor class B member 1
CA-CA-1-130087214-130087316.0	chr1:130087214-130087316(+)	R3hdm1	0.406	0.697	0.291	5.89e-20	R3H domain (binds single-stranded nucleic
CA-CA-7-112786332-112786554.0	chr7:112786332-112786554(-)	Arfip2	0.669	0.955	0.286	2.45e-19	arfaptin-2
CA-CA-16-32678754-32678799.0	chr16:32678754-32678799(+)	Tnk2	0.113	0.398	0.285	3.24e-19	activated CDC42 kinase 1 isoform 1
CA-CS-6-116206244-116206307.0	chr6:116206244-116206307(+)	D6Wsu116e	0.709	0.425	-0.284	2.16e-19	WASH complex subunit FAM21
CA-CA-2-157386948-157387029.0	chr2:157386948-157387029(+)	Nnat	0.59	0.871	0.281	9.92e-19	neuronatin isoform alpha
CA-CA-9-109973529-109973643.0	chr9:109973529-109973643(+)	Mtap4	0.882	0.605	-0.277	1.53e-18	microtubule-associated protein 4
CA-CA-5-136502339-136502477.0	chr5:136502339-136502477(+)	Dtx2	0.596	0.33	-0.266	3e-17	protein deltex-2
CA-CA-11-79056901-79057077.0	chr11:79056901-79057077(-)	Wsb1	0.888	0.628	-0.26	1.45e-16	WD repeat and SOCS box-containing protein 1
CA-CA-10-18235834-18235966.0	chr10:18235834-18235966(+)	Nhsl1	0.689	0.431	-0.258	2.43e-16	NHS-like protein 1 isoform 1
CA-CA-19-8982340-8982406.0	chr19:8982340-8982406(+)	Ganab	0.172	0.429	0.257	5.88e-16	neutral alpha-glucosidase AB
CA-CA-6-120388461-120388543.0	chr6:120388461-120388543(+)	Kdm5a	0.436	0.182	-0.254	6.77e-16	lysine-specific demethylase 5A
CA-CS-1-163775690-163775711.0	chr1:163775690-163775711(-)	AI848100	0.689	0.943	0.254	1.26e-15	protein osteopotentia
CA-CA-12-113031859-113031910.0	chr12:113031859-113031910(+)	Klc1	0.493	0.746	0.253	1.62e-15	kinesin light chain 1 isoform 1A
CA-CA-2-32148834-32148915.1	chr2:32148834-32148915(+)	mKIAA4150	0.232	0.485	0.253	1.62e-15	Mus musculus 10 days neonate skin cDNA, RIKEN full-length enriched library, clone:4732469G08 product:CIS-GOLGI MATRIX PROTEIN GM130 homolog [Rattus norvegicus], full insert sequence.
CA-CA-11-29606409-29608770.0	chr11:29606409-29608770(+)	Rtn4	0.395	0.646	0.251	2.66e-15	reticulon-4 isoform A
CA-CA-19-9957681-9957693.0	chr19:9957681-9957693(-)	Incenp	0.135	0.382	0.247	7.14e-15	inner centromere protein
CA-CA-3-87522150-87522180.0	chr3:87522150-87522180(+)	Arhgef11	0.378	0.131	-0.247	3.91e-15	rho guanine nucleotide exchange factor 11
CA-CA-4-98660337-98660427.0	chr4:98660337-98660427(-)	Dock7	0.362	0.609	0.247	7.14e-15	dedicator of cytokinesis protein 7
CA-CA-9-61781035-61781077.0	chr9:61781035-61781077(-)	Kif23	0.556	0.309	-0.247	3.91e-15	kinesin family member 23
CA-CA-1-9661659-9661839.0	chr1:9661659-9661839(-)	Mybl1	0.517	0.763	0.246	9.12e-15	myb-related protein A
CA-CA-2-84466176-84466294.0	chr2:84466176-84466294(-)	Ctnnd1	0.188	0.434	0.246	9.12e-15	catenin delta-1 isoform 1
CA-CA-2-90905062-90905164.0	chr2:90905062-90905164(-)	Slc39a13	0.692	0.938	0.246	9.12e-15	zinc transporter ZIP13
CA-CS-9-13617076-13617154.0	chr9:13617076-13617154(-)	Cep57	0.522	0.767	0.245	1.16e-14	centrosomal protein of 57 kDa
CA-CA-1-34353586-34353604.0	chr1:34353586-34353604(+)	Dst	0.197	0.439	0.242	2.4e-14	bullous pemphigoid antigen 1 isoform b
CA-CA-3-130893940-130894024.0	chr3:130893940-130894024(+)	Lef1	0.264	0.506	0.242	2.4e-14	lymphoid enhancer-binding factor 1
CA-CA-1-40065175-40065184.0	chr1:40065175-40065184(+)	Map4k4	0.653	0.892	0.239	4.91e-14	mitogen-activated protein kinase kinase kinase
CA-CA-3-54184333-54184414.0	chr3:54184333-54184414(+)	Postn	0.434	0.195	-0.239	2.74e-14	periostin isoform 1
CA-CA-X-132278101-132278153.0	chrX:132278101-132278153(+)	Armcx5	0.478	0.717	0.239	4.91e-14	armadillo repeat-containing X-linked protein 5
CA-CS-10-25215250-25215397.0	chr10:25215250-25215397(+)	Epb4.1l2	0.573	0.812	0.239	4.91e-14	band 4.1-like protein 2
CA-CA-1-92999823-92999895.0	chr1:92999823-92999895(+)	Lrrfip1	0.434	0.671	0.237	7.87e-14	leucine-rich repeat flightless-interacting
CA-CA-7-4386595-4386700.0	chr7:4386595-4386700(-)	Rdh13	0.852	0.616	-0.236	5.59e-14	retinol dehydrogenase 13
CA-CA-2-152529730-152529930.1	chr2:152529730-152529930(+)	H13	0.29	0.521	0.231	3.17e-13	minor histocompatibility antigen H13 isoform 1
CA-CA-10-40173820-40173878.0	chr10:40173820-40173878(+)	Cdk19	0.62	0.849	0.229	5.01e-13	SubName: Full=Cdc2l6 protein; SubName: Full=Cell division cycle 2-like 6 (CDK8-like), isoform CRA_a;
CA-CA-7-137384713-137384791.0	chr7:137384713-137384791(-)	Fgfr2	0.696	0.469	-0.227	4.52e-13	fibroblast growth factor receptor 2 isoform
CA-CS-6-119893823-119893884.0	chr6:119893823-119893884(-)	Wnk1	0.593	0.819	0.226	9.86e-13	serine/threonine-protein kinase WNK1 isoform 5
CA-CA-11-29397342-29397426.0	chr11:29397342-29397426(+)	Ccdc88a	0.422	0.645	0.223	1.93e-12	girdin
CA-CA-13-59880112-59880176.0	chr13:59880112-59880176(-)	Zcchc6	0.254	0.477	0.223	1.93e-12	terminal uridylyltransferase 7
CA-CA-18-6065702-6065843.0	chr18:6065702-6065843(-)	Arhgap12	0.443	0.666	0.223	1.93e-12	rho GTPase-activating protein 12 isoform 2
CA-CS-2-3222668-3222711.0	chr2:3222668-3222711(+)	Nmt2	0.787	0.565	-0.222	1.4e-12	glycylpeptide N-tetradecanoyltransferase 2
CA-CS-9-42848622-42848679.0	chr9:42848622-42848679(-)	Arhgef12	0.528	0.75	0.222	2.4e-12	rho guanine nucleotide exchange factor 12
CA-CS-10-79321496-79321569.0	chr10:79321496-79321569(+)	Ptbp1	0.888	0.669	-0.219	2.71e-12	polypyrimidine tract-binding protein 1 isoform
CA-CA-11-100910772-100910790.0	chr11:100910772-100910790(+)	Atp6v0a1	0.416	0.199	-0.217	4.21e-12	V-type proton ATPase 116 kDa subunit a isoform
CA-CA-18-5060512-5060608.0	chr18:5060512-5060608(+)	Svil	0.058	0.274	0.216	8.88e-12	Mus musculus archvillin (Svil) mRNA, complete cds, alternatively spliced.
CA-CA-7-20014454-20014534.0	chr7:20014454-20014534(-)	Mark4	0.324	0.54	0.216	8.88e-12	RecName: Full=MAP/microtubule affinity-regulating kinase 4; EC=2.7.11.1;
CA-CA-9-75040190-75040271.0	chr9:75040190-75040271(+)	Myo5a	0.66	0.875	0.215	1.1e-11	myosin-Va
CA-CS-11-100581228-100581482.0	chr11:100581228-100581482(-)	Rab5c	0.729	0.942	0.213	1.68e-11	ras-related protein Rab-5C
CA-CA-17-69633224-69633347.0	chr17:69633224-69633347(+)	Epb4.1l3	0.118	0.33	0.212	2.08e-11	band 4.1-like protein 3
CA-CA-5-33301929-33301995.0	chr5:33301929-33301995(+)	Depdc5	0.647	0.859	0.212	2.08e-11	DEP domain-containing protein 5 isoform 1
CA-CS-2-120188614-120188676.1	chr2:120188614-120188676(-)	Tmem87a	0.806	0.595	-0.211	1.53e-11	Mus musculus adult retina cDNA, RIKEN full-length enriched library, clone:A930025J12 product:weakly similar to CG17660 PROTEIN [Drosophila melanogaster], full insert sequence.
CA-CS-1-133060979-133061083.0	chr1:133060979-133061083(+)	Eif2d	0.701	0.911	0.21	3.17e-11	eukaryotic translation initiation factor 2D
CA-CS-5-106317452-106317858.0	chr5:106317452-106317858(+)	Zfp326	0.583	0.793	0.21	3.17e-11	zinc finger protein 326
CA-CS-6-29402132-29402380.1	chr6:29402132-29402380(+)	Flnc	0.752	0.962	0.21	3.17e-11	filamin-C
CA-CA-11-120826261-120826324.0	chr11:120826261-120826324(-)	Csnk1d	0.418	0.209	-0.209	2.34e-11	casein kinase I isoform delta isoform 1
CA-CA-15-82644910-82645033.0	chr15:82644910-82645033(-)	Tcf20	0.179	0.388	0.209	3.9e-11	transcription factor 20 isoform a
CA-CA-3-87538345-87538474.0	chr3:87538345-87538474(+)	Arhgef11	0.743	0.952	0.209	3.9e-11	rho guanine nucleotide exchange factor 11
CA-CS-12-66144529-66144598.0	chr12:66144529-66144598(+)	Prpf39	0.607	0.816	0.209	3.9e-11	pre-mRNA-processing factor 39
CA-CA-12-3774569-3774610.0	chr12:3774569-3774610(+)	Dtnb	0.559	0.767	0.208	4.81e-11	dystrobrevin beta isoform b
CA-CA-7-52135936-52136008.0	chr7:52135936-52136008(-)	Med25	0.647	0.855	0.208	4.81e-11	mediator of RNA polymerase II transcription
CA-CS-14-103668574-103668682.0	chr14:103668574-103668682(-)	Mycbp2	0.62	0.412	-0.208	2.89e-11	probable E3 ubiquitin-protein ligase MYCBP2
CA-CS-16-5031979-5032066.1	chr16:5031979-5032066(-)	Glyr1	0.597	0.805	0.208	4.81e-11	putative oxidoreductase GLYR1 isoform 1
CA-CS-5-30080081-30080192.1	chr5:30080081-30080192(+)	Dnajb6	0.781	0.989	0.208	4.81e-11	dnaJ homolog subfamily B member 6 isoform c
CA-CA-14-52508821-52509072.0	chr14:52508821-52509072(+)	Mett11d1	0.674	0.469	-0.205	5.39e-11	protein RSM22 homolog, mitochondrial precursor
CA-CA-8-42346713-42346830.0	chr8:42346713-42346830(+)	pcm-1	0.779	0.574	-0.205	5.39e-11	Mus musculus pcm-1 mRNA for pericentriolar material-1, complete cds.
CA-CA-8-46135195-46135231.0	chr8:46135195-46135231(+)	Fat1	0.51	0.715	0.205	8.91e-11	FAT tumor suppressor homolog 1
CA-CA-X-17824692-17824848.0	chrX:17824692-17824848(+)	Kdm6a	0.861	0.656	-0.205	5.39e-11	lysine-specific demethylase 6A
CA-CA-6-49202801-49203107.0	chr6:49202801-49203107(-)	Tra2a	0.537	0.333	-0.204	6.62e-11	transformer-2 protein homolog alpha
CA-CA-14-21322468-21322498.0	chr14:21322468-21322498(-)	Ppp3cb	0.673	0.876	0.203	1.34e-10	serine/threonine-protein phosphatase 2B
CA-CA-4-132466606-132466693.0	chr4:132466606-132466693(-)	Fam76a	0.715	0.918	0.203	1.34e-10	hypothetical protein LOC230789 isoform A
CA-CA-5-76969771-76969792.0	chr5:76969771-76969792(+)	Exoc1	0.305	0.507	0.202	1.64e-10	exocyst complex component 1
CA-CS-12-81271169-81271235.0	chr12:81271169-81271235(-)	Actn1	0.446	0.648	0.202	1.64e-10	Mus musculus 13 days embryo head cDNA, RIKEN full-length enriched library, clone:3110023F10 product:ALPHA-ACTININ 1 (ALPHA-ACTININ CYTOSKELETAL ISOFORM) (NON-MUSCLE ALPHA-ACTININ 1) (F-ACTIN CROSS LINKING PROTEIN) homolog [Rattus norvegicus], full insert sequence.
CA-CA-7-105741840-105742320.0	chr7:105741840-105742320(-)	2210018M11Rik	0.645	0.846	0.201	2e-10	protein EMSY
CA-CA-11-83178296-83178338.0	chr11:83178296-83178338(+)	Ap2b1	0.302	0.501	0.199	2.99e-10	AP-2 complex subunit beta isoform a
CA-CA-16-45775056-45775200.0	chr16:45775056-45775200(-)	Phldb2	0.974	0.775	-0.199	1.83e-10	pleckstrin homology-like domain family B member
CA-CS-11-28816849-28816969.0	chr11:28816849-28816969(+)	Efemp1	0.879	0.681	-0.198	2.24e-10	EGF-containing fibulin-like extracellular matrix
CA-CS-12-113033758-113033889.0	chr12:113033758-113033889(+)	Klc1	0.4	0.598	0.198	3.64e-10	kinesin light chain 1 isoform 1H
CA-CS-8-75265372-75265462.0	chr8:75265372-75265462(+)	Sin3b	0.393	0.195	-0.198	2.24e-10	RecName: Full=Paired amphipathic helix protein Sin3b; AltName: Full=Histone deacetylase complex subunit Sin3b; AltName: Full=Transcriptional corepressor Sin3b;
CA-CA-2-27123670-27123757.0	chr2:27123670-27123757(-)	Vav2	0.134	0.331	0.197	4.43e-10	guanine nucleotide exchange factor VAV2
CA-CA-7-130323762-130323909.0	chr7:130323762-130323909(+)	Tnrc6a	0.133	0.33	0.197	4.43e-10	trinucleotide repeat-containing gene 6A protein
CA-CA-15-73042416-73042425.0	chr15:73042416-73042425(-)	Ptk2	0.299	0.495	0.196	5.39e-10	focal adhesion kinase 1 isoform 1
CA-CA-15-75879886-75879970.0	chr15:75879886-75879970(-)	Scrib	0.141	0.337	0.196	5.39e-10	protein scribble homolog
CA-CA-4-128637027-128637201.0	chr4:128637027-128637201(-)	Adc	0.691	0.495	-0.196	3.33e-10	antizyme inhibitor 2
CA-CA-7-117484803-117484878.0	chr7:117484803-117484878(-)	Sbf2	0.224	0.42	0.196	5.39e-10	SET-binding factor 2
CA-CA-17-13962949-13962994.0	chr17:13962949-13962994(+)	Mllt4	0.177	0.372	0.195	6.56e-10	afadin
CA-CA-2-79498826-79499003.0	chr2:79498826-79499003(+)	Ssfa2	0.043	0.237	0.194	7.96e-10	sperm-specific antigen 2 homolog
CA-CA-5-125500188-125500416.0	chr5:125500188-125500416(-)	Ncor2	0.735	0.541	-0.194	4.94e-10	SubName: Full=Ncor2 protein; Flags: Fragment;
CA-CS-16-91671593-91674386.0	chr16:91671593-91674386(+)	Son	0.791	0.597	-0.194	4.94e-10	protein SON
CA-CA-11-78352011-78352240.0	chr11:78352011-78352240(+)	Ift20	0.71	0.903	0.193	9.66e-10	RecName: Full=Intraflagellar transport protein 20 homolog; Short=mIFT20;
CA-CA-2-71691590-71691720.0	chr2:71691590-71691720(+)	Itga6	0.434	0.627	0.193	9.66e-10	integrin alpha-6
CA-CS-14-78902745-78902829.0	chr14:78902745-78902829(-)	Akap11	0.889	0.696	-0.193	6.01e-10	A kinase (PRKA) anchor protein 11
CA-CS-19-7496403-7496952.0	chr19:7496403-7496952(+)	2700081O15Rik	0.658	0.465	-0.193	6.01e-10	hypothetical protein LOC108899
CA-CA-1-154690359-154690509.0	chr1:154690359-154690509(-)	Smg7	0.216	0.407	0.191	1.42e-09	protein SMG7 isoform 1
CA-CA-19-10102774-10102993.0	chr19:10102774-10102993(+)	Rab3il1	0.914	0.723	-0.191	8.86e-10	guanine nucleotide exchange factor for Rab-3A
CA-CA-7-52158831-52158897.0	chr7:52158831-52158897(-)	Ap2a1	0.107	0.298	0.191	1.42e-09	AP-2 complex subunit alpha-1 isoform a
CA-CS-2-20723168-20723288.0	chr2:20723168-20723288(+)	Etl4	0.819	0.628	-0.191	8.86e-10	sickle tail protein isoform c
CA-CS-5-147272540-147272716.0	chr5:147272540-147272716(+)	Wasf3	0.742	0.933	0.191	1.42e-09	wiskott-Aldrich syndrome protein family member
CA-CS-17-56534212-56534312.1	chr17:56534212-56534312(+)	Kdm4b	0.772	0.962	0.19	1.72e-09	lysine-specific demethylase 4B
CA-CA-8-12863758-12863862.0	chr8:12863758-12863862(+)	Atp11a	0.767	0.578	-0.189	1.3e-09	probable phospholipid-transporting ATPase IH
CA-CA-11-4680580-4680625.0	chr11:4680580-4680625(-)	Nf2	0.419	0.605	0.186	3.64e-09	merlin
CA-CA-2-59188550-59188679.0	chr2:59188550-59188679(+)	Pkp4	0.631	0.817	0.186	3.64e-09	plakophilin-4 isoform 1
CA-CS-9-48818347-48818421.0	chr9:48818347-48818421(+)	Usp28	0.991	0.805	-0.186	2.3e-09	ubiquitin carboxyl-terminal hydrolase 28
CA-CA-17-78786330-78786411.0	chr17:78786330-78786411(-)	Fez2	0.109	0.294	0.185	4.38e-09	fasciculation and elongation protein zeta-2
CA-CA-2-131346147-131346907.1	chr2:131346147-131346907(+)	Smox	0.62	0.805	0.185	4.38e-09	spermine oxidase isoform a
CA-CA-5-122263393-122263562.0	chr5:122263393-122263562(+)	Atxn2	0.602	0.417	-0.185	2.78e-09	ataxin-2
CA-CA-14-105511535-105511619.0	chr14:105511535-105511619(-)	Rbm26	0.546	0.362	-0.184	3.35e-09	Mus musculus adult male testis cDNA, RIKEN full-length enriched library, clone:1700009P03 product:RIKEN cDNA 1700009P03 gene, full insert sequence.
CA-CA-14-37703527-37703612.0	chr14:37703527-37703612(-)	Gcap14	0.649	0.833	0.184	5.27e-09	granule cell antiserum positive 14 isoform 2
CA-CA-7-151664931-151665002.0	chr7:151664931-151665002(-)	Ppfia1	0.807	0.623	-0.184	3.35e-09	SubName: Full=Putative uncharacterized protein;
CA-CA-12-113850758-113850815.0	chr12:113850758-113850815(+)	Inf2	0.5	0.681	0.181	9.13e-09	inverted formin-2
CA-CA-4-138844775-138844888.0	chr4:138844775-138844888(+)	Capzb	0.051	0.232	0.181	9.13e-09	F-actin-capping protein subunit beta isoform a
CA-CA-7-148519909-148520002.0	chr7:148519909-148520002(+)	Deaf1	0.723	0.904	0.181	9.13e-09	deformed epidermal autoregulatory factor 1
CA-CS-X-151649663-151650227.0	chrX:151649663-151650227(-)	Sat1	0.741	0.56	-0.181	5.84e-09	diamine acetyltransferase 1
CA-CA-1-89671655-89671703.0	chr1:89671655-89671703(+)	Atg16l1	0.089	0.269	0.18	1.09e-08	SubName: Full=Autophagy-related 16-like 1 (Yeast), isoform CRA_e; SubName: Full=Putative uncharacterized protein;
CA-CS-5-110724246-110724332.0	chr5:110724246-110724332(+)	Pole	0.819	0.999	0.18	1.09e-08	DNA polymerase epsilon catalytic subunit A
CA-CA-4-148639453-148639471.0	chr4:148639453-148639471(-)	Kif1b	0.294	0.115	-0.179	8.42e-09	kinesin-like protein KIF1B isoform b
CA-CA-9-21630226-21630319.1	chr9:21630226-21630319(-)	Dock6	0.414	0.593	0.179	1.31e-08	dedicator of cytokinesis protein 6
CA-CA-3-83713073-83713256.0	chr3:83713073-83713256(-)	D930015E06Rik	0.649	0.471	-0.178	1.01e-08	transmembrane protein 131-like precursor
CA-CA-4-123041299-123041317.0	chr4:123041299-123041317(-)	Macf1	0.718	0.54	-0.178	1.01e-08	SubName: Full=Microtubule-actin crosslinking factor 1; Flags: Fragment;
CA-CA-17-15638117-15638166.0	chr17:15638117-15638166(+)	Tbp	0.316	0.493	0.177	1.87e-08	TATA-box-binding protein
CA-CA-13-74886252-74886309.0	chr13:74886252-74886309(-)	Cast	0.323	0.147	-0.176	1.45e-08	calpastatin
CA-CA-18-32591324-32591396.0	chr18:32591324-32591396(+)	Bin1	0.659	0.835	0.176	2.23e-08	myc box-dependent-interacting protein 1 isoform
CA-CA-4-104404674-104404785.0	chr4:104404674-104404785(+)	Dab1	0.67	0.846	0.176	2.23e-08	disabled homolog 1 isoform 2
CA-CA-17-26148941-26149076.0	chr17:26148941-26149076(-)	Rab11fip3	0.754	0.928	0.174	3.18e-08	rab11 family-interacting protein 3 isoform c
CA-CA-4-149000195-149000225.0	chr4:149000195-149000225(+)	Clstn1	0.455	0.629	0.174	3.18e-08	calsyntenin-1 precursor
CA-CA-11-100364473-100364503.0	chr11:100364473-100364503(-)	Acly	0.51	0.683	0.173	3.78e-08	ATP-citrate synthase isoform 1
CA-CA-12-73059733-73059760.0	chr12:73059733-73059760(+)	Daam1	0.372	0.199	-0.173	2.46e-08	disheveled-associated activator of morphogenesis
CA-CS-16-94606942-94607030.1	chr16:94606942-94607030(+)	Ttc3	0.664	0.837	0.173	3.78e-08	SubName: Full=Putative uncharacterized protein;
CA-CA-6-97155299-97155341.0	chr6:97155299-97155341(-)	Uba3	0.559	0.731	0.172	4.5e-08	NEDD8-activating enzyme E1 catalytic subunit
CA-CS-10-59355419-59355605.1	chr10:59355419-59355605(+)	Dnajb12	0.727	0.899	0.172	4.5e-08	dnaJ homolog subfamily B member 12
CA-CA-11-116154588-116154627.0	chr11:116154588-116154627(-)	Exoc7	0.096	0.267	0.171	5.34e-08	exocyst complex component 7 isoform 2
CA-CA-X-71534000-71534053.0	chrX:71534000-71534053(+)	Taz	0.543	0.714	0.171	5.34e-08	tafazzin isoform 1
CA-CS-3-87731484-87731677.0	chr3:87731484-87731677(-)	BC023814	0.828	0.999	0.171	5.34e-08	hypothetical protein LOC229503
CA-CA-10-80780070-80780148.0	chr10:80780070-80780148(+)	Pip5k1c	0.437	0.607	0.17	6.34e-08	phosphatidylinositol-4-phosphate 5-kinase type-1
CA-CA-11-101433775-101433886.0	chr11:101433775-101433886(+)	Nbr1	0.552	0.722	0.17	6.34e-08	next to BRCA1 gene 1 protein
CA-CA-16-48951655-48952273.0	chr16:48951655-48952273(-)	Dzip3	0.485	0.655	0.17	6.34e-08	E3 ubiquitin-protein ligase DZIP3 isoform 1
CA-CA-17-48538309-48538390.0	chr17:48538309-48538390(-)	Nfya	0.584	0.753	0.169	7.52e-08	nuclear transcription factor Y subunit alpha
CA-CA-5-102365008-102365092.0	chr5:102365008-102365092(-)	Wdfy3	0.675	0.506	-0.169	4.95e-08	WD repeat and FYVE domain-containing protein 3
CA-CA-9-111095550-111095622.0	chr9:111095550-111095622(+)	Lrrfip2	0.699	0.868	0.169	7.52e-08	leucine-rich repeat flightless-interacting
CA-CS-9-44761024-44761198.0	chr9:44761024-44761198(-)	Ube4a	0.593	0.762	0.169	7.52e-08	ubiquitin conjugation factor E4 A
CA-CA-6-148817510-148818167.0	chr6:148817510-148818167(-)	Caprin2	0.462	0.63	0.168	8.91e-08	caprin-2
CA-CS-2-180705755-180705819.4	chr2:180705755-180705819(+)	Arfgap1	0.661	0.493	-0.168	5.87e-08	ADP-ribosylation factor GTPase-activating
CA-CA-11-88160554-88160627.0	chr11:88160554-88160627(-)	msi2	0.901	0.734	-0.167	6.97e-08	Mus musculus msi2 mRNA for RNA-binding protein Musashi2-S, complete cds.
CA-CA-14-21504433-21504502.0	chr14:21504433-21504502(+)	Sec24c	0.206	0.373	0.167	1.05e-07	Sec24 related gene family, member C isoform 2
CA-CA-14-48346145-48346229.0	chr14:48346145-48346229(+)	Ktn1	0.249	0.082	-0.167	6.97e-08	kinectin
CA-CA-17-12435515-12435671.0	chr17:12435515-12435671(-)	Map3k4	0.281	0.448	0.167	1.05e-07	mitogen-activated protein kinase kinase kinase
CA-CA-3-119427529-119427563.0	chr3:119427529-119427563(-)	Ptbp2	0.83	0.997	0.167	1.05e-07	polypyrimidine tract-binding protein 2
CA-CA-7-51503279-51503429.0	chr7:51503279-51503429(+)	2410002F23Rik	0.552	0.719	0.167	1.05e-07	hypothetical protein LOC668661
CA-CA-13-55609224-55609241.1	chr13:55609224-55609241(-)	Pdlim7	0.039	0.205	0.166	1.25e-07	PDZ and LIM domain protein 7 isoform a
CA-CA-15-78267330-78267424.0	chr15:78267330-78267424(+)	Kctd17	0.594	0.428	-0.166	8.26e-08	BTB/POZ domain-containing protein KCTD17
CA-CA-16-32841622-32841667.0	chr16:32841622-32841667(-)	1700021K19Rik	0.161	0.326	0.165	1.47e-07	run domain Beclin-1 interacting and cystein-rich
CA-CA-6-71802759-71802861.0	chr6:71802759-71802861(+)	Immt	0.898	0.733	-0.165	9.78e-08	SubName: Full=Putative uncharacterized protein; Flags: Fragment;
CA-CA-12-3754095-3754116.0	chr12:3754095-3754116(+)	Dtnb	0.611	0.775	0.164	1.74e-07	dystrobrevin beta isoform b
CA-CA-2-26195924-26196104.0	chr2:26195924-26196104(+)	Gpsm1	0.925	0.761	-0.164	1.16e-07	G-protein-signaling modulator 1 isoform 1
CA-CA-3-129723455-129723560.0	chr3:129723455-129723560(-)	Sec24b	0.518	0.682	0.164	1.74e-07	protein transport protein Sec24B
CA-CA-4-141036660-141036729.0	chr4:141036660-141036729(-)	Spen	0.375	0.211	-0.164	1.16e-07	msx2-interacting protein
CA-CA-9-59488830-59488903.0	chr9:59488830-59488903(+)	Parp6	0.928	0.764	-0.164	1.16e-07	poly [ADP-ribose] polymerase 6
CA-CS-8-108000513-108000638.0	chr8:108000513-108000638(-)	Zdhhc1	0.843	0.679	-0.164	1.16e-07	probable palmitoyltransferase ZDHHC1
CA-CA-13-14151585-14151724.0	chr13:14151585-14151724(-)	Ggps1	0.356	0.519	0.163	2.05e-07	geranylgeranyl pyrophosphate synthase
CA-CA-6-71816719-71816734.0	chr6:71816719-71816734(+)	Immt	0.787	0.95	0.163	2.05e-07	mitochondrial inner membrane protein
CA-CA-9-116537007-116537055.0	chr9:116537007-116537055(-)	Rbms3	0.766	0.603	-0.163	1.37e-07	RNA-binding motif, single-stranded-interacting
CA-CS-5-30582623-30582886.1	chr5:30582623-30582886(+)	Ept1	0.691	0.854	0.163	2.05e-07	ethanolaminephosphotransferase 1
CA-CS-7-48156619-48156649.0	chr7:48156619-48156649(+)	Vstm2b	0.681	0.844	0.163	2.05e-07	V-set and transmembrane domain-containing
CA-CA-11-93974576-93974615.0	chr11:93974576-93974615(+)	Spag9	0.28	0.118	-0.162	1.61e-07	C-Jun-amino-terminal kinase-interacting protein
CA-CA-19-40418845-40418929.0	chr19:40418845-40418929(-)	mKIAA1296	0.061	0.223	0.162	2.41e-07	Mus musculus ponsin-2 mRNA, complete cds.
CA-CA-2-5798900-5799054.0	chr2:5798900-5799054(-)	Sec61a2	0.743	0.905	0.162	2.41e-07	protein transport protein Sec61 subunit alpha
CA-CA-3-89894934-89895013.0	chr3:89894934-89895013(+)	Tpm3	0.053	0.215	0.162	2.41e-07	tropomyosin alpha-3 chain
CA-CS-17-66210595-66210945.0	chr17:66210595-66210945(-)	Ralbp1	0.799	0.961	0.162	2.41e-07	ralA-binding protein 1
CA-CS-18-24770948-24771026.0	chr18:24770948-24771026(+)	Elp2	0.874	0.712	-0.162	1.61e-07	elongator complex protein 2
CA-CA-10-69443571-69443598.0	chr10:69443571-69443598(+)	Ank3	0.237	0.076	-0.161	1.9e-07	ankyrin 3, epithelial isoform i
CA-CA-6-119728005-119728089.0	chr6:119728005-119728089(-)	Erc1	0.545	0.384	-0.161	1.9e-07	ELKS/Rab6-interacting/CAST family member 1
CA-CA-7-52405033-52405136.0	chr7:52405033-52405136(-)	Aldh16a1	0.766	0.927	0.161	2.84e-07	aldehyde dehydrogenase family 16 member A1
CA-CA-X-148293997-148294231.0	chrX:148293997-148294231(+)	Huwe1	0.445	0.284	-0.161	1.9e-07	SubName: Full=Putative uncharacterized protein;
CA-CS-11-115450169-115450286.0	chr11:115450169-115450286(-)	Gga3	0.664	0.825	0.161	2.84e-07	ADP-ribosylation factor-binding protein GGA3
CA-CS-12-110787688-110787762.2	chr12:110787688-110787762(+)	Meg3	0.831	0.992	0.161	2.84e-07	Mus musculus adult male medulla oblongata cDNA, RIKEN full-length enriched library, clone:6330403F08 product:Mus musculus GTL2, imprinted maternally expressed untranslated mRNA (Gtl2), mRNA., full insert sequence.
CA-CA-4-106699821-106699902.0	chr4:106699821-106699902(+)	Ssbp3	0.615	0.455	-0.16	2.24e-07	single-stranded DNA-binding protein 3 isoform a
CA-CS-8-87597401-87597498.2	chr8:87597401-87597498(+)	Dhps	0.683	0.843	0.16	3.34e-07	deoxyhypusine synthase
CA-CA-11-52072354-52072447.0	chr11:52072354-52072447(-)	Tcf7	0.106	0.265	0.159	3.93e-07	Mus musculus 16 days neonate thymus cDNA, RIKEN full-length enriched library, clone:A130029N06 product:transcription factor 7, T-cell specific, full insert sequence.
CA-CA-7-119999566-119999578.0	chr7:119999566-119999578(+)	Tead1	0.602	0.761	0.159	3.93e-07	transcriptional enhancer factor TEF-1 isoform 1
CA-CA-1-88687990-88688032.1	chr1:88687990-88688032(+)	Dis3l2	0.17	0.328	0.158	4.61e-07	DIS3-like exonuclease 2 isoform 1
CA-CA-11-116028446-116028542.0	chr11:116028446-116028542(-)	Fbf1	0.409	0.567	0.158	4.61e-07	fas-binding factor 1
CA-CA-5-69954321-69954461.0	chr5:69954321-69954461(+)	Guf1	0.369	0.527	0.158	4.61e-07	Mus musculus adult male olfactory brain cDNA, RIKEN full-length enriched library, clone:6430628O11 product:hypothetical GTP-binding elongation factor containing protein, full insert sequence.
CA-CA-6-93630782-93630871.0	chr6:93630782-93630871(-)	Magi1	0.089	0.247	0.158	4.61e-07	membrane-associated guanylate kinase, WW and PDZ
CA-CA-9-57286920-57287169.0	chr9:57286920-57287169(-)	Ppcdc	0.246	0.404	0.158	4.61e-07	phosphopantothenoylcysteine decarboxylase
CA-CA-X-53747309-53747420.0	chrX:53747309-53747420(+)	Ddx26b	0.651	0.493	-0.158	3.11e-07	protein DDX26B
CA-CA-1-82731990-82732082.0	chr1:82731990-82732082(+)	Mff	0.769	0.926	0.157	5.4e-07	mitochondrial fission factor
CA-CA-13-14151585-14151717.0	chr13:14151585-14151717(-)	Ggps1	0.354	0.511	0.157	5.4e-07	geranylgeranyl pyrophosphate synthase
CA-CA-1-5091150-5091204.0	chr1:5091150-5091204(+)	Atp6v1h	0.81	0.654	-0.156	4.29e-07	V-type proton ATPase subunit H
CA-CA-5-139057697-139057787.0	chr5:139057697-139057787(-)	Zfp68	0.649	0.493	-0.156	4.29e-07	zinc finger protein 68 isoform a
CA-CA-6-71802723-71802861.0	chr6:71802723-71802861(+)	Immt	0.853	0.697	-0.156	4.29e-07	SubName: Full=Putative uncharacterized protein; Flags: Fragment;
CA-CS-12-110787728-110787762.0	chr12:110787728-110787762(+)	Meg3	0.55	0.706	0.156	6.33e-07	Mus musculus adult male medulla oblongata cDNA, RIKEN full-length enriched library, clone:6330403F08 product:Mus musculus GTL2, imprinted maternally expressed untranslated mRNA (Gtl2), mRNA., full insert sequence.
CA-CA-15-66429238-66429316.0	chr15:66429238-66429316(+)	Phf20l1	0.564	0.409	-0.155	5.03e-07	PHD finger protein 20-like protein 1
CA-CA-Y-349821-349916.0	chrY:349821-349916(+)	Eif2s3y	0.506	0.66	0.154	8.65e-07	eukaryotic translation initiation factor 2
CA-CS-11-120577119-120577244.0	chr11:120577119-120577244(+)	Lrrc45	0.73	0.884	0.154	8.65e-07	leucine-rich repeat-containing protein 45
CA-CA-10-24603009-24603027.0	chr10:24603009-24603027(+)	Med23	0.286	0.439	0.153	1.01e-06	mediator of RNA polymerase II transcription
CA-CA-2-59104444-59104557.0	chr2:59104444-59104557(+)	Pkp4	0.734	0.886	0.152	1.18e-06	plakophilin-4 isoform 2
CA-CA-9-117968737-117968784.0	chr9:117968737-117968784(+)	Azi2	0.205	0.357	0.152	1.18e-06	5-azacytidine-induced protein 2 isoform a
CA-CA-X-130843104-130843172.0	chrX:130843104-130843172(+)	Cenpi	0.49	0.642	0.152	1.18e-06	centromere protein I
CA-CS-1-180254096-180254147.0	chr1:180254096-180254147(-)	Hnrnpu	0.131	0.283	0.152	1.18e-06	heterogeneous nuclear ribonucleoprotein U
CA-CS-2-26066793-26066979.0	chr2:26066793-26066979(-)	Qsox2	0.733	0.885	0.152	1.18e-06	sulfhydryl oxidase 2
CA-CS-4-115826155-115826273.0	chr4:115826155-115826273(+)	Pomgnt1	0.842	0.994	0.152	1.18e-06	protein O-linked-mannose
CA-CS-11-94154240-94154346.0	chr11:94154240-94154346(-)	Luc7l3	0.63	0.479	-0.151	9.43e-07	luc7-like protein 3
CA-CS-5-66179291-66179380.0	chr5:66179291-66179380(+)	N4bp2	0.555	0.706	0.151	1.38e-06	Nedd4 binding protein 2
CA-CA-2-124486440-124486497.1	chr2:124486440-124486497(+)	Sema6d	0.599	0.449	-0.15	1.1e-06	semaphorin-6D isoform 2
CA-CA-4-126583764-126583880.0	chr4:126583764-126583880(-)	Zmym4	0.741	0.591	-0.15	1.1e-06	zinc finger MYM-type protein 4
CA-CA-6-71802756-71802861.0	chr6:71802756-71802861(+)	Immt	0.938	0.788	-0.15	1.1e-06	SubName: Full=Putative uncharacterized protein; Flags: Fragment;
CA-CA-8-129934628-129934673.0	chr8:129934628-129934673(+)	Pard3	0.292	0.142	-0.15	1.1e-06	partitioning defective 3 homolog isoform 2
CA-CA-1-170115086-170115199.0	chr1:170115086-170115199(-)	Pbx1	0.333	0.482	0.149	1.86e-06	pre-B-cell leukemia transcription factor 1
CA-CA-16-18623413-18623546.0	chr16:18623413-18623546(-)	2015-09-05	0.533	0.682	0.149	1.86e-06	septin-5
CA-CA-2-9978396-9978433.0	chr2:9978396-9978433(-)	Atp5c1	0.921	0.772	-0.149	1.28e-06	ATP synthase subunit gamma, mitochondrial
CA-CA-14-55527659-55527825.0	chr14:55527659-55527825(-)	Slc22a17	0.711	0.859	0.148	2.17e-06	SubName: Full=Slc22a17 protein;
CA-CA-2-157148958-157149006.0	chr2:157148958-157149006(+)	Rpn2	0.086	0.234	0.148	2.17e-06	dolichyl-diphosphooligosaccharide--protein
CA-CA-4-147391604-147391771.0	chr4:147391604-147391771(-)	Clcn6	0.811	0.959	0.148	2.17e-06	SubName: Full=MKIAA0046 protein; Flags: Fragment;
CA-CS-8-125751559-125751641.1	chr8:125751559-125751641(+)	Cdk10	0.8	0.948	0.148	2.17e-06	cell division protein kinase 10 isoform 2
CA-CA-19-38131899-38131970.0	chr19:38131899-38131970(+)	Cep55	0.397	0.544	0.147	2.52e-06	centrosomal protein of 55 kDa isoform 2
CA-CA-2-59821838-59822027.0	chr2:59821838-59822027(-)	Baz2b	0.65	0.797	0.147	2.52e-06	bromodomain adjacent to zinc finger domain, 2B
CA-CS-2-20727401-20729000.0	chr2:20727401-20729000(+)	Etl4	0.529	0.676	0.147	2.52e-06	sickle tail protein isoform c
CA-CS-5-31164870-31165778.0	chr5:31164870-31165778(+)	Mapre3	0.677	0.53	-0.147	1.74e-06	microtubule-associated protein RP/EB family
CA-CA-11-116201651-116201692.0	chr11:116201651-116201692(-)	Rnf157	0.194	0.34	0.146	2.92e-06	RING finger protein 157
CA-CA-13-14151585-14151720.0	chr13:14151585-14151720(-)	Ggps1	0.349	0.495	0.146	2.92e-06	geranylgeranyl pyrophosphate synthase
CA-CA-7-52249549-52249641.0	chr7:52249549-52249641(-)	AK087248	0.668	0.814	0.146	2.92e-06	Mus musculus 0 day neonate lung cDNA, RIKEN full-length enriched library, clone:E030038G04 product:unclassifiable, full insert sequence.
CA-CA-19-7356287-7356449.0	chr19:7356287-7356449(-)	Mark2	0.631	0.486	-0.145	2.35e-06	serine/threonine-protein kinase MARK2 isoform 4
CA-CA-2-91645180-91645267.1	chr2:91645180-91645267(+)	Ambra1	0.805	0.66	-0.145	2.35e-06	activating molecule in BECN1-regulated autophagy
CA-CA-9-15129950-15130190.0	chr9:15129950-15130190(-)	5830418K08Rik	0.648	0.793	0.145	3.38e-06	hypothetical protein LOC319675
CA-CA-X-20434536-20434648.0	chrX:20434536-20434648(+)	Araf	0.278	0.133	-0.145	2.35e-06	Mus musculus Araf mRNA for Ras-binding protein DA-Raf, complete cds.
CA-CS-10-92728081-92728425.0	chr10:92728081-92728425(-)	Elk3	0.717	0.862	0.145	3.38e-06	Mus musculus 13 days embryo lung cDNA, RIKEN full-length enriched library, clone:D430049E23 product:ETS-DOMAIN PROTEIN ELK-3 (ETS-RELATED PROTEIN NET) (ETS-RELATED PROTEIN ERP), full insert sequence.
AA-AA-4-43527733-43528875.0	chr4:43527733-43528875(-)	Tpm2	0.352	0.807	0.455	6.88e-12	tropomyosin beta chain
AA-AA-11-79055658-79057077.0	chr11:79055658-79057077(-)	Wsb1	0.83	0.498	-0.332	2.55e-07	WD repeat and SOCS box-containing protein 1
AA-AA-X-148774923-148774936.0	chrX:148774923-148774936(-)	Tspyl2	0.767	0.487	-0.28	1.1e-05	testis-specific Y-encoded-like protein 2
AA-AA-19-6531267-6531843.0	chr19:6531267-6531843(+)	Nrxn2	0.959	0.685	-0.274	1.63e-05	neurexin II
AA-AA-5-135524780-135524863.0	chr5:135524780-135524863(+)	Stx1a	0.578	0.851	0.273	2.73e-05	syntaxin-1A
AA-AA-1-183851899-183852631.0	chr1:183851899-183852631(-)	Enah	0.299	0.563	0.264	4.8e-05	protein enabled homolog isoform 2
AA-AA-2-181090014-181090032.0	chr2:181090014-181090032(+)	Rtel1	0.408	0.634	0.226	0.000431638	regulator of telomere elongation helicase 1
AA-AA-5-15832129-15832144.0	chr5:15832129-15832144(+)	Cacna2d1	0.737	0.514	-0.223	0.000348311	voltage-dependent calcium channel subunit
AA-AA-6-71818560-71818573.0	chr6:71818560-71818573(+)	Immt	0.222	0.428	0.206	0.00121381	mitochondrial inner membrane protein
AA-AA-17-10409300-10409324.0	chr17:10409300-10409324(-)	Qk	0.918	0.736	-0.182	0.00274282	protein quaking isoform 1
AA-AA-4-148632112-148632190.0	chr4:148632112-148632190(-)	Kif1b	0.183	0.365	0.182	0.00376011	kinesin-like protein KIF1B isoform b
AA-AA-12-110787688-110787728.0	chr12:110787688-110787728(+)	Meg3	0.782	0.962	0.18	0.00410948	Mus musculus adult male medulla oblongata cDNA, RIKEN full-length enriched library, clone:6330403F08 product:Mus musculus GTL2, imprinted maternally expressed untranslated mRNA (Gtl2), mRNA., full insert sequence.
AA-AA-4-120595280-120595301.0	chr4:120595280-120595301(-)	Dem1	0.66	0.836	0.176	0.00489655	defects in morphology protein 1 homolog
AA-AA-11-53406865-53406875.0	chr11:53406865-53406875(+)	Kif3a	0.468	0.642	0.174	0.00533835	kinesin-like protein KIF3A
AA-AA-3-99963843-99963898.0	chr3:99963843-99963898(-)	Wdr3	0.757	0.93	0.173	0.00557227	WD repeat-containing protein 3
AA-AA-11-100887973-100887991.0	chr11:100887973-100887991(+)	Atp6v0a1	0.247	0.416	0.169	0.00660153	V-type proton ATPase 116 kDa subunit a isoform
AA-AA-16-38549515-38549718.0	chr16:38549515-38549718(-)	Poglut1	0.375	0.534	0.159	0.00994222	KTEL motif-containing protein 1 precursor
AA-AA-2-180702238-180702306.0	chr2:180702238-180702306(+)	Arfgap1	0.329	0.173	-0.156	0.0084757	ADP-ribosylation factor GTPase-activating
AA-AA-19-57456708-57456749.0	chr19:57456708-57456749(+)	Fam160b1	0.771	0.923	0.152	0.0130838	hypothetical protein LOC226252
AA-AA-6-38680994-38681075.0	chr6:38680994-38681075(-)	Hipk2	0.658	0.51	-0.148	0.0116652	homeodomain-interacting protein kinase 2 isoform
AA-AA-5-128085018-128085076.0	chr5:128085018-128085076(-)	Slc15a4	0.736	0.883	0.147	0.015823	solute carrier family 15 member 4
AA-AA-8-108943320-108943414.0	chr8:108943320-108943414(+)	Zfp90	0.437	0.583	0.146	0.0164263	zinc finger protein 90
AD-AD-6-124768492-124768561.0	chr6:124768492-124768561(-)	Usp5	0.141	0.455	0.314	8.53e-07	ubiquitin carboxyl-terminal hydrolase 5
AD-AD-14-52508892-52509072.0	chr14:52508892-52509072(+)	Mett11d1	0.606	0.356	-0.25	9.87e-05	protein RSM22 homolog, mitochondrial precursor
AD-AD-1-178672601-178672631.0	chr1:178672601-178672631(-)	Cep170	0.235	0.484	0.249	7.09e-05	RecName: Full=Centrosomal protein of 170 kDa; Short=Cep170;
AD-AD-8-93560449-93560497.0	chr8:93560449-93560497(+)	Chd9	0.72	0.472	-0.248	0.000111135	chromodomain-helicase-DNA-binding protein 9
AD-AD-17-34987407-34987533.0	chr17:34987407-34987533(+)	Rdbp	0.366	0.58	0.214	0.000524809	negative elongation factor E
AD-AD-18-75161340-75161440.0	chr18:75161340-75161440(+)	Rpl17	0.639	0.44	-0.199	0.00157296	60S ribosomal protein L17
AD-AD-19-38132032-38132056.0	chr19:38132032-38132056(+)	Cep55	0.535	0.339	-0.196	0.00181959	centrosomal protein of 55 kDa isoform 2
AD-AD-4-116958455-116958533.0	chr4:116958455-116958533(-)	Rnf220	0.702	0.514	-0.188	0.00265847	E3 ubiquitin-protein ligase Rnf220
AD-AD-13-100819590-100819814.0	chr13:100819590-100819814(-)	Bdp1	0.614	0.8	0.186	0.00215519	SubName: Full=Bdp1 protein; Flags: Fragment;
AD-AD-14-69975182-69975206.0	chr14:69975182-69975206(+)	Entpd4	0.543	0.718	0.175	0.0035879	ectonucleoside triphosphate diphosphohydrolase
AD-AD-5-125500188-125500329.0	chr5:125500188-125500329(-)	Ncor2	0.646	0.471	-0.175	0.00478383	SubName: Full=Ncor2 protein; Flags: Fragment;
AD-AD-3-30502592-30502722.0	chr3:30502592-30502722(+)	Mynn	0.861	0.689	-0.172	0.00545105	myoneurin
AD-AD-2-131346004-131346907.0	chr2:131346004-131346907(+)	Smox	0.541	0.709	0.168	0.00489754	spermine oxidase isoform a
AD-AD-14-31829998-31830012.1	chr14:31829998-31830012(-)	Gnl3	0.314	0.479	0.165	0.00557875	guanine nucleotide-binding protein-like 3 long
AD-AD-17-34987407-34987619.0	chr17:34987407-34987619(+)	Rdbp	0.371	0.535	0.164	0.00582384	negative elongation factor E
AD-AD-8-87213248-87213275.0	chr8:87213248-87213275(+)	Trmt1	0.786	0.625	-0.161	0.00865892	SubName: Full=Putative uncharacterized protein Trmt1;
AD-AD-1-177811331-177811485.0	chr1:177811331-177811485(+)	Exo1	0.426	0.583	0.157	0.00782345	exonuclease 1
AD-AD-11-78349574-78349587.0	chr11:78349574-78349587(-)	Tnfaip1	0.285	0.436	0.151	0.00999486	BTB/POZ domain-containing adapter for
AD-AD-19-38131970-38132056.0	chr19:38131970-38132056(+)	Cep55	0.748	0.597	-0.151	0.0129056	centrosomal protein of 55 kDa isoform 2
AD-AD-5-130221785-130221816.0	chr5:130221785-130221816(+)	Mrps17	0.369	0.219	-0.15	0.0134158	28S ribosomal protein S17, mitochondrial
AD-AD-2-153246267-153246285.0	chr2:153246267-153246285(-)	8430427H17Rik	0.519	0.665	0.146	0.012189	hypothetical protein LOC329540 isoform 1
AD-AD-5-73697992-73698037.0	chr5:73697992-73698037(+)	Ociad1	0.318	0.173	-0.145	0.0162367	OCIA domain-containing protein 1 isoform 1
IR-IR-7-28365710-28366369.0	chr7:28365710-28366369(+)	2310022A10Rik	0.935	0.623	-0.312	9.68e-06	hypothetical protein LOC66367 isoform 1
IR-IR-11-79055658-79056901.0	chr11:79055658-79056901(-)	Wsb1	0.83	0.564	-0.266	0.000165377	WD repeat and SOCS box-containing protein 1
IR-IR-9_random-52457-52830.0	chr9_random:52457-52830(-)	Ppp2r3d	0.54	0.287	-0.253	0.000340448	serine/threonine-protein phosphatase 2A
IR-IR-2-26761513-26763612.0	chr2:26761513-26763612(-)	Med22	0.537	0.291	-0.246	0.000495003	mediator of RNA polymerase II transcription
IR-IR-7-30697314-30697608.0	chr7:30697314-30697608(+)	AK155472	0.394	0.623	0.229	8.82e-05	Mus musculus 18-day embryo whole body cDNA, RIKEN full-length enriched library, clone:1110003H10 product:weakly similar to DNA-BINDING PROTEIN (FRAGMENT) [Homo sapiens], full insert sequence.
IR-IR-18-36841419-36841527.0	chr18:36841419-36841527(+)	Slc35a4	0.82	0.596	-0.224	0.00150309	probable UDP-sugar transporter protein SLC35A4
IR-IR-7-51807615-51807876.0	chr7:51807615-51807876(-)	Nr1h2	0.629	0.432	-0.197	0.00513342	oxysterols receptor LXR-beta
IR-IR-15-89414438-89414709.0	chr15:89414438-89414709(-)	Rabl2a	0.409	0.213	-0.196	0.00535717	Mus musculus 18-day embryo whole body cDNA, RIKEN full-length enriched library, clone:1110031N17 product:weakly similar to RAB, MEMBER OF RAS ONCOGENE FAMILY-LIKE 2B [Homo sapiens], full insert sequence.
IR-IR-7-51807606-51807876.0	chr7:51807606-51807876(-)	Nr1h2	0.671	0.479	-0.192	0.00634125	oxysterols receptor LXR-beta
IR-IR-2-91612594-91612867.0	chr2:91612594-91612867(+)	Ambra1	0.574	0.386	-0.188	0.00748209	activating molecule in BECN1-regulated autophagy
IR-IR-6-39627471-39627570.0	chr6:39627471-39627570(-)	Braf	0.422	0.609	0.187	0.000880626	serine/threonine-protein kinase B-raf
IR-IR-17-33675118-33675208.0	chr17:33675118-33675208(+)	Adamts10	0.772	0.588	-0.184	0.00880001	RecName: Full=A disintegrin and metalloproteinase with thrombospondin motifs 10; Short=ADAM-TS 10; Short=ADAM-TS10; Short=ADAMTS-10; EC=3.4.24.-; Flags: Precursor;
IR-IR-17-26390989-26391975.0	chr17:26390989-26391975(+)	Luc7l	0.532	0.361	-0.171	0.0145864	SubName: Full=Putative uncharacterized protein Luc7l;
IR-IR-9-107659323-107662652.0	chr9:107659323-107662652(-)	Rbm5	0.591	0.422	-0.169	0.0157189	RecName: Full=RNA-binding protein 5; AltName: Full=Putative tumor suppressor LUCA15; AltName: Full=RNA-binding motif protein 5;
IR-IR-3-33957003-33957090.0	chr3:33957003-33957090(+)	Fxr1	0.187	0.354	0.167	0.00231867	fragile X mental retardation syndrome-related
IR-IR-17-28472441-28473455.0	chr17:28472441-28473455(-)	Tead3	0.591	0.744	0.153	0.00435041	RecName: Full=Transcriptional enhancer factor TEF-5; AltName: Full=DTEF-1; AltName: Full=ETF-related factor 1; Short=ETFR-1; AltName: Full=TEA domain family member 3; Short=TEAD-3;
IR-IR-X-162823413-162824883.0	chrX:162823413-162824883(+)	Gpm6b	0.387	0.236	-0.151	0.0297449	neuronal membrane glycoprotein M6-b isoform 6

## Sheet: NPC PTBP1-2 KD
Supplemental File 4: Table 4. Splicing changes identified by RNA-seq following PTB protein depletion in NPCs.
Description: RNAseq reads from 46C NPCs treated with siControl, siPtbp1, siPtbp1/2, and siPtbp2 were subjected to Splicetrap analyses (see Methods). Events with a change in PSI of greater than or equal to 15% are shown with genome coordinates and p-values.
SpliceTrap event	Coordinates	Genesymbol	NPC siControl PSI	NPC siPtbp1-2 PSI	dPSI PTBP1-2 KD	p-value	Description
CA-CA-8-64013654-64013705.0	chr8:64013654-64013705(-)	Palld	0.093	0.87	0.777	2.78e-97	palladin
CA-CA-14-21286679-21286745.0	chr14:21286679-21286745(-)	Anxa7	0.022	0.779	0.757	1.92e-92	annexin A7
CA-CA-6-93630782-93630871.0	chr6:93630782-93630871(-)	Magi1	0.089	0.837	0.748	2.63e-90	membrane-associated guanylate kinase, WW and PDZ
CA-CA-19-5903730-5903772.0	chr19:5903730-5903772(-)	Dpf2	0.103	0.819	0.716	6.49e-83	zinc finger protein ubi-d4
CA-CA-3-141967668-141967686.0	chr3:141967668-141967686(-)	Pdlim5	0.037	0.726	0.689	6.29e-77	PDZ and LIM domain protein 5 isoform ENH1e
CA-CA-1-36404061-36404139.0	chr1:36404061-36404139(-)	Kiaa1310	0.157	0.844	0.687	1.71e-76	RecName: Full=Uncharacterized protein KIAA1310;
CA-CS-2-30900401-30900416.0	chr2:30900401-30900416(-)	Fnbp1	0.092	0.768	0.676	3.97e-74	formin-binding protein 1 isoform e
CA-CA-7-52158831-52158897.0	chr7:52158831-52158897(-)	Ap2a1	0.107	0.78	0.673	1.73e-73	AP-2 complex subunit alpha-1 isoform a
CA-CA-4-59559020-59559054.0	chr4:59559020-59559054(-)	Rod1	0.222	0.888	0.666	5.21e-72	regulator of differentiation 1 isoform 1
CA-CA-7-130323762-130323909.0	chr7:130323762-130323909(+)	Tnrc6a	0.133	0.796	0.663	2.22e-71	trinucleotide repeat-containing gene 6A protein
CA-CA-6-29402798-29402897.0	chr6:29402798-29402897(+)	Flnc	0.831	0.171	-0.66	2.13e-71	filamin-C
CA-CA-8-13938921-13938948.0	chr8:13938921-13938948(+)	Fbxo25	0.14	0.783	0.643	2.95e-67	F-box only protein 25
CA-CA-12-56836020-56836161.0	chr12:56836020-56836161(-)	Ralgapa1	0.214	0.854	0.64	1.19e-66	ral GTPase-activating protein subunit alpha-1
CA-CA-X-82442842-82442874.0	chrX:82442842-82442874(+)	Dmd	0.238	0.86	0.622	4.6e-63	dystrophin
CA-CA-2-29565675-29565828.0	chr2:29565675-29565828(+)	Rapgef1	0.121	0.74	0.619	1.78e-62	Rap guanine nucleotide exchange factor (GEF) 1
CA-CA-9-66880272-66880348.0	chr9:66880272-66880348(-)	Tpm1	0.727	0.11	-0.617	1.09e-62	Mus musculus adult male kidney cDNA, RIKEN full-length enriched library, clone:0610007B22 product:tropomyosin 2, beta, full insert sequence.
CA-CA-15-99567977-99568084.0	chr15:99567977-99568084(-)	Lass5	0.103	0.718	0.615	1.07e-61	LAG1 longevity assurance homolog 5
CA-CA-14-119312334-119312432.0	chr14:119312334-119312432(-)	Dzip1	0.277	0.839	0.562	7.61e-52	zinc finger protein DZIP1
CA-CA-14-31836252-31836365.1	chr14:31836252-31836365(+)	Pbrm1	0.326	0.884	0.558	3.88e-51	SubName: Full=Putative uncharacterized protein Pbrm1;
CA-CA-5-134980603-134980708.0	chr5:134980603-134980708(-)	Clip2	0.101	0.659	0.558	3.88e-51	CAP-Gly domain-containing linker protein 2
CA-CA-6-76852280-76852424.0	chr6:76852280-76852424(-)	Ctnna2	0.426	0.97	0.544	1.06e-48	catenin alpha-2 isoform 2
CA-CA-12-113063789-113063843.0	chr12:113063789-113063843(+)	Zfyve21	0.299	0.841	0.542	2.34e-48	zinc finger FYVE domain-containing protein 21
CA-CA-5-139705706-139705898.0	chr5:139705706-139705898(+)	Unc84a	0.898	0.356	-0.542	6.92e-49	Mus musculus 0 day neonate skin cDNA, RIKEN full-length enriched library, clone:4632417G13 product:SAD1-UNC84-LIKE PROTEIN (FRAGMENT) homolog [Mus musculus], full insert sequence.
CA-CA-19-8982340-8982406.0	chr19:8982340-8982406(+)	Ganab	0.172	0.691	0.519	1.68e-44	neutral alpha-glucosidase AB
CA-CA-11-83178296-83178338.0	chr11:83178296-83178338(+)	Ap2b1	0.302	0.816	0.514	1.1e-43	AP-2 complex subunit beta isoform a
CA-CA-13-55609224-55609241.1	chr13:55609224-55609241(-)	Pdlim7	0.039	0.548	0.509	7.08e-43	PDZ and LIM domain protein 7 isoform a
CA-CA-5-76969771-76969792.0	chr5:76969771-76969792(+)	Exoc1	0.305	0.814	0.509	7.08e-43	exocyst complex component 1
CA-CA-11-70422909-70422933.0	chr11:70422909-70422933(+)	Mink1	0.337	0.818	0.481	1.71e-38	misshapen-like kinase 1 isoform 1
CA-CA-11-4811437-4811473.0	chr11:4811437-4811473(+)	Thoc5	0.086	0.566	0.48	2.42e-38	THO complex subunit 5 homolog
CA-CA-2-152529730-152529930.1	chr2:152529730-152529930(+)	H13	0.29	0.766	0.476	9.76e-38	minor histocompatibility antigen H13 isoform 1
CA-CA-2-27123670-27123757.0	chr2:27123670-27123757(-)	Vav2	0.134	0.61	0.476	9.76e-38	guanine nucleotide exchange factor VAV2
CA-CA-12-113063786-113063843.0	chr12:113063786-113063843(+)	Zfyve21	0.134	0.607	0.473	2.75e-37	zinc finger FYVE domain-containing protein 21
CA-CA-7-20014454-20014534.0	chr7:20014454-20014534(-)	Mark4	0.324	0.796	0.472	3.88e-37	RecName: Full=MAP/microtubule affinity-regulating kinase 4; EC=2.7.11.1;
CA-CS-5-111710899-111710923.0	chr5:111710899-111710923(+)	Ttc28	0.469	0.936	0.467	2.15e-36	tetratricopeptide repeat protein 28
CA-CA-7-117484803-117484878.0	chr7:117484803-117484878(-)	Sbf2	0.224	0.69	0.466	3.01e-36	SET-binding factor 2
CA-CA-6-119903788-119904250.0	chr6:119903788-119904250(-)	Wnk1	0.402	0.867	0.465	4.23e-36	serine/threonine-protein kinase WNK1 isoform 5
CA-CA-11-29606409-29608770.0	chr11:29606409-29608770(+)	Rtn4	0.395	0.855	0.46	2.28e-35	reticulon-4 isoform A
CA-CA-18-5060512-5060608.0	chr18:5060512-5060608(+)	Svil	0.058	0.518	0.46	2.28e-35	Mus musculus archvillin (Svil) mRNA, complete cds, alternatively spliced.
CA-CA-5-48582241-48582253.0	chr5:48582241-48582253(+)	Slit2	0.132	0.591	0.459	3.19e-35	Mus musculus neurogenic extracellular slit protein (Slit2) mRNA, partial cds.
CA-CA-15-82644910-82645033.0	chr15:82644910-82645033(-)	Tcf20	0.179	0.636	0.457	6.21e-35	transcription factor 20 isoform a
CA-CA-13-97386948-97387026.0	chr13:97386948-97387026(+)	Col4a3bp	0.541	0.996	0.455	1.21e-34	collagen type IV alpha-3-binding protein isoform
CA-CA-6-71802759-71802861.0	chr6:71802759-71802861(+)	Immt	0.898	0.443	-0.455	4.33e-35	SubName: Full=Putative uncharacterized protein; Flags: Fragment;
CA-CA-11-49977663-49977714.0	chr11:49977663-49977714(+)	Tbc1d9b	0.237	0.691	0.454	1.68e-34	TBC1 domain family member 9B
CA-CA-6-71802756-71802861.0	chr6:71802756-71802861(+)	Immt	0.938	0.488	-0.45	2.28e-34	SubName: Full=Putative uncharacterized protein; Flags: Fragment;
CA-CA-11-116158884-116158977.0	chr11:116158884-116158977(-)	Exoc7	0.121	0.566	0.445	3.21e-33	exocyst complex component 7 isoform 1
CA-CA-1-9661659-9661839.0	chr1:9661659-9661839(-)	Mybl1	0.517	0.96	0.443	6.12e-33	myb-related protein A
CA-CA-15-75879886-75879970.0	chr15:75879886-75879970(-)	Scrib	0.141	0.582	0.441	1.17e-32	protein scribble homolog
CA-CA-6-71802723-71802861.0	chr6:71802723-71802861(+)	Immt	0.853	0.413	-0.44	5.96e-33	SubName: Full=Putative uncharacterized protein; Flags: Fragment;
CA-CA-X-7380719-7380812.0	chrX:7380719-7380812(+)	Gripap1	0.12	0.559	0.439	2.22e-32	SubName: Full=GRIP1 associated protein 1; Flags: Fragment;
CA-CA-4-108780485-108780554.1	chr4:108780485-108780554(-)	Osbpl9	0.182	0.619	0.437	4.2e-32	oxysterol-binding protein-related protein 9
CA-CA-4-63645493-63645766.0	chr4:63645493-63645766(-)	Tnc	0.316	0.748	0.432	2.04e-31	tenascin
CA-CA-16-32678754-32678799.0	chr16:32678754-32678799(+)	Tnk2	0.113	0.539	0.426	1.34e-30	activated CDC42 kinase 1 isoform 1
CA-CA-2-157148958-157149006.0	chr2:157148958-157149006(+)	Rpn2	0.086	0.509	0.423	3.38e-30	dolichyl-diphosphooligosaccharide--protein
CA-CA-17-37204158-37204309.0	chr17:37204158-37204309(+)	Gabbr1	0.559	0.981	0.422	4.6e-30	gamma-aminobutyric acid type B receptor subunit
CA-CA-9-109973529-109973643.0	chr9:109973529-109973643(+)	Mtap4	0.882	0.46	-0.422	1.77e-30	microtubule-associated protein 4
CA-CS-11-69857159-69857269.0	chr11:69857159-69857269(+)	Dlg4	0.455	0.871	0.416	2.88e-29	disks large homolog 4 isoform 1
CA-CA-15-75878351-75878426.0	chr15:75878351-75878426(-)	Scrib	0.309	0.723	0.414	5.27e-29	protein scribble homolog
CA-CA-1-130087214-130087316.0	chr1:130087214-130087316(+)	R3hdm1	0.406	0.819	0.413	7.12e-29	R3H domain (binds single-stranded nucleic
CA-CA-17-12435515-12435671.0	chr17:12435515-12435671(-)	Map3k4	0.281	0.687	0.406	5.76e-28	mitogen-activated protein kinase kinase kinase
CA-CA-17-35823425-35823536.0	chr17:35823425-35823536(-)	Ddr1	0.822	0.42	-0.402	7.56e-28	epithelial discoidin domain-containing receptor
CA-CS-12-81271169-81271235.0	chr12:81271169-81271235(-)	Actn1	0.446	0.845	0.399	4.5e-27	Mus musculus 13 days embryo head cDNA, RIKEN full-length enriched library, clone:3110023F10 product:ALPHA-ACTININ 1 (ALPHA-ACTININ CYTOSKELETAL ISOFORM) (NON-MUSCLE ALPHA-ACTININ 1) (F-ACTIN CROSS LINKING PROTEIN) homolog [Rattus norvegicus], full insert sequence.
CA-CA-1-34358705-34358777.0	chr1:34358705-34358777(+)	Dst	0.164	0.562	0.398	6.02e-27	bullous pemphigoid antigen 1 isoform b
CA-CA-17-57396282-57396450.0	chr17:57396282-57396450(+)	Trip10	0.066	0.464	0.398	6.02e-27	cdc42-interacting protein 4
CA-CA-9-44509028-44509169.0	chr9:44509028-44509169(-)	Phldb1	0.193	0.589	0.396	1.07e-26	pleckstrin homology-like domain family B member
CA-CA-15-73042416-73042425.0	chr15:73042416-73042425(-)	Ptk2	0.299	0.69	0.391	4.52e-26	focal adhesion kinase 1 isoform 1
CA-CA-3-89894934-89895013.0	chr3:89894934-89895013(+)	Tpm3	0.053	0.441	0.388	1.06e-25	tropomyosin alpha-3 chain
CA-CA-2-11399662-11399685.0	chr2:11399662-11399685(-)	Pfkfb3	0.016	0.4	0.384	3.27e-25	6-phosphofructo-2-kinase/fructose-2,
CA-CA-11-29605534-29605591.0	chr11:29605534-29605591(+)	Rtn4	0.274	0.656	0.382	5.72e-25	reticulon-4 isoform A
CA-CA-8-13261384-13261467.0	chr8:13261384-13261467(-)	Dcun1d2	0.551	0.933	0.382	5.72e-25	DCN1-like protein 2 isoform a
CA-CA-7-25704202-25704370.0	chr7:25704202-25704370(+)	Arhgef1	0.055	0.434	0.379	1.32e-24	rho guanine nucleotide exchange factor 1 isoform
CA-CA-2-4529044-4529116.0	chr2:4529044-4529116(+)	Frmd4a	0.221	0.598	0.377	2.29e-24	FERM domain-containing protein 4A isoform 1
CA-CA-17-69633224-69633347.0	chr17:69633224-69633347(+)	Epb4.1l3	0.118	0.489	0.371	1.18e-23	band 4.1-like protein 3
CA-CA-5-136502339-136502477.0	chr5:136502339-136502477(+)	Dtx2	0.596	0.225	-0.371	5.09e-24	protein deltex-2
CA-CA-15-76922241-76922284.0	chr15:76922241-76922284(-)	Rbfox2	0.252	0.62	0.368	2.65e-23	RNA-binding protein 9 isoform 4
CA-CA-X-132278101-132278153.0	chrX:132278101-132278153(+)	Armcx5	0.478	0.838	0.36	2.22e-22	armadillo repeat-containing X-linked protein 5
CA-CA-18-60705010-60705031.0	chr18:60705010-60705031(+)	Dctn4	0.259	0.617	0.358	3.76e-22	dynactin subunit 4
CA-CA-5-125761474-125761603.0	chr5:125761474-125761603(-)	Scarb1	0.462	0.106	-0.356	2.83e-22	scavenger receptor class B member 1
CA-CA-11-88160554-88160627.0	chr11:88160554-88160627(-)	msi2	0.901	0.546	-0.355	3.68e-22	Mus musculus msi2 mRNA for RNA-binding protein Musashi2-S, complete cds.
CA-CA-1-154690359-154690509.0	chr1:154690359-154690509(-)	Smg7	0.216	0.567	0.351	2.3e-21	protein SMG7 isoform 1
CA-CA-15-79194087-79194108.0	chr15:79194087-79194108(-)	Tmem184b	0.114	0.461	0.347	6.39e-21	transmembrane protein 184B
CA-CA-2-84466176-84466294.0	chr2:84466176-84466294(-)	Ctnnd1	0.188	0.535	0.347	6.39e-21	catenin delta-1 isoform 1
CA-CA-1-138070048-138070228.0	chr1:138070048-138070228(+)	Kif21b	0.091	0.437	0.346	8.24e-21	kinesin-like protein KIF21B
CA-CA-10-24603009-24603027.0	chr10:24603009-24603027(+)	Med23	0.286	0.632	0.346	8.24e-21	mediator of RNA polymerase II transcription
CA-CA-3-87499319-87499439.0	chr3:87499319-87499439(+)	Arhgef11	0.314	0.656	0.342	2.25e-20	SubName: Full=Putative uncharacterized protein Arhgef11;
CA-CS-14-103668574-103668682.0	chr14:103668574-103668682(-)	Mycbp2	0.62	0.278	-0.342	1.04e-20	probable E3 ubiquitin-protein ligase MYCBP2
CA-CA-4-138844775-138844888.0	chr4:138844775-138844888(+)	Capzb	0.051	0.389	0.338	6.09e-20	F-actin-capping protein subunit beta isoform a
CA-CA-3-8936438-8936480.0	chr3:8936438-8936480(-)	Tpd52	0.148	0.484	0.336	9.98e-20	tumor protein D52 isoform 1
CA-CA-18-6065702-6065843.0	chr18:6065702-6065843(-)	Arhgap12	0.443	0.775	0.332	2.65e-19	rho GTPase-activating protein 12 isoform 2
CA-CA-11-29397342-29397426.0	chr11:29397342-29397426(+)	Ccdc88a	0.422	0.752	0.33	4.31e-19	girdin
CA-CA-7-112786332-112786554.0	chr7:112786332-112786554(-)	Arfip2	0.669	0.999	0.33	4.31e-19	arfaptin-2
CA-CS-16-46438042-46438181.1	chr16:46438042-46438181(-)	Pvrl3	0.669	0.999	0.33	4.31e-19	poliovirus receptor-related protein 3 isoform
CA-CA-2-32148834-32148915.1	chr2:32148834-32148915(+)	mKIAA4150	0.232	0.561	0.329	5.48e-19	Mus musculus 10 days neonate skin cDNA, RIKEN full-length enriched library, clone:4732469G08 product:CIS-GOLGI MATRIX PROTEIN GM130 homolog [Rattus norvegicus], full insert sequence.
CA-CS-5-66179291-66179380.0	chr5:66179291-66179380(+)	N4bp2	0.555	0.881	0.326	1.12e-18	Nedd4 binding protein 2
CA-CA-1-5091150-5091204.0	chr1:5091150-5091204(+)	Atp6v1h	0.81	0.487	-0.323	1.1e-18	V-type proton ATPase subunit H
CA-CA-11-116154588-116154627.0	chr11:116154588-116154627(-)	Exoc7	0.096	0.419	0.323	2.29e-18	exocyst complex component 7 isoform 2
CA-CA-11-4933244-4933265.0	chr11:4933244-4933265(+)	Ap1b1	0.021	0.344	0.323	2.29e-18	AP-1 complex subunit beta-1
CA-CA-2-181245208-181245235.0	chr2:181245208-181245235(+)	Tpd52l2	0.102	0.423	0.321	3.68e-18	tumor protein D54
CA-CA-11-100364473-100364503.0	chr11:100364473-100364503(-)	Acly	0.51	0.826	0.316	1.18e-17	ATP-citrate synthase isoform 1
CA-CA-1-40065175-40065184.0	chr1:40065175-40065184(+)	Map4k4	0.653	0.964	0.311	3.72e-17	mitogen-activated protein kinase kinase kinase
CA-CA-10-80780070-80780148.0	chr10:80780070-80780148(+)	Pip5k1c	0.437	0.746	0.309	5.86e-17	phosphatidylinositol-4-phosphate 5-kinase type-1
CA-CA-2-157386948-157387029.0	chr2:157386948-157387029(+)	Nnat	0.59	0.898	0.308	7.35e-17	neuronatin isoform alpha
CA-CA-5-33301929-33301995.0	chr5:33301929-33301995(+)	Depdc5	0.647	0.955	0.308	7.35e-17	DEP domain-containing protein 5 isoform 1
CA-CA-16-32841622-32841667.0	chr16:32841622-32841667(-)	1700021K19Rik	0.161	0.468	0.307	9.21e-17	run domain Beclin-1 interacting and cystein-rich
CA-CA-2-29884163-29884226.0	chr2:29884163-29884226(+)	Spna2	0.063	0.37	0.307	9.21e-17	spectrin alpha chain, brain isoform 1
CA-CA-2-157386948-157387024.1	chr2:157386948-157387024(+)	Blcap	0.438	0.743	0.305	1.44e-16	bladder cancer-associated protein
CA-CA-19-55461678-55461699.0	chr19:55461678-55461699(+)	Vti1a	0.131	0.434	0.303	2.25e-16	vesicle transport through interaction with
CA-CA-4-98660337-98660427.0	chr4:98660337-98660427(-)	Dock7	0.362	0.664	0.302	2.81e-16	dedicator of cytokinesis protein 7
CA-CA-5-82092410-82092449.0	chr5:82092410-82092449(+)	Lphn3	0.339	0.639	0.3	4.37e-16	latrophilin-3
CA-CA-3-37428904-37428941.0	chr3:37428904-37428941(+)	Spata5	0.33	0.623	0.293	2e-15	spermatogenesis-associated protein 5 isoform 1
CA-CA-7-137384713-137384791.0	chr7:137384713-137384791(-)	Fgfr2	0.696	0.403	-0.293	1.03e-15	fibroblast growth factor receptor 2 isoform
CA-CA-6-120693800-120693884.0	chr6:120693800-120693884(+)	Cecr2	0.484	0.776	0.292	2.48e-15	cat eye syndrome chromosome region, candidate 2
CA-CA-3-54184333-54184414.0	chr3:54184333-54184414(+)	Postn	0.434	0.143	-0.291	1.59e-15	periostin isoform 1
CA-CA-3-130893940-130894024.0	chr3:130893940-130894024(+)	Lef1	0.264	0.552	0.288	5.82e-15	lymphoid enhancer-binding factor 1
CA-CS-1-163775690-163775711.0	chr1:163775690-163775711(-)	AI848100	0.689	0.977	0.288	5.82e-15	protein osteopotentia
CA-CA-14-21322468-21322498.0	chr14:21322468-21322498(-)	Ppp3cb	0.673	0.96	0.287	7.19e-15	serine/threonine-protein phosphatase 2B
CA-CA-11-79056901-79057077.0	chr11:79056901-79057077(-)	Wsb1	0.888	0.602	-0.286	4.63e-15	WD repeat and SOCS box-containing protein 1
CA-CA-2-126626024-126626073.0	chr2:126626024-126626073(-)	Trpm7	0.045	0.331	0.286	8.87e-15	transient receptor potential cation channel
CA-CA-18-32585877-32586006.0	chr18:32585877-32586006(+)	Bin1	0.741	0.456	-0.285	5.72e-15	myc box-dependent-interacting protein 1 isoform
CA-CA-17-13962949-13962994.0	chr17:13962949-13962994(+)	Mllt4	0.177	0.461	0.284	1.35e-14	afadin
CA-CA-17-56568521-56568580.0	chr17:56568521-56568580(-)	Ptprs	0.384	0.668	0.284	1.35e-14	receptor-type tyrosine-protein phosphatase S
CA-CS-12-110787728-110787762.0	chr12:110787728-110787762(+)	Meg3	0.55	0.832	0.282	2.04e-14	Mus musculus adult male medulla oblongata cDNA, RIKEN full-length enriched library, clone:6330403F08 product:Mus musculus GTL2, imprinted maternally expressed untranslated mRNA (Gtl2), mRNA., full insert sequence.
CA-CA-16-16318856-16318934.0	chr16:16318856-16318934(-)	Dnm1l	0.45	0.729	0.279	3.79e-14	dynamin-1-like protein isoform b
CA-CS-9-122170201-122170597.0	chr9:122170201-122170597(-)	Ano10	0.72	0.999	0.279	3.79e-14	anoctamin-10
CA-CA-2-93029245-93029380.0	chr2:93029245-93029380(+)	Trp53i11	0.304	0.581	0.277	5.7e-14	tumor protein p53-inducible protein 11
CA-CA-18-80933550-80933583.0	chr18:80933550-80933583(-)	Atp9b	0.252	0.525	0.273	1.28e-13	probable phospholipid-transporting ATPase IIB
CA-CA-4-81004529-81004646.0	chr4:81004529-81004646(-)	Mpdz	0.689	0.962	0.273	1.28e-13	multiple PDZ domain protein
CA-CS-7-29680450-29680531.0	chr7:29680450-29680531(-)	Actn4	0.965	0.699	-0.266	2.8e-13	alpha-actinin-4
CA-CA-5-124863193-124863298.0	chr5:124863193-124863298(-)	Sbno1	0.421	0.684	0.263	9.19e-13	protein strawberry notch homolog 1
CA-CS-2-120188614-120188676.1	chr2:120188614-120188676(-)	Tmem87a	0.806	0.544	-0.262	6.13e-13	Mus musculus adult retina cDNA, RIKEN full-length enriched library, clone:A930025J12 product:weakly similar to CG17660 PROTEIN [Drosophila melanogaster], full insert sequence.
CA-CA-11-120826261-120826324.0	chr11:120826261-120826324(-)	Csnk1d	0.418	0.157	-0.261	7.45e-13	casein kinase I isoform delta isoform 1
CA-CA-11-49028027-49028156.0	chr11:49028027-49028156(+)	Zfp62	0.2	0.461	0.261	1.35e-12	zinc finger protein 62 isoform 2
CA-CA-13-74886252-74886309.0	chr13:74886252-74886309(-)	Cast	0.323	0.062	-0.261	7.45e-13	calpastatin
CA-CA-17-78786330-78786411.0	chr17:78786330-78786411(-)	Fez2	0.109	0.37	0.261	1.35e-12	fasciculation and elongation protein zeta-2
CA-CA-9-72330253-72330336.0	chr9:72330253-72330336(-)	tsec-1	0.648	0.387	-0.261	7.45e-13	Mus musculus tsec-1 mRNA, complete cds.
CA-CA-15-58779877-58779997.0	chr15:58779877-58779997(-)	Mtss1	0.223	0.483	0.26	1.64e-12	metastasis suppressor protein 1 isoform 1
CA-CA-17-83824597-83824771.0	chr17:83824597-83824771(+)	Eml4	0.826	0.566	-0.26	9.05e-13	echinoderm microtubule-associated protein-like 4
CA-CA-9-59488830-59488903.0	chr9:59488830-59488903(+)	Parp6	0.928	0.668	-0.26	9.05e-13	poly [ADP-ribose] polymerase 6
CA-CA-16-48951655-48952273.0	chr16:48951655-48952273(-)	Dzip3	0.485	0.744	0.259	1.98e-12	E3 ubiquitin-protein ligase DZIP3 isoform 1
CA-CA-2-59188550-59188679.0	chr2:59188550-59188679(+)	Pkp4	0.631	0.89	0.259	1.98e-12	plakophilin-4 isoform 1
CA-CA-5-102365008-102365092.0	chr5:102365008-102365092(-)	Wdfy3	0.675	0.416	-0.259	1.1e-12	WD repeat and FYVE domain-containing protein 3
CA-CA-5-122263393-122263562.0	chr5:122263393-122263562(+)	Atxn2	0.602	0.343	-0.259	1.1e-12	ataxin-2
CA-CS-9-42848622-42848679.0	chr9:42848622-42848679(-)	Arhgef12	0.528	0.784	0.256	3.5e-12	rho guanine nucleotide exchange factor 12
CA-CA-14-37703527-37703612.0	chr14:37703527-37703612(-)	Gcap14	0.649	0.904	0.255	4.23e-12	granule cell antiserum positive 14 isoform 2
CA-CA-7-151664931-151665002.0	chr7:151664931-151665002(-)	Ppfia1	0.807	0.552	-0.255	2.36e-12	SubName: Full=Putative uncharacterized protein;
CA-CS-5-106317452-106317858.0	chr5:106317452-106317858(+)	Zfp326	0.583	0.838	0.255	4.23e-12	zinc finger protein 326
CA-CA-19-40444179-40444209.0	chr19:40444179-40444209(-)	mKIAA1296	0.623	0.369	-0.254	2.85e-12	Mus musculus ponsin-2 mRNA, complete cds.
CA-CA-10-57881394-57881583.0	chr10:57881394-57881583(+)	Lims1	0.035	0.288	0.253	6.15e-12	LIM and senescent cell antigen-like-containing
CA-CA-10-98481911-98482065.0	chr10:98481911-98482065(+)	Atp2b1	0.104	0.357	0.253	6.15e-12	plasma membrane calcium ATPase 1
CA-CA-11-78352011-78352240.0	chr11:78352011-78352240(+)	Ift20	0.71	0.962	0.252	7.4e-12	RecName: Full=Intraflagellar transport protein 20 homolog; Short=mIFT20;
CA-CA-8-86450160-86450175.0	chr8:86450160-86450175(+)	Lphn1	0.169	0.419	0.25	1.07e-11	latrophilin-1 precursor
CA-CS-6-116206244-116206307.0	chr6:116206244-116206307(+)	D6Wsu116e	0.709	0.459	-0.25	6.05e-12	WASH complex subunit FAM21
CA-CA-3-87538345-87538474.0	chr3:87538345-87538474(+)	Arhgef11	0.743	0.992	0.249	1.29e-11	rho guanine nucleotide exchange factor 11
CA-CS-16-94606942-94607030.1	chr16:94606942-94607030(+)	Ttc3	0.664	0.913	0.249	1.29e-11	SubName: Full=Putative uncharacterized protein;
CA-CA-10-57881394-57881534.0	chr10:57881394-57881534(+)	Lims1	0.041	0.288	0.247	1.86e-11	LIM and senescent cell antigen-like-containing
CA-CA-10-126918748-126918850.0	chr10:126918748-126918850(+)	R3hdm2	0.188	0.434	0.246	2.23e-11	R3H domain-containing protein 2 isoform 1
CA-CA-19-4787360-4788042.0	chr19:4787360-4788042(-)	Rbm4	0.698	0.454	-0.244	1.83e-11	RNA-binding protein 4
CA-CA-8-74453036-74453097.0	chr8:74453036-74453097(+)	Zfp617	0.803	0.559	-0.244	1.83e-11	zinc finger protein 617
CA-CA-11-54485156-54485180.0	chr11:54485156-54485180(+)	Rapgef6	0.242	0.485	0.243	3.83e-11	Rap guanine nucleotide exchange factor (GEF) 6
CA-CA-16-4934194-4934239.0	chr16:4934194-4934239(+)	Mgrn1	0.466	0.709	0.243	3.83e-11	E3 ubiquitin-protein ligase MGRN1
CA-CA-5-44449864-44449891.0	chr5:44449864-44449891(-)	Prom1	0.24	0.483	0.243	3.83e-11	prominin-1 isoform s8
CA-CA-17-15638117-15638166.0	chr17:15638117-15638166(+)	Tbp	0.316	0.558	0.242	4.58e-11	TATA-box-binding protein
CA-CA-11-52072354-52072447.0	chr11:52072354-52072447(-)	Tcf7	0.106	0.347	0.241	5.47e-11	Mus musculus 16 days neonate thymus cDNA, RIKEN full-length enriched library, clone:A130029N06 product:transcription factor 7, T-cell specific, full insert sequence.
CA-CA-19-23289644-23289689.0	chr19:23289644-23289689(-)	Smc5	0.623	0.864	0.241	5.47e-11	structural maintenance of chromosomes protein 5
CA-CA-1-89671387-89671444.0	chr1:89671387-89671444(+)	Atg16l1	0.554	0.794	0.24	6.53e-11	SubName: Full=Autophagy-related 16-like 1 (Yeast), isoform CRA_e; SubName: Full=Putative uncharacterized protein;
CA-CA-5-48612205-48612229.0	chr5:48612205-48612229(+)	Slit2	0.638	0.878	0.24	6.53e-11	Mus musculus neurogenic extracellular slit protein (Slit2) mRNA, partial cds.
CA-CA-6-49202801-49203107.0	chr6:49202801-49203107(-)	Tra2a	0.537	0.297	-0.24	3.77e-11	transformer-2 protein homolog alpha
CA-CA-11-4680580-4680625.0	chr11:4680580-4680625(-)	Nf2	0.419	0.658	0.239	7.8e-11	merlin
CA-CA-4-138988396-138988429.0	chr4:138988396-138988429(+)	Ubr4	0.043	0.282	0.239	7.8e-11	RecName: Full=E3 ubiquitin-protein ligase UBR4; EC=6.3.2.-; AltName: Full=N-recognin-4; AltName: Full=Zinc finger UBR1-type protein 1; AltName: Full=p600;
CA-CS-17-78679312-78679555.0	chr17:78679312-78679555(+)	Crim1	0.855	0.619	-0.236	7.69e-11	cysteine-rich motor neuron 1 protein precursor
CA-CA-1-170115086-170115199.0	chr1:170115086-170115199(-)	Pbx1	0.333	0.568	0.235	1.57e-10	pre-B-cell leukemia transcription factor 1
CA-CA-7-97330728-97330878.0	chr7:97330728-97330878(+)	Picalm	0.62	0.854	0.234	1.87e-10	phosphatidylinositol-binding clathrin assembly
CA-CA-9-49314957-49315758.0	chr9:49314957-49315758(-)	Ncam1	0.43	0.664	0.234	1.87e-10	neural cell adhesion molecule 1 isoform 3
CA-CA-2-157284578-157284596.0	chr2:157284578-157284596(+)	Src	0.156	0.389	0.233	2.22e-10	neuronal proto-oncogene tyrosine-protein kinase
CA-CA-2-181237580-181237640.0	chr2:181237580-181237640(+)	Tpd52l2	0.651	0.418	-0.233	1.3e-10	tumor protein D54
CA-CA-1-92999823-92999895.0	chr1:92999823-92999895(+)	Lrrfip1	0.434	0.666	0.232	2.64e-10	leucine-rich repeat flightless-interacting
CA-CA-11-49028056-49028156.0	chr11:49028056-49028156(+)	Zfp62	0.219	0.451	0.232	2.64e-10	zinc finger protein 62 isoform 2
CA-CA-14-55527659-55527825.0	chr14:55527659-55527825(-)	Slc22a17	0.711	0.942	0.231	3.13e-10	SubName: Full=Slc22a17 protein;
CA-CA-2-52989445-52989492.0	chr2:52989445-52989492(+)	Fmnl2	0.627	0.396	-0.231	1.84e-10	formin-like protein 2
CA-CA-8-46135195-46135231.0	chr8:46135195-46135231(+)	Fat1	0.51	0.741	0.231	3.13e-10	FAT tumor suppressor homolog 1
CA-CS-16-72993911-72993938.0	chr16:72993911-72993938(+)	Robo1	0.692	0.461	-0.231	1.84e-10	roundabout homolog 1 precursor
CA-CS-7-48156619-48156649.0	chr7:48156619-48156649(+)	Vstm2b	0.681	0.911	0.23	3.71e-10	V-set and transmembrane domain-containing
CA-CA-2-156337520-156337556.0	chr2:156337520-156337556(+)	Epb4.1l1	0.269	0.498	0.229	4.4e-10	band 4.1-like protein 1 isoform a
CA-CA-1-120438251-120438275.0	chr1:120438251-120438275(+)	Clasp1	0.434	0.662	0.228	5.21e-10	CLIP-associating protein 1 isoform 1
CA-CA-3-129723455-129723560.0	chr3:129723455-129723560(-)	Sec24b	0.518	0.746	0.228	5.21e-10	protein transport protein Sec24B
CA-CA-15-78267330-78267424.0	chr15:78267330-78267424(+)	Kctd17	0.594	0.367	-0.227	3.66e-10	BTB/POZ domain-containing protein KCTD17
CA-CA-4-132466606-132466693.0	chr4:132466606-132466693(-)	Fam76a	0.715	0.942	0.227	6.16e-10	hypothetical protein LOC230789 isoform A
CA-CA-8-82256679-82256711.0	chr8:82256679-82256711(+)	Anapc10	0.047	0.274	0.227	6.16e-10	anaphase-promoting complex subunit 10
CA-CS-6-29402132-29402380.1	chr6:29402132-29402380(+)	Flnc	0.752	0.979	0.227	6.16e-10	filamin-C
CA-CA-6-120388461-120388543.0	chr6:120388461-120388543(+)	Kdm5a	0.436	0.21	-0.226	4.34e-10	lysine-specific demethylase 5A
CA-CA-8-42346713-42346830.0	chr8:42346713-42346830(+)	pcm-1	0.779	0.553	-0.226	4.34e-10	Mus musculus pcm-1 mRNA for pericentriolar material-1, complete cds.
CA-CA-9-117968737-117968784.0	chr9:117968737-117968784(+)	Azi2	0.205	0.431	0.226	7.28e-10	5-azacytidine-induced protein 2 isoform a
CA-CS-11-28816849-28816969.0	chr11:28816849-28816969(+)	Efemp1	0.879	0.655	-0.224	6.08e-10	EGF-containing fibulin-like extracellular matrix
CA-CS-13-59583877-59583965.0	chr13:59583877-59583965(-)	Agtpbp1	0.754	0.978	0.224	1.02e-09	RecName: Full=Cytosolic carboxypeptidase 1; EC=3.4.17.-; AltName: Full=ATP/GTP-binding protein 1; AltName: Full=Nervous system nuclear protein induced by axotomy;
CA-CA-12-102163421-102163860.0	chr12:102163421-102163860(-)	Ccdc88c	0.034	0.257	0.223	1.2e-09	Mus musculus adult male urinary bladder cDNA, RIKEN full-length enriched library, clone:9530078B12 product:DVL-binding protein DAPLE homolog [Mus musculus], full insert sequence.
CA-CA-4-21885590-21885814.0	chr4:21885590-21885814(+)	6230409E13Rik	0.453	0.676	0.223	1.2e-09	hypothetical protein LOC76132
CA-CA-10-18235834-18235966.0	chr10:18235834-18235966(+)	Nhsl1	0.689	0.467	-0.222	8.49e-10	NHS-like protein 1 isoform 1
CA-CA-14-21504433-21504502.0	chr14:21504433-21504502(+)	Sec24c	0.206	0.428	0.222	1.41e-09	Sec24 related gene family, member C isoform 2
CA-CA-3-58232149-58232221.0	chr3:58232149-58232221(+)	Tsc22d2	0.181	0.402	0.221	1.67e-09	TSC22 domain family protein 2
CA-CA-12-113031859-113031910.0	chr12:113031859-113031910(+)	Klc1	0.493	0.713	0.22	1.96e-09	kinesin light chain 1 isoform 1A
CA-CA-4-104404674-104404785.0	chr4:104404674-104404785(+)	Dab1	0.67	0.89	0.22	1.96e-09	disabled homolog 1 isoform 2
CA-CS-16-36893401-36893524.0	chr16:36893401-36893524(+)	AK015360	0.665	0.885	0.22	1.96e-09	Mus musculus adult male testis cDNA, RIKEN full-length enriched library, clone:4930442F07 product:unclassifiable, full insert sequence.
CA-CA-2-181246275-181246320.0	chr2:181246275-181246320(+)	Tpd52l2	0.454	0.673	0.219	2.31e-09	tumor protein D54
CA-CA-7-148519909-148520002.0	chr7:148519909-148520002(+)	Deaf1	0.723	0.942	0.219	2.31e-09	deformed epidermal autoregulatory factor 1
CA-CA-14-31869421-31869466.0	chr14:31869421-31869466(+)	Pbrm1	0.181	0.399	0.218	2.71e-09	protein polybromo-1
CA-CS-11-100581228-100581482.0	chr11:100581228-100581482(-)	Rab5c	0.729	0.947	0.218	2.71e-09	ras-related protein Rab-5C
CA-CA-11-77629357-77629393.1	chr11:77629357-77629393(+)	Myo18a	0.081	0.298	0.217	3.19e-09	myosin-XVIIIa
CA-CA-18-32591324-32591396.0	chr18:32591324-32591396(+)	Bin1	0.659	0.876	0.217	3.19e-09	myc box-dependent-interacting protein 1 isoform
CA-CA-3-87522150-87522180.0	chr3:87522150-87522180(+)	Arhgef11	0.378	0.162	-0.216	2.28e-09	rho guanine nucleotide exchange factor 11
CA-CA-Y-349821-349916.0	chrY:349821-349916(+)	Eif2s3y	0.506	0.721	0.215	4.39e-09	eukaryotic translation initiation factor 2
CA-CA-2-52989445-52989539.0	chr2:52989445-52989539(+)	Fmnl2	0.727	0.513	-0.214	3.15e-09	formin-like protein 2
CA-CA-X-130843104-130843172.0	chrX:130843104-130843172(+)	Cenpi	0.49	0.704	0.214	5.15e-09	centromere protein I
CA-CA-1-60506914-60507097.0	chr1:60506914-60507097(+)	Abi2	0.169	0.381	0.212	7.07e-09	abl interactor 2 isoform 1
CA-CA-14-105538307-105538379.0	chr14:105538307-105538379(-)	Rbm26	0.403	0.615	0.212	7.07e-09	RNA-binding protein 26
CA-CA-17-83827555-83827588.0	chr17:83827555-83827588(+)	Eml4	0.766	0.554	-0.212	4.34e-09	echinoderm microtubule-associated protein-like 4
CA-CS-2-3222668-3222711.0	chr2:3222668-3222711(+)	Nmt2	0.787	0.575	-0.212	4.34e-09	glycylpeptide N-tetradecanoyltransferase 2
CA-CA-1-107902591-107902663.0	chr1:107902591-107902663(+)	Zcchc2	0.836	0.625	-0.211	5.08e-09	zinc finger CCHC domain-containing protein 2
CA-CA-4-123041299-123041317.0	chr4:123041299-123041317(-)	Macf1	0.718	0.508	-0.21	5.96e-09	SubName: Full=Microtubule-actin crosslinking factor 1; Flags: Fragment;
CA-CA-7-107967249-107967276.0	chr7:107967249-107967276(+)	Fam168a	0.333	0.543	0.21	9.67e-09	hypothetical protein LOC319604
CA-CA-1-78478882-78478938.0	chr1:78478882-78478938(-)	Farsb	0.948	0.739	-0.209	6.98e-09	phenylalanyl-tRNA synthetase beta chain
CA-CA-4-126583764-126583880.0	chr4:126583764-126583880(-)	Zmym4	0.741	0.532	-0.209	6.98e-09	zinc finger MYM-type protein 4
CA-CA-15-78267587-78267662.0	chr15:78267587-78267662(+)	Kctd17	0.544	0.337	-0.207	9.54e-09	BTB/POZ domain-containing protein KCTD17
CA-CS-9-46012288-46012432.0	chr9:46012288-46012432(+)	Sik3	0.981	0.774	-0.207	9.54e-09	serine/threonine-protein kinase SIK3
CA-CA-3-83713073-83713256.0	chr3:83713073-83713256(-)	D930015E06Rik	0.649	0.443	-0.206	1.11e-08	transmembrane protein 131-like precursor
CA-CA-5-116001496-116001598.0	chr5:116001496-116001598(+)	Pxn	0.332	0.538	0.206	1.79e-08	paxillin isoform beta
CA-CS-2-131066050-131066228.1	chr2:131066050-131066228(+)	Mavs	0.838	0.632	-0.206	1.11e-08	SubName: Full=Putative uncharacterized protein;
CA-CA-11-120009034-120009152.0	chr11:120009034-120009152(-)	Slc38a10	0.91	0.705	-0.205	1.3e-08	putative sodium-coupled neutral amino acid
CA-CS-8-13339664-13339739.0	chr8:13339664-13339739(+)	Tfdp1	0.678	0.883	0.205	2.09e-08	transcription factor Dp-1
CA-CA-11-101433775-101433886.0	chr11:101433775-101433886(+)	Nbr1	0.552	0.756	0.204	2.43e-08	next to BRCA1 gene 1 protein
CA-CA-11-116028446-116028542.0	chr11:116028446-116028542(-)	Fbf1	0.409	0.612	0.203	2.83e-08	fas-binding factor 1
CA-CA-12-66144529-66144598.0	chr12:66144529-66144598(+)	Prpf39	0.387	0.59	0.203	2.83e-08	pre-mRNA-processing factor 39
CA-CA-2-181246278-181246320.0	chr2:181246278-181246320(+)	Tpd52l2	0.559	0.762	0.203	2.83e-08	tumor protein D54
CA-CA-6-131325991-131326198.0	chr6:131325991-131326198(-)	Csda	0.619	0.416	-0.203	1.77e-08	DNA-binding protein A long isoform
CA-CS-12-60277317-60277446.0	chr12:60277317-60277446(+)	Ctage5	0.999	0.798	-0.201	2.4e-08	cutaneous T-cell lymphoma-associated antigen 5
CA-CA-14-120803859-120803954.0	chr14:120803859-120803954(+)	Mbnl2	0.924	0.724	-0.2	2.79e-08	muscleblind-like protein 2 isoform 1
CA-CA-17-26148941-26149076.0	chr17:26148941-26149076(-)	Rab11fip3	0.754	0.954	0.2	4.44e-08	rab11 family-interacting protein 3 isoform c
CA-CA-19-47357510-47357594.0	chr19:47357510-47357594(-)	Sh3pxd2a	0.742	0.542	-0.2	2.79e-08	SH3 and PX domain-containing protein 2A isoform
CA-CS-18-38491621-38491806.0	chr18:38491621-38491806(-)	Gnpda1	0.428	0.628	0.2	4.44e-08	glucosamine-6-phosphate isomerase 1
CA-CA-12-82611815-82611952.0	chr12:82611815-82611952(-)	Synj2bp	0.742	0.941	0.199	5.15e-08	synaptojanin-2-binding protein
CA-CA-7-4386595-4386700.0	chr7:4386595-4386700(-)	Rdh13	0.852	0.653	-0.199	3.25e-08	retinol dehydrogenase 13
CA-CA-10-126918748-126918811.0	chr10:126918748-126918811(+)	R3hdm2	0.129	0.327	0.198	5.97e-08	R3H domain-containing protein 2 isoform 1
CA-CA-15-75905036-75905087.0	chr15:75905036-75905087(-)	Puf60	0.295	0.493	0.198	5.97e-08	poly(U)-binding-splicing factor PUF60 isoform c
CA-CA-1-34353586-34353604.0	chr1:34353586-34353604(+)	Dst	0.197	0.394	0.197	6.91e-08	bullous pemphigoid antigen 1 isoform b
CA-CA-4-136095039-136095131.0	chr4:136095039-136095131(+)	Luzp1	0.454	0.65	0.196	8e-08	leucine zipper protein 1
CA-CA-9-60528311-60528509.0	chr9:60528311-60528509(-)	Lrrc49	0.542	0.347	-0.195	5.9e-08	leucine-rich repeat-containing protein 49
CA-CS-1-99613118-99613181.0	chr1:99613118-99613181(-)	Ppip5k2	0.742	0.937	0.195	9.26e-08	SubName: Full=Putative uncharacterized protein;
CA-CS-14-78902745-78902829.0	chr14:78902745-78902829(-)	Akap11	0.889	0.694	-0.195	5.9e-08	A kinase (PRKA) anchor protein 11
CA-CS-6-119893823-119893884.0	chr6:119893823-119893884(-)	Wnk1	0.593	0.788	0.195	9.26e-08	serine/threonine-protein kinase WNK1 isoform 5
CA-CA-14-103569073-103569229.0	chr14:103569073-103569229(-)	Mycbp2	0.556	0.749	0.193	1.24e-07	probable E3 ubiquitin-protein ligase MYCBP2
CA-CA-19-9957681-9957693.0	chr19:9957681-9957693(-)	Incenp	0.135	0.328	0.193	1.24e-07	inner centromere protein
CA-CA-11-116019333-116019473.0	chr11:116019333-116019473(-)	Fbf1	0.148	0.34	0.192	1.43e-07	fas-binding factor 1
CA-CA-11-95152833-95152923.0	chr11:95152833-95152923(-)	Myst2	0.673	0.481	-0.192	9.15e-08	histone acetyltransferase MYST2 isoform 1
CA-CA-4-128637027-128637201.0	chr4:128637027-128637201(-)	Adc	0.691	0.499	-0.192	9.15e-08	antizyme inhibitor 2
CA-CA-8-123098070-123098178.0	chr8:123098070-123098178(+)	Gse1	0.844	0.652	-0.192	9.15e-08	genetic suppressor element 1 isoform 1
CA-CS-1-133060979-133061083.0	chr1:133060979-133061083(+)	Eif2d	0.701	0.893	0.192	1.43e-07	eukaryotic translation initiation factor 2D
CA-CS-9-13617076-13617154.0	chr9:13617076-13617154(-)	Cep57	0.522	0.714	0.192	1.43e-07	centrosomal protein of 57 kDa
CA-CA-10-119487287-119487332.0	chr10:119487287-119487332(+)	Grip1	0.076	0.266	0.19	1.9e-07	glutamate receptor-interacting protein 1 isoform
CA-CA-8-74869864-74870070.0	chr8:74869864-74870070(-)	Eps15l1	0.694	0.884	0.19	1.9e-07	epidermal growth factor receptor substrate
CA-CA-12-3754095-3754116.0	chr12:3754095-3754116(+)	Dtnb	0.611	0.8	0.189	2.19e-07	dystrobrevin beta isoform b
CA-CA-14-103576472-103576547.0	chr14:103576472-103576547(-)	Mycbp2	0.147	0.336	0.189	2.19e-07	probable E3 ubiquitin-protein ligase MYCBP2
CA-CA-4-9534943-9535018.0	chr4:9534943-9535018(-)	Asph	0.986	0.797	-0.189	1.41e-07	aspartyl/asparaginyl beta-hydroxylase isoform 1
CA-CS-5-31456563-31456663.0	chr5:31456563-31456663(-)	Gtf3c2	0.572	0.383	-0.189	1.41e-07	general transcription factor 3C polypeptide 2
CA-CA-19-8859611-8859668.0	chr19:8859611-8859668(-)	Taf6l	0.918	0.73	-0.188	1.63e-07	TAF6-like RNA polymerase II p300/CBP-associated
CA-CA-9-30963774-30963810.0	chr9:30963774-30963810(-)	Aplp2	0.158	0.346	0.188	2.52e-07	amyloid-like protein 2 isoform c
CA-CS-5-30080081-30080192.1	chr5:30080081-30080192(+)	Dnajb6	0.781	0.969	0.188	2.52e-07	dnaJ homolog subfamily B member 6 isoform c
CA-CA-2-9978396-9978433.0	chr2:9978396-9978433(-)	Atp5c1	0.921	0.734	-0.187	1.88e-07	ATP synthase subunit gamma, mitochondrial
CA-CA-5-69954321-69954461.0	chr5:69954321-69954461(+)	Guf1	0.369	0.556	0.187	2.9e-07	Mus musculus adult male olfactory brain cDNA, RIKEN full-length enriched library, clone:6430628O11 product:hypothetical GTP-binding elongation factor containing protein, full insert sequence.
CA-CA-11-51081666-51081733.0	chr11:51081666-51081733(+)	Clk4	0.138	0.323	0.185	3.82e-07	dual specificity protein kinase CLK4
CA-CA-13-14151585-14151717.0	chr13:14151585-14151717(-)	Ggps1	0.354	0.539	0.185	3.82e-07	geranylgeranyl pyrophosphate synthase
CA-CA-2-71691590-71691720.0	chr2:71691590-71691720(+)	Itga6	0.434	0.619	0.185	3.82e-07	integrin alpha-6
CA-CS-11-117602982-117603132.0	chr11:117602982-117603132(+)	Tnrc6c	0.665	0.847	0.182	5.77e-07	trinucleotide repeat-containing gene 6C protein
CA-CS-4-124463761-124463873.0	chr4:124463761-124463873(+)	Inpp5b	0.986	0.804	-0.182	3.78e-07	type II inositol-1,4,5-trisphosphate
CA-CS-1-90164522-90164601.1	chr1:90164522-90164601(-)	Hjurp	0.634	0.815	0.181	6.61e-07	Holliday junction recognition protein
CA-CS-5-147272540-147272716.0	chr5:147272540-147272716(+)	Wasf3	0.742	0.923	0.181	6.61e-07	wiskott-Aldrich syndrome protein family member
CA-CA-14-52508821-52509072.0	chr14:52508821-52509072(+)	Mett11d1	0.674	0.494	-0.18	4.98e-07	protein RSM22 homolog, mitochondrial precursor
CA-CA-X-54044415-54044615.0	chrX:54044415-54044615(+)	Fhl1	0.313	0.493	0.18	7.57e-07	four and a half LIM domains protein 1 isoform 3
CA-CS-7-6648360-6648483.0	chr7:6648360-6648483(-)	Zim1	0.943	0.763	-0.18	4.98e-07	zinc finger, imprinted 1
CA-CA-7-52135936-52136008.0	chr7:52135936-52136008(-)	Med25	0.647	0.826	0.179	8.66e-07	mediator of RNA polymerase II transcription
CA-CA-11-93974576-93974615.0	chr11:93974576-93974615(+)	Spag9	0.28	0.102	-0.178	6.54e-07	C-Jun-amino-terminal kinase-interacting protein
CA-CA-2-20804826-20804856.0	chr2:20804826-20804856(-)	Arhgap21	0.093	0.271	0.178	9.9e-07	rho GTPase-activating protein 21 isoform 1
CA-CA-8-125013454-125013526.0	chr8:125013454-125013526(-)	Fam38a	0.912	0.734	-0.178	6.54e-07	protein PIEZO1
CA-CS-16-17804578-17804696.0	chr16:17804578-17804696(+)	Scarf2	0.671	0.849	0.178	9.9e-07	scavenger receptor class F member 2 precursor
CA-CA-6-71816719-71816734.0	chr6:71816719-71816734(+)	Immt	0.787	0.964	0.177	1.13e-06	mitochondrial inner membrane protein
CA-CS-14-70174892-70175001.0	chr14:70174892-70175001(+)	Tnfrsf10b	0.974	0.797	-0.177	7.49e-07	tumor necrosis factor receptor superfamily
CA-CA-13-14151585-14151720.0	chr13:14151585-14151720(-)	Ggps1	0.349	0.525	0.176	1.29e-06	geranylgeranyl pyrophosphate synthase
CA-CA-9-113784382-113784445.0	chr9:113784382-113784445(+)	Clasp2	0.314	0.489	0.175	1.47e-06	Mus musculus partial mRNA for CLIP-associating protein CLASP2, alternatively spliced.
CA-CS-11-117602958-117603132.0	chr11:117602958-117603132(+)	Tnrc6c	0.617	0.792	0.175	1.47e-06	trinucleotide repeat-containing gene 6C protein
CA-CA-11-77629357-77629501.0	chr11:77629357-77629501(+)	Myo18a	0.079	0.253	0.174	1.68e-06	myosin-XVIIIa
CA-CA-13-14151585-14151724.0	chr13:14151585-14151724(-)	Ggps1	0.356	0.53	0.174	1.68e-06	geranylgeranyl pyrophosphate synthase
CA-CA-3-89805739-89805790.1	chr3:89805739-89805790(-)	Ubap2l	0.098	0.272	0.174	1.68e-06	ubiquitin-associated protein 2-like isoform 1
CA-CS-5-131946283-131946328.0	chr5:131946283-131946328(-)	Auts2	0.755	0.581	-0.174	1.12e-06	autism susceptibility gene 2 protein
CA-CS-8-87597401-87597498.2	chr8:87597401-87597498(+)	Dhps	0.683	0.857	0.174	1.68e-06	deoxyhypusine synthase
CA-CA-13-46856031-46856136.0	chr13:46856031-46856136(-)	Kif13a	0.265	0.092	-0.173	1.28e-06	SubName: Full=Putative uncharacterized protein; Flags: Fragment;
CA-CA-2-121751296-121751464.0	chr2:121751296-121751464(+)	Casc4	0.56	0.733	0.173	1.91e-06	protein CASC4 isoform 1
CA-CS-18-24770948-24771026.0	chr18:24770948-24771026(+)	Elp2	0.874	0.701	-0.173	1.28e-06	elongator complex protein 2
CA-CA-1-158823038-158823143.0	chr1:158823038-158823143(-)	Ralgps2	0.204	0.376	0.172	2.18e-06	ras-specific guanine nucleotide-releasing factor
CA-CA-15-73222773-73222877.0	chr15:73222773-73222877(-)	Ptk2	0.095	0.267	0.172	2.18e-06	focal adhesion kinase 1 isoform 1
CA-CA-17-25057416-25057440.0	chr17:25057416-25057440(-)	Mapk8ip3	0.845	0.673	-0.172	1.46e-06	C-Jun-amino-terminal kinase-interacting protein
CA-CA-19-5608801-5608957.0	chr19:5608801-5608957(-)	Kat5	0.513	0.685	0.172	2.18e-06	histone acetyltransferase KAT5 isoform beta
CA-CA-2-28691930-28692036.0	chr2:28691930-28692036(-)	Gtf3c4	0.072	0.244	0.172	2.18e-06	general transcription factor 3C polypeptide 4
CA-CA-15-83210113-83210236.0	chr15:83210113-83210236(-)	Pacsin2	0.966	0.796	-0.17	1.89e-06	protein kinase C and casein kinase substrate in
CA-CA-4-124784760-124784790.0	chr4:124784760-124784790(+)	Meaf6	0.154	0.324	0.17	2.81e-06	chromatin modification-related protein MEAF6
CA-CS-1-60504103-60504250.0	chr1:60504103-60504250(+)	Abi2	0.999	0.829	-0.17	1.89e-06	abl interactor 2 isoform 1
CA-CS-11-44804914-44805092.0	chr11:44804914-44805092(+)	Ebf1	0.766	0.936	0.17	2.81e-06	transcription factor COE1
CA-CA-16-31122706-31122727.0	chr16:31122706-31122727(-)	Acap2	0.206	0.375	0.169	3.2e-06	arf-GAP with coiled-coil, ANK repeat and PH
CA-CA-8-4240687-4240735.0	chr8:4240687-4240735(+)	Map2k7	0.358	0.527	0.169	3.2e-06	dual specificity mitogen-activated protein
CA-CS-11-120577119-120577244.0	chr11:120577119-120577244(+)	Lrrc45	0.73	0.899	0.169	3.2e-06	leucine-rich repeat-containing protein 45
CA-CS-2-26066793-26066979.0	chr2:26066793-26066979(-)	Qsox2	0.733	0.902	0.169	3.2e-06	sulfhydryl oxidase 2
CA-CS-2-34079924-34080166.0	chr2:34079924-34080166(-)	Pbx3	0.82	0.989	0.169	3.2e-06	pre-B-cell leukemia transcription factor 3
CA-CS-12-110787688-110787762.2	chr12:110787688-110787762(+)	Meg3	0.831	0.999	0.168	3.63e-06	Mus musculus adult male medulla oblongata cDNA, RIKEN full-length enriched library, clone:6330403F08 product:Mus musculus GTL2, imprinted maternally expressed untranslated mRNA (Gtl2), mRNA., full insert sequence.
CA-CA-13-55231894-55231988.0	chr13:55231894-55231988(+)	Zfp346	0.91	0.743	-0.167	2.78e-06	zinc finger protein 346
CA-CA-4-106699821-106699902.0	chr4:106699821-106699902(+)	Ssbp3	0.615	0.448	-0.167	2.78e-06	single-stranded DNA-binding protein 3 isoform a
CA-CA-15-41680215-41680296.0	chr15:41680215-41680296(+)	Oxr1	0.063	0.229	0.166	4.67e-06	oxidation resistance protein 1 isoform E
CA-CA-2-26195924-26196104.0	chr2:26195924-26196104(+)	Gpsm1	0.925	0.759	-0.166	3.16e-06	G-protein-signaling modulator 1 isoform 1
CA-CA-X-132277980-132278061.0	chrX:132277980-132278061(+)	Armcx5	0.63	0.464	-0.166	3.16e-06	armadillo repeat-containing X-linked protein 5
CA-CA-14-48346145-48346229.0	chr14:48346145-48346229(+)	Ktn1	0.249	0.084	-0.165	3.59e-06	kinectin
CA-CA-4-147391604-147391771.0	chr4:147391604-147391771(-)	Clcn6	0.811	0.976	0.165	5.29e-06	SubName: Full=MKIAA0046 protein; Flags: Fragment;
CA-CA-8-72436121-72436137.0	chr8:72436121-72436137(-)	Gatad2a	0.361	0.196	-0.165	3.59e-06	transcriptional repressor p66 alpha isoform b
CA-CS-11-79276734-79276797.0	chr11:79276734-79276797(+)	Nf1	0.528	0.363	-0.165	3.59e-06	Synthetic construct Mus musculus clone IMAGE:100069427, MGC:199329 neurofibromatosis 1 (Nf1) mRNA, encodes complete protein.
CA-CS-2-20727401-20729000.0	chr2:20727401-20729000(+)	Etl4	0.529	0.694	0.165	5.29e-06	sickle tail protein isoform c
CA-CS-7-134011623-134011836.0	chr7:134011623-134011836(-)	Taok2	0.783	0.948	0.165	5.29e-06	serine/threonine-protein kinase TAO2 isoform 1
CA-CA-17-56567213-56567240.0	chr17:56567213-56567240(-)	Ptprs	0.17	0.334	0.164	5.98e-06	receptor-type tyrosine-protein phosphatase S
CA-CA-3-88973539-88973624.0	chr3:88973539-88973624(+)	Clk2	0.679	0.843	0.164	5.98e-06	dual specificity protein kinase CLK2 isoform 2
CA-CA-5-124196780-124196879.0	chr5:124196780-124196879(-)	Rsrc2	0.161	0.325	0.164	5.98e-06	arginine/serine-rich coiled-coil protein 2
CA-CA-1-60507013-60507097.0	chr1:60507013-60507097(+)	Abi2	0.166	0.329	0.163	6.77e-06	abl interactor 2 isoform 1
CA-CA-1-40060601-40060832.0	chr1:40060601-40060832(+)	Map4k4	0.78	0.942	0.162	7.65e-06	mitogen-activated protein kinase kinase kinase
CA-CA-10-40173820-40173878.0	chr10:40173820-40173878(+)	Cdk19	0.62	0.782	0.162	7.65e-06	SubName: Full=Cdc2l6 protein; SubName: Full=Cell division cycle 2-like 6 (CDK8-like), isoform CRA_a;
CA-CA-14-52623647-52623791.0	chr14:52623647-52623791(+)	Arhgef40	0.689	0.527	-0.162	5.23e-06	rho guanine nucleotide exchange factor 40
CA-CA-3-30511390-30511474.0	chr3:30511390-30511474(+)	Mynn	0.856	0.694	-0.162	5.23e-06	myoneurin
CA-CA-5-124085182-124085287.0	chr5:124085182-124085287(-)	Clip1	0.195	0.357	0.162	7.65e-06	SubName: Full=Putative uncharacterized protein Clip1;
CA-CA-6-119728005-119728089.0	chr6:119728005-119728089(-)	Erc1	0.545	0.383	-0.162	5.23e-06	ELKS/Rab6-interacting/CAST family member 1
CA-CA-9-47626816-47626900.0	chr9:47626816-47626900(+)	ra175a	0.923	0.761	-0.162	5.23e-06	SubName: Full=RA175 isoform j; Flags: Fragment;
CA-CA-1-182024074-182024317.0	chr1:182024074-182024317(+)	Cdc42bpa	0.695	0.856	0.161	8.64e-06	Mus musculus myotonic dystrophy kinase-related CDC-42-binding kinase-alpha mRNA, partial cds.
CA-CA-3-119427529-119427563.0	chr3:119427529-119427563(-)	Ptbp2	0.83	0.991	0.161	8.64e-06	polypyrimidine tract-binding protein 2
CA-CA-5-124574806-124574968.0	chr5:124574806-124574968(-)	Pitpnm2	0.323	0.484	0.161	8.64e-06	membrane-associated phosphatidylinositol
CA-CA-8-72436062-72436137.0	chr8:72436062-72436137(-)	Gatad2a	0.671	0.51	-0.161	5.92e-06	transcriptional repressor p66 alpha isoform b
CA-CA-1-120419897-120419924.0	chr1:120419897-120419924(+)	Clasp1	0.197	0.357	0.16	9.76e-06	CLIP-associating protein 1 isoform 1
CA-CA-15-90806901-90806940.0	chr15:90806901-90806940(-)	Kif21a	0.177	0.337	0.16	9.76e-06	kinesin-like protein KIF21A isoform 1
CA-CA-17-69623221-69623257.0	chr17:69623221-69623257(+)	Epb4.1l3	0.109	0.268	0.159	1.1e-05	band 4.1-like protein 3
CA-CS-1-84155806-84155953.0	chr1:84155806-84155953(-)	Pid1	0.999	0.84	-0.159	7.57e-06	PTB-containing, cubilin and LRP1-interacting
CA-CS-13-67029105-67029223.0	chr13:67029105-67029223(-)	Mterfd1	0.939	0.78	-0.159	7.57e-06	mTERF domain-containing protein 1, mitochondrial
CA-CS-4-147947027-147947138.0	chr4:147947027-147947138(+)	Exosc10	0.536	0.695	0.159	1.1e-05	exosome component 10
CA-CA-15-76560793-76560886.0	chr15:76560793-76560886(-)	Arhgap39	0.787	0.629	-0.158	8.56e-06	rho GTPase-activating protein 39 isoform 1
CA-CA-15-82121682-82121748.0	chr15:82121682-82121748(+)	2015-09-03	0.418	0.576	0.158	1.24e-05	neuronal-specific septin-3
CA-CA-2-5798900-5799054.0	chr2:5798900-5799054(-)	Sec61a2	0.743	0.9	0.157	1.4e-05	protein transport protein Sec61 subunit alpha
CA-CA-2-94182783-94182954.0	chr2:94182783-94182954(-)	Ttc17	0.936	0.779	-0.157	9.66e-06	tetratricopeptide repeat domain 17
CA-CA-4-117890616-117890649.0	chr4:117890616-117890649(-)	Ptprf	0.098	0.255	0.157	1.4e-05	receptor-type tyrosine-protein phosphatase F
CA-CS-15-38616558-38616651.0	chr15:38616558-38616651(+)	Atp6v1c1	0.791	0.948	0.157	1.4e-05	V-type proton ATPase subunit C 1
CA-CA-2-131346147-131346907.1	chr2:131346147-131346907(+)	Smox	0.62	0.776	0.156	1.57e-05	spermine oxidase isoform a
CA-CA-8-112231928-112232044.0	chr8:112231928-112232044(+)	Zfp821	0.66	0.816	0.156	1.57e-05	SubName: Full=Zfp821 protein; Flags: Fragment;
CA-CA-9-21392294-21392363.0	chr9:21392294-21392363(+)	Carm1	0.798	0.954	0.156	1.57e-05	histone-arginine methyltransferase CARM1 isoform
CA-CA-9-61781035-61781077.0	chr9:61781035-61781077(-)	Kif23	0.556	0.4	-0.156	1.09e-05	kinesin family member 23
CA-CS-16-20531152-20531563.0	chr16:20531152-20531563(+)	Dvl3	0.628	0.784	0.156	1.57e-05	segment polarity protein dishevelled homolog
CA-CA-1-89671655-89671703.0	chr1:89671655-89671703(+)	Atg16l1	0.089	0.244	0.155	1.77e-05	SubName: Full=Autophagy-related 16-like 1 (Yeast), isoform CRA_e; SubName: Full=Putative uncharacterized protein;
CA-CA-11-106905805-106905979.0	chr11:106905805-106905979(-)	Bptf	0.594	0.439	-0.155	1.23e-05	Mus musculus 3 days neonate thymus cDNA, RIKEN full-length enriched library, clone:A630020C03 product:fetal Alzheimer antigen, full insert sequence.
CA-CA-14-48353829-48353939.0	chr14:48353829-48353939(+)	Ktn1	0.515	0.361	-0.154	1.38e-05	kinectin
CA-CA-4-148635268-148635310.0	chr4:148635268-148635310(-)	Kif1b	0.076	0.23	0.154	1.99e-05	kinesin-like protein KIF1B isoform b
CA-CA-X-143931309-143931375.0	chrX:143931309-143931375(-)	Lrch2	0.468	0.622	0.154	1.99e-05	leucine-rich repeat and calponin homology
CA-CA-12-88300677-88300778.0	chr12:88300677-88300778(+)	Kiaa1737	0.184	0.337	0.153	2.23e-05	RecName: Full=Uncharacterized protein KIAA1737;
CA-CS-19-26795218-26795437.0	chr19:26795218-26795437(+)	Smarca2	0.621	0.468	-0.153	1.56e-05	probable global transcription activator SNF2L2
CA-CA-3-89835232-89835292.0	chr3:89835232-89835292(-)	Ubap2l	0.631	0.479	-0.152	1.75e-05	ubiquitin-associated protein 2-like isoform 1
CA-CA-9-75043932-75044007.0	chr9:75043932-75044007(+)	Myo5a	0.037	0.189	0.152	2.51e-05	myosin-Va
CA-CS-12-74280191-74280295.1	chr12:74280191-74280295(+)	Mnat1	0.98	0.828	-0.152	1.75e-05	Mus musculus adult male small intestine cDNA, RIKEN full-length enriched library, clone:2010006B10 product:menage a trois 1, full insert sequence.
CA-CS-18-34449491-34449596.0	chr18:34449491-34449596(+)	Apc	0.873	0.721	-0.152	1.75e-05	SubName: Full=Putative uncharacterized protein;
CA-CA-12-66156420-66156520.0	chr12:66156420-66156520(+)	Prpf39	0.37	0.521	0.151	2.81e-05	pre-mRNA-processing factor 39
CA-CA-15-72872606-72872633.0	chr15:72872606-72872633(-)	Trappc9	0.161	0.312	0.151	2.81e-05	trafficking protein particle complex subunit 9
CA-CA-16-18623413-18623546.0	chr16:18623413-18623546(-)	2015-09-05	0.533	0.684	0.151	2.81e-05	septin-5
CA-CS-1-107589460-107589754.0	chr1:107589460-107589754(+)	2310035C23Rik	0.791	0.64	-0.151	1.97e-05	hypothetical protein LOC227446 isoform 1
CA-CS-10-79881510-79881563.0	chr10:79881510-79881563(-)	Tcf3	0.774	0.925	0.151	2.81e-05	transcription factor E2-alpha isoform 1
CA-CS-9-50490641-50490731.0	chr9:50490641-50490731(-)	Dixdc1	0.575	0.726	0.151	2.81e-05	dixin
CA-CA-10-41198233-41198441.0	chr10:41198233-41198441(+)	Mical1	0.967	0.817	-0.15	2.21e-05	NEDD9-interacting protein with calponin homology
CA-CA-11-69644064-69644115.0	chr11:69644064-69644115(-)	Nlgn2	0.902	0.752	-0.15	2.21e-05	neuroligin-2 precursor
CA-CA-9-92496822-92496885.0	chr9:92496822-92496885(+)	Plod2	0.7	0.85	0.15	3.16e-05	procollagen-lysine,2-oxoglutarate 5-dioxygenase
CA-CA-7-105741840-105742320.0	chr7:105741840-105742320(-)	2210018M11Rik	0.645	0.794	0.149	3.53e-05	protein EMSY
CA-CA-15-97892380-97892458.0	chr15:97892380-97892458(-)	Senp1	0.283	0.135	-0.148	2.79e-05	sentrin-specific protease 1
CA-CA-19-10102774-10102993.0	chr19:10102774-10102993(+)	Rab3il1	0.914	0.766	-0.148	2.79e-05	guanine nucleotide exchange factor for Rab-3A
CA-CS-14-47384670-47384715.0	chr14:47384670-47384715(+)	Cdkn3	0.987	0.839	-0.148	2.79e-05	cyclin-dependent kinase inhibitor 3
CA-CA-11-4385881-4385992.0	chr11:4385881-4385992(-)	Mtmr3	0.357	0.21	-0.147	3.13e-05	myotubularin-related protein 3
CA-CA-17-57041985-57042111.0	chr17:57041985-57042111(-)	Mllt1	0.929	0.782	-0.147	3.13e-05	protein ENL
CA-CA-5-103930385-103930931.0	chr5:103930385-103930931(+)	Ptpn13	0.734	0.881	0.147	4.43e-05	SubName: Full=Ptpn13 protein;
CA-CA-5-115187356-115187446.0	chr5:115187356-115187446(-)	Git2	0.712	0.859	0.147	4.43e-05	ARF GTPase-activating protein GIT2 isoform 1
CA-CA-5-130330339-130330383.0	chr5:130330339-130330383(+)	Sumf2	0.001	0.148	0.147	4.43e-05	sulfatase-modifying factor 2 precursor
CA-CA-8-125971216-125971263.1	chr8:125971216-125971263(+)	Def8	0.202	0.055	-0.147	3.13e-05	differentially expressed in FDCP 8
CA-CA-7-137385891-137386158.0	chr7:137385891-137386158(-)	Fgfr2	0.504	0.65	0.146	4.95e-05	fibroblast growth factor receptor 2 isoform
CA-CS-11-22051790-22051895.0	chr11:22051790-22051895(-)	mKIAA0903	0.145	0.291	0.146	4.95e-05	Mus musculus KIAA0903-like protein mRNA, complete cds.
CA-CS-2-132382670-132382712.3	chr2:132382670-132382712(-)	Gpcpd1	0.605	0.751	0.146	4.95e-05	putative glycerophosphocholine phosphodiesterase
CA-CS-8-125751559-125751641.1	chr8:125751559-125751641(+)	Cdk10	0.8	0.946	0.146	4.95e-05	cell division protein kinase 10 isoform 2
CA-CS-8-75265372-75265462.0	chr8:75265372-75265462(+)	Sin3b	0.393	0.247	-0.146	3.5e-05	RecName: Full=Paired amphipathic helix protein Sin3b; AltName: Full=Histone deacetylase complex subunit Sin3b; AltName: Full=Transcriptional corepressor Sin3b;
CA-CA-1-66478100-66478193.0	chr1:66478100-66478193(+)	Mtap2	0.252	0.107	-0.145	3.92e-05	microtubule-associated protein 2 isoform 1
CA-CA-11-61568911-61568964.0	chr11:61568911-61568964(-)	Prpsap2	0.832	0.977	0.145	5.53e-05	Mus musculus adult male hypothalamus cDNA, RIKEN full-length enriched library, clone:A230054F23 product:41-KDA PHOSPHORIBOSYLPYROPHOSPHATE SYNTHETASE-ASSOCIATED PROTEIN homolog [Rattus norvegicus], full insert sequence.
CA-CA-13-103544135-103544336.0	chr13:103544135-103544336(-)	Mast4	0.394	0.539	0.145	5.53e-05	microtubule-associated serine/threonine-protein
CA-CA-2-156003368-156003642.0	chr2:156003368-156003642(-)	Caper	0.455	0.31	-0.145	3.92e-05	Mus musculus adult male tongue cDNA, RIKEN full-length enriched library, clone:2310040E03 product:unclassifiable, full insert sequence.
CA-CA-7-125876400-125876486.0	chr7:125876400-125876486(+)	6330503K22Rik	0.562	0.707	0.145	5.53e-05	centrosomal protein CP110
CA-CA-X-13129498-13129567.1	chrX:13129498-13129567(-)	Cask	0.719	0.864	0.145	5.53e-05	peripheral plasma membrane protein CASK
CA-CS-1-82882685-82882762.0	chr1:82882685-82882762(+)	Agfg1	0.601	0.746	0.145	5.53e-05	arf-GAP domain and FG repeats-containing protein
CA-CS-12-74381942-74382643.0	chr12:74381942-74382643(-)	Trmt5	0.468	0.613	0.145	5.53e-05	RecName: Full=tRNA (guanine-N(1)-)-methyltransferase; EC=2.1.1.31; AltName: Full=M1G-methyltransferase; AltName: Full=tRNA [GM37] methyltransferase; AltName: Full=tRNA methyltransferase 5;
CA-CS-8-74882211-74882344.0	chr8:74882211-74882344(-)	Eps15l1	0.846	0.701	-0.145	3.92e-05	epidermal growth factor receptor substrate
CA-CS-8-86184857-86185179.0	chr8:86184857-86185179(+)	Gipc1	0.749	0.894	0.145	5.53e-05	PDZ domain-containing protein GIPC1
AA-AA-4-43527733-43528875.0	chr4:43527733-43528875(-)	Tpm2	0.352	0.891	0.539	3.34e-14	tropomyosin beta chain
AA-AA-17-10409300-10409324.0	chr17:10409300-10409324(-)	Qk	0.918	0.501	-0.417	2.82e-09	protein quaking isoform 1
AA-AA-4-148632112-148632190.0	chr4:148632112-148632190(-)	Kif1b	0.183	0.596	0.413	4.78e-09	kinesin-like protein KIF1B isoform b
AA-AA-11-79055658-79057077.0	chr11:79055658-79057077(-)	Wsb1	0.83	0.455	-0.375	7.95e-08	WD repeat and SOCS box-containing protein 1
AA-AA-1-183851899-183852631.0	chr1:183851899-183852631(-)	Enah	0.299	0.666	0.367	1.72e-07	protein enabled homolog isoform 2
AA-AA-7-17416813-17416834.0	chr7:17416813-17416834(+)	Strn4	0.367	0.723	0.356	3.83e-07	striatin-4 isoform 2
AA-AA-5-33280169-33280196.0	chr5:33280169-33280196(+)	Depdc5	0.297	0.635	0.338	1.34e-06	DEP domain-containing protein 5 isoform 2
AA-AA-5-15832129-15832144.0	chr5:15832129-15832144(+)	Cacna2d1	0.737	0.415	-0.322	3.34e-06	voltage-dependent calcium channel subunit
AA-AA-12-35804404-35804437.0	chr12:35804404-35804437(+)	Snx13	0.266	0.551	0.285	3.83e-05	SubName: Full=Snx13 protein;
AA-AA-6-71818560-71818573.0	chr6:71818560-71818573(+)	Immt	0.222	0.489	0.267	0.00010616	mitochondrial inner membrane protein
AA-AA-11-100887973-100887991.0	chr11:100887973-100887991(+)	Atp6v0a1	0.247	0.512	0.265	0.00011845	V-type proton ATPase 116 kDa subunit a isoform
AA-AA-8-113255861-113255957.0	chr8:113255861-113255957(+)	Mtss1l	0.257	0.507	0.25	0.000263144	MTSS1-like protein
AA-AA-4-98613445-98613454.0	chr4:98613445-98613454(-)	Dock7	0.99	0.744	-0.246	0.000286174	dedicator of cytokinesis protein 7
AA-AA-9-109984238-109984344.0	chr9:109984238-109984344(+)	Mtap4	0.829	0.606	-0.223	0.000892348	microtubule-associated protein 4
AA-AA-6-71802723-71802759.0	chr6:71802723-71802759(+)	Immt	0.708	0.498	-0.21	0.00162652	RecName: Full=Mitochondrial inner membrane protein; AltName: Full=Mitofilin;
AA-AA-5-123250602-123250617.0	chr5:123250602-123250617(-)	Anapc5	0.316	0.525	0.209	0.00189156	anaphase-promoting complex subunit 5 isoform b
AA-AA-11-53354531-53354711.0	chr11:53354531-53354711(+)	2015-09-08	0.385	0.578	0.193	0.00376158	septin-8
AA-AA-10-59761839-59761845.0	chr10:59761839-59761845(+)	Psap	0.052	0.239	0.187	0.00481069	sulfated glycoprotein 1 isoform E preproprotein
AA-AA-8-108943320-108943414.0	chr8:108943320-108943414(+)	Zfp90	0.437	0.618	0.181	0.00611319	zinc finger protein 90
AA-AA-11-100887973-100887994.0	chr11:100887973-100887994(+)	Atp6v0a1	0.121	0.298	0.177	0.00714668	V-type proton ATPase 116 kDa subunit a isoform
AA-AA-5-136788878-136789184.0	chr5:136788878-136789184(-)	Cux1	0.866	0.69	-0.176	0.00677472	protein CASP isoform a
AA-AA-5-135524780-135524863.0	chr5:135524780-135524863(+)	Stx1a	0.578	0.753	0.175	0.00771902	syntaxin-1A
AA-AA-2-165671664-165671739.0	chr2:165671664-165671739(-)	Zmynd8	0.556	0.73	0.174	0.00802004	protein kinase C-binding protein 1
AA-AA-1-89303558-89303576.0	chr1:89303558-89303576(+)	Gigyf2	0.527	0.7	0.173	0.00833133	PERQ amino acid-rich with GYF domain-containing
AA-AA-X-162823322-162824883.0	chrX:162823322-162824883(+)	Gpm6b	0.382	0.21	-0.172	0.00790538	neuronal membrane glycoprotein M6-b isoform 6
AA-AA-12-110787688-110787728.0	chr12:110787688-110787728(+)	Meg3	0.782	0.953	0.171	0.00898588	Mus musculus adult male medulla oblongata cDNA, RIKEN full-length enriched library, clone:6330403F08 product:Mus musculus GTL2, imprinted maternally expressed untranslated mRNA (Gtl2), mRNA., full insert sequence.
AA-AA-5-123250602-123250641.0	chr5:123250602-123250641(-)	Anapc5	0.617	0.78	0.163	0.0120753	anaphase-promoting complex subunit 5 isoform b
AA-AA-3-33706760-33706777.0	chr3:33706760-33706777(+)	Ttc14	0.734	0.891	0.157	0.0149611	RecName: Full=Tetratricopeptide repeat protein 14; Short=TPR repeat protein 14;
AA-AA-2-181090014-181090032.0	chr2:181090014-181090032(+)	Rtel1	0.408	0.563	0.155	0.0160465	regulator of telomere elongation helicase 1
AA-AA-7-134717258-134717367.0	chr7:134717258-134717367(+)	Zfp553	0.433	0.281	-0.152	0.0163981	zinc finger protein 48
AA-AA-15-89257830-89257858.0	chr15:89257830-89257858(-)	Chkb	0.754	0.903	0.149	0.0197162	SubName: Full=Chkb protein;
AA-AA-4-135842986-135843103.0	chr4:135842986-135843103(+)	Zfp46	0.761	0.908	0.147	0.0210881	zinc finger protein 436
AA-AA-17-66152499-66152550.0	chr17:66152499-66152550(+)	Ppp4r1	0.394	0.248	-0.146	0.0201352	serine/threonine-protein phosphatase 4
AD-AD-6-124768492-124768561.0	chr6:124768492-124768561(-)	Usp5	0.141	0.645	0.504	1.58e-14	ubiquitin carboxyl-terminal hydrolase 5
AD-AD-1-178672601-178672631.0	chr1:178672601-178672631(-)	Cep170	0.235	0.606	0.371	1.17e-08	RecName: Full=Centrosomal protein of 170 kDa; Short=Cep170;
AD-AD-10-126918811-126918850.0	chr10:126918811-126918850(+)	R3hdm2	0.49	0.841	0.351	6.34e-08	R3H domain-containing protein 2 isoform 1
AD-AD-14-52508892-52509072.0	chr14:52508892-52509072(+)	Mett11d1	0.606	0.379	-0.227	0.000293584	protein RSM22 homolog, mitochondrial precursor
AD-AD-3-30502592-30502722.0	chr3:30502592-30502722(+)	Mynn	0.861	0.665	-0.196	0.00149026	myoneurin
AD-AD-6-42623351-42623377.0	chr6:42623351-42623377(-)	Fam115a	0.581	0.385	-0.196	0.00149026	hypothetical protein LOC77574
AD-AD-2-77741852-77741870.0	chr2:77741852-77741870(-)	Cwc22	0.684	0.49	-0.194	0.00164337	Mus musculus adult male corpora quadrigemina cDNA, RIKEN full-length enriched library, clone:B230213M24 product:hypothetical protein, MGC:7531, full insert sequence.
AD-AD-4-116958455-116958533.0	chr4:116958455-116958533(-)	Rnf220	0.702	0.51	-0.192	0.00181069	E3 ubiquitin-protein ligase Rnf220
AD-AD-7-138053142-138053172.0	chr7:138053142-138053172(+)	Plekha1	0.322	0.512	0.19	0.00215664	RecName: Full=Pleckstrin homology domain-containing family A member 1; Short=PH domain-containing family A member 1; AltName: Full=Tandem PH domain-containing protein 1; Short=TAPP-1;
AD-AD-8-93560449-93560497.0	chr8:93560449-93560497(+)	Chd9	0.72	0.53	-0.19	0.00199336	chromodomain-helicase-DNA-binding protein 9
AD-AD-18-75161340-75161440.0	chr18:75161340-75161440(+)	Rpl17	0.639	0.45	-0.189	0.00209083	60S ribosomal protein L17
AD-AD-5-122905901-122907311.0	chr5:122905901-122907311(-)	Atp2a2	0.936	0.75	-0.186	0.00240974	sarcoplasmic/endoplasmic reticulum calcium
AD-AD-7-138053142-138053249.0	chr7:138053142-138053249(+)	Plekha1	0.437	0.62	0.183	0.00299183	RecName: Full=Pleckstrin homology domain-containing family A member 1; Short=PH domain-containing family A member 1; AltName: Full=Tandem PH domain-containing protein 1; Short=TAPP-1;
AD-AD-15-65646973-65647040.0	chr15:65646973-65647040(+)	Efr3a	0.14	0.322	0.182	0.00313242	SubName: Full=Putative uncharacterized protein;
AD-AD-5-130221785-130221816.0	chr5:130221785-130221816(+)	Mrps17	0.369	0.192	-0.177	0.00364754	28S ribosomal protein S17, mitochondrial
AD-AD-13-60863224-60863245.0	chr13:60863224-60863245(+)	Dapk1	0.294	0.468	0.174	0.00448911	death-associated protein kinase 1
AD-AD-14-69975182-69975206.0	chr14:69975182-69975206(+)	Entpd4	0.543	0.715	0.172	0.00490144	ectonucleoside triphosphate diphosphohydrolase
AD-AD-5-34959463-34959556.0	chr5:34959463-34959556(+)	Add1	0.081	0.253	0.172	0.00490144	alpha-adducin isoform 2
AD-AD-13-100819590-100819814.0	chr13:100819590-100819814(-)	Bdp1	0.614	0.783	0.169	0.0055833	SubName: Full=Bdp1 protein; Flags: Fragment;
AD-AD-13-14095799-14095809.0	chr13:14095799-14095809(-)	Tbce	0.351	0.183	-0.168	0.00542845	Mus musculus 10 days embryo whole body cDNA, RIKEN full-length enriched library, clone:2610206D02 product:tubulin-specific chaperone e, full insert sequence.
AD-AD-10-76247815-76247884.0	chr10:76247815-76247884(-)	Pcbp3	0.2	0.364	0.164	0.00690822	Mus musculus alphaCP-3 (Pcbp3) mRNA, complete cds.
AD-AD-15-79362101-79362107.0	chr15:79362101-79362107(-)	Ddx17	0.415	0.252	-0.163	0.00672116	probable ATP-dependent RNA helicase DDX17
AD-AD-1-177811331-177811485.0	chr1:177811331-177811485(+)	Exo1	0.426	0.586	0.16	0.0081607	exonuclease 1
AD-AD-7-72444555-72444594.0	chr7:72444555-72444594(-)	Tjp1	0.765	0.922	0.157	0.00922693	tight junction protein ZO-1 isoform 1
AD-AD-2-131346004-131346907.0	chr2:131346004-131346907(+)	Smox	0.541	0.694	0.153	0.0108371	spermine oxidase isoform a
AD-AD-2-5785494-5785502.0	chr2:5785494-5785502(+)	Nudt5	0.296	0.448	0.152	0.0112759	ADP-sugar pyrophosphatase
AD-AD-2-152656121-152656276.0	chr2:152656121-152656276(-)	Bcl2l1	0.726	0.577	-0.149	0.0118921	bcl-2-like protein 1
AD-AD-5-131948107-131948128.0	chr5:131948107-131948128(-)	Auts2	0.49	0.342	-0.148	0.0123678	autism susceptibility gene 2 protein
AD-AD-10-80329405-80329460.0	chr10:80329405-80329460(+)	3110056O03Rik	0.297	0.444	0.147	0.0137094	signal peptide peptidase-like 2B
IR-IR-7-28365710-28366369.0	chr7:28365710-28366369(+)	2310022A10Rik	0.935	0.52	-0.415	3.17e-08	hypothetical protein LOC66367 isoform 1
IR-IR-2-26761513-26763612.0	chr2:26761513-26763612(-)	Med22	0.537	0.196	-0.341	5.43e-06	mediator of RNA polymerase II transcription
IR-IR-18-36841419-36841527.0	chr18:36841419-36841527(+)	Slc35a4	0.82	0.487	-0.333	8.93e-06	probable UDP-sugar transporter protein SLC35A4
IR-IR-11-79055658-79056901.0	chr11:79055658-79056901(-)	Wsb1	0.83	0.523	-0.307	4.15e-05	WD repeat and SOCS box-containing protein 1
IR-IR-7-30697314-30697608.0	chr7:30697314-30697608(+)	AK155472	0.394	0.657	0.263	6.09e-05	Mus musculus 18-day embryo whole body cDNA, RIKEN full-length enriched library, clone:1110003H10 product:weakly similar to DNA-BINDING PROTEIN (FRAGMENT) [Homo sapiens], full insert sequence.
IR-IR-15-89414438-89414774.0	chr15:89414438-89414774(-)	Rabl2a	0.801	0.548	-0.253	0.000690568	Mus musculus 18-day embryo whole body cDNA, RIKEN full-length enriched library, clone:1110031N17 product:weakly similar to RAB, MEMBER OF RAS ONCOGENE FAMILY-LIKE 2B [Homo sapiens], full insert sequence.
IR-IR-3-33957003-33957090.0	chr3:33957003-33957090(+)	Fxr1	0.187	0.422	0.235	0.000269634	fragile X mental retardation syndrome-related
IR-IR-15-89414438-89414709.0	chr15:89414438-89414709(-)	Rabl2a	0.409	0.203	-0.206	0.00527555	Mus musculus 18-day embryo whole body cDNA, RIKEN full-length enriched library, clone:1110031N17 product:weakly similar to RAB, MEMBER OF RAS ONCOGENE FAMILY-LIKE 2B [Homo sapiens], full insert sequence.
IR-IR-17-28472441-28473455.0	chr17:28472441-28473455(-)	Tead3	0.591	0.794	0.203	0.00124812	RecName: Full=Transcriptional enhancer factor TEF-5; AltName: Full=DTEF-1; AltName: Full=ETF-related factor 1; Short=ETFR-1; AltName: Full=TEA domain family member 3; Short=TEAD-3;
IR-IR-15-89259009-89259144.0	chr15:89259009-89259144(-)	Chkb	0.684	0.486	-0.198	0.00718138	SubName: Full=Chkb protein;
IR-IR-X-162823413-162824883.0	chrX:162823413-162824883(+)	Gpm6b	0.387	0.193	-0.194	0.00834474	neuronal membrane glycoprotein M6-b isoform 6
IR-IR-17-26390989-26391975.0	chr17:26390989-26391975(+)	Luc7l	0.532	0.341	-0.191	0.0093228	SubName: Full=Putative uncharacterized protein Luc7l;
IR-IR-9-107659323-107662652.0	chr9:107659323-107662652(-)	Rbm5	0.591	0.426	-0.165	0.0228715	RecName: Full=RNA-binding protein 5; AltName: Full=Putative tumor suppressor LUCA15; AltName: Full=RNA-binding motif protein 5;
IR-IR-17-33675118-33675208.0	chr17:33675118-33675208(+)	Adamts10	0.772	0.609	-0.163	0.0243924	RecName: Full=A disintegrin and metalloproteinase with thrombospondin motifs 10; Short=ADAM-TS 10; Short=ADAM-TS10; Short=ADAMTS-10; EC=3.4.24.-; Flags: Precursor;

## Sheet: NPC PTBP2 KD
Supplemental File 4: Table 4. Splicing changes identified by RNA-seq following PTB protein depletion in NPCs.
Description: RNAseq reads from 46C NPCs treated with siControl, siPtbp1, siPtbp1/2, and siPtbp2 were subjected to Splicetrap analyses (see Methods). Events with a change in PSI of greater than or equal to 15% are shown with genome coordinates and p-values.
SpliceTrap event	Coordinates	Genesymbol	NPC siControl PSI	NPC siPtbp2 PSI	dPSI PTBP2 KD	p-value	Description
CA-CS-18-38491621-38491806.0	chr18:38491621-38491806(-)	Gnpda1	0.428	0.802	0.374	2.57e-40	glucosamine-6-phosphate isomerase 1
CA-CA-2-157386948-157387029.0	chr2:157386948-157387029(+)	Nnat	0.59	0.928	0.338	2.83e-33	neuronatin isoform alpha
CA-CA-2-157386948-157387024.1	chr2:157386948-157387024(+)	Blcap	0.438	0.754	0.316	2.56e-29	bladder cancer-associated protein
CA-CA-7-112786332-112786554.0	chr7:112786332-112786554(-)	Arfip2	0.669	0.971	0.302	6.15e-27	arfaptin-2
CA-CS-16-46438042-46438181.1	chr16:46438042-46438181(-)	Pvrl3	0.669	0.958	0.289	8.02e-25	poliovirus receptor-related protein 3 isoform
CA-CS-13-104554375-104554499.0	chr13:104554375-104554499(-)	Srsf12	0.956	0.682	-0.274	6.81e-23	splicing factor, arginine/serine-rich 12
CA-CA-16-16318856-16318934.0	chr16:16318856-16318934(-)	Dnm1l	0.45	0.713	0.263	7.23e-21	dynamin-1-like protein isoform b
CA-CS-10-66679730-66679855.0	chr10:66679730-66679855(+)	mKIAA1380	0.599	0.853	0.254	1.39e-19	Mus musculus 0 day neonate kidney cDNA, RIKEN full-length enriched library, clone:D630035I23 product:CDNA FLJ14374 FIS, CLONE HEMBA1001635, WEAKLY SIMILAR TO TESTIS SPECIFIC PROTEIN A (FRAGMENT) homolog [Homo sapiens], full insert sequence.
CA-CA-12-113031859-113031910.0	chr12:113031859-113031910(+)	Klc1	0.493	0.741	0.248	9.42e-19	kinesin light chain 1 isoform 1A
CA-CA-6-49202801-49203107.0	chr6:49202801-49203107(-)	Tra2a	0.537	0.294	-0.243	1.99e-18	transformer-2 protein homolog alpha
CA-CA-4-104404674-104404785.0	chr4:104404674-104404785(+)	Dab1	0.67	0.91	0.24	1.13e-17	disabled homolog 1 isoform 2
CA-CS-11-115450169-115450286.0	chr11:115450169-115450286(-)	Gga3	0.664	0.904	0.24	1.13e-17	ADP-ribosylation factor-binding protein GGA3
CA-CS-13-14144544-14144660.0	chr13:14144544-14144660(-)	Ggps1	0.626	0.865	0.239	1.53e-17	geranylgeranyl pyrophosphate synthase
CA-CS-6-119893823-119893884.0	chr6:119893823-119893884(-)	Wnk1	0.593	0.829	0.236	3.79e-17	serine/threonine-protein kinase WNK1 isoform 5
CA-CS-2-20727401-20729000.0	chr2:20727401-20729000(+)	Etl4	0.529	0.761	0.232	1.25e-16	sickle tail protein isoform c
CA-CA-X-130843104-130843172.0	chrX:130843104-130843172(+)	Cenpi	0.49	0.719	0.229	3.01e-16	centromere protein I
CA-CA-7-52135936-52136008.0	chr7:52135936-52136008(-)	Med25	0.647	0.87	0.223	1.69e-15	mediator of RNA polymerase II transcription
CA-CS-5-147272540-147272716.0	chr5:147272540-147272716(+)	Wasf3	0.742	0.964	0.222	2.25e-15	wiskott-Aldrich syndrome protein family member
CA-CA-8-74453036-74453097.0	chr8:74453036-74453097(+)	Zfp617	0.803	0.582	-0.221	1.42e-15	zinc finger protein 617
CA-CS-11-100581228-100581482.0	chr11:100581228-100581482(-)	Rab5c	0.729	0.95	0.221	2.98e-15	ras-related protein Rab-5C
CA-CS-16-94606942-94607030.1	chr16:94606942-94607030(+)	Ttc3	0.664	0.882	0.218	6.9e-15	SubName: Full=Putative uncharacterized protein;
CA-CS-17-36035201-36035295.0	chr17:36035201-36035295(-)	AK034502	0.628	0.845	0.217	9.11e-15	Mus musculus adult male testis cDNA, RIKEN full-length enriched library, clone:1700030L11 product:Mrps18b, full insert sequence.
CA-CS-4-40962235-40962466.0	chr4:40962235-40962466(+)	Nfx1	0.628	0.842	0.214	2.08e-14	transcriptional repressor NF-X1
CA-CS-10-25215250-25215397.0	chr10:25215250-25215397(+)	Epb4.1l2	0.573	0.783	0.21	6.13e-14	band 4.1-like protein 2
CA-CA-16-18623413-18623546.0	chr16:18623413-18623546(-)	2015-09-05	0.533	0.742	0.209	8.01e-14	septin-5
CA-CA-4-63645493-63645766.0	chr4:63645493-63645766(-)	Tnc	0.316	0.524	0.208	1.04e-13	tenascin
CA-CA-19-35046886-35046988.0	chr19:35046886-35046988(+)	Kif20b	0.303	0.509	0.206	1.77e-13	kinesin-like protein KIF20B
CA-CA-2-124486440-124486497.2	chr2:124486440-124486497(+)	Sema6d	0.791	0.585	-0.206	8.86e-14	semaphorin-6D isoform 2
CA-CS-1-90164522-90164601.1	chr1:90164522-90164601(-)	Hjurp	0.634	0.838	0.204	2.99e-13	Holliday junction recognition protein
CA-CA-2-20723168-20723288.0	chr2:20723168-20723288(+)	Etl4	0.604	0.806	0.202	5.03e-13	sickle tail protein isoform c
CA-CA-X-132278101-132278153.0	chrX:132278101-132278153(+)	Armcx5	0.478	0.678	0.2	8.4e-13	armadillo repeat-containing X-linked protein 5
CA-CS-9-13617076-13617154.0	chr9:13617076-13617154(-)	Cep57	0.522	0.721	0.199	1.08e-12	centrosomal protein of 57 kDa
CA-CA-2-90905062-90905164.0	chr2:90905062-90905164(-)	Slc39a13	0.692	0.89	0.198	1.4e-12	zinc transporter ZIP13
CA-CA-4-151357743-151357845.0	chr4:151357743-151357845(-)	Thap3	0.697	0.895	0.198	1.4e-12	THAP domain-containing protein 3 isoform 1
CA-CS-10-59355419-59355605.1	chr10:59355419-59355605(+)	Dnajb12	0.727	0.924	0.197	1.8e-12	dnaJ homolog subfamily B member 12
CA-CA-6-76852280-76852424.0	chr6:76852280-76852424(-)	Ctnna2	0.426	0.622	0.196	2.31e-12	catenin alpha-2 isoform 2
CA-CA-19-23289644-23289689.0	chr19:23289644-23289689(-)	Smc5	0.623	0.818	0.195	2.97e-12	structural maintenance of chromosomes protein 5
CA-CS-9-44761024-44761198.0	chr9:44761024-44761198(-)	Ube4a	0.593	0.788	0.195	2.97e-12	ubiquitin conjugation factor E4 A
CA-CA-2-59914917-59914968.0	chr2:59914917-59914968(-)	Baz2b	0.577	0.771	0.194	3.81e-12	bromodomain adjacent to zinc finger domain, 2B
CA-CA-5-139706726-139706792.1	chr5:139706726-139706792(+)	Unc84a	0.762	0.569	-0.193	2.54e-12	Mus musculus 0 day neonate skin cDNA, RIKEN full-length enriched library, clone:4632417G13 product:SAD1-UNC84-LIKE PROTEIN (FRAGMENT) homolog [Mus musculus], full insert sequence.
CA-CA-1-138070048-138070228.0	chr1:138070048-138070228(+)	Kif21b	0.091	0.281	0.19	1.02e-11	kinesin-like protein KIF21B
CA-CA-11-70787303-70787415.0	chr11:70787303-70787415(+)	Rpain	0.618	0.806	0.188	1.65e-11	RPA-interacting protein
CA-CA-X-54044415-54044615.0	chrX:54044415-54044615(+)	Fhl1	0.313	0.501	0.188	1.65e-11	four and a half LIM domains protein 1 isoform 3
CA-CA-11-116028446-116028542.0	chr11:116028446-116028542(-)	Fbf1	0.409	0.594	0.185	3.38e-11	fas-binding factor 1
CA-CA-3-27047716-27047809.0	chr3:27047716-27047809(-)	Ect2	0.484	0.3	-0.184	2.3e-11	SubName: Full=Ect2 oncogene, isoform CRA_e; SubName: Full=Putative uncharacterized protein;
CA-CA-11-77668179-77668224.0	chr11:77668179-77668224(+)	Myo18a	0.837	0.654	-0.183	2.92e-11	myosin-XVIIIa
CA-CA-8-13261384-13261467.0	chr8:13261384-13261467(-)	Dcun1d2	0.551	0.734	0.183	5.42e-11	DCN1-like protein 2 isoform a
CA-CA-11-106905805-106905979.0	chr11:106905805-106905979(-)	Bptf	0.594	0.412	-0.182	3.7e-11	Mus musculus 3 days neonate thymus cDNA, RIKEN full-length enriched library, clone:A630020C03 product:fetal Alzheimer antigen, full insert sequence.
CA-CS-17-56534212-56534312.1	chr17:56534212-56534312(+)	Kdm4b	0.772	0.953	0.181	8.64e-11	lysine-specific demethylase 4B
CA-CS-7-130287263-130287351.0	chr7:130287263-130287351(+)	Tnrc6a	0.935	0.754	-0.181	4.69e-11	RecName: Full=Trinucleotide repeat-containing gene 6A protein;
CA-CA-1-74506488-74506554.0	chr1:74506488-74506554(-)	Usp37	0.644	0.464	-0.18	5.93e-11	ubiquitin carboxyl-terminal hydrolase 37
CA-CA-6-97155299-97155341.0	chr6:97155299-97155341(-)	Uba3	0.559	0.739	0.18	1.09e-10	NEDD8-activating enzyme E1 catalytic subunit
CA-CA-7-105741840-105742320.0	chr7:105741840-105742320(-)	2210018M11Rik	0.645	0.825	0.18	1.09e-10	protein EMSY
CA-CS-5-106317452-106317858.0	chr5:106317452-106317858(+)	Zfp326	0.583	0.763	0.18	1.09e-10	zinc finger protein 326
CA-CA-7-105793676-105793718.0	chr7:105793676-105793718(-)	2210018M11Rik	0.286	0.463	0.177	2.17e-10	protein EMSY
CA-CS-17-36035332-36035412.0	chr17:36035332-36035412(-)	AK034502	0.621	0.798	0.177	2.17e-10	Mus musculus adult male testis cDNA, RIKEN full-length enriched library, clone:1700030L11 product:Mrps18b, full insert sequence.
CA-CS-5-30080081-30080192.1	chr5:30080081-30080192(+)	Dnajb6	0.781	0.958	0.177	2.17e-10	dnaJ homolog subfamily B member 6 isoform c
CA-CS-16-36907907-36907981.1	chr16:36907907-36907981(+)	Golgb1	0.702	0.878	0.176	2.72e-10	golgi autoantigen, golgin subfamily b,
CA-CA-17-56568521-56568580.0	chr17:56568521-56568580(-)	Ptprs	0.384	0.558	0.174	4.26e-10	receptor-type tyrosine-protein phosphatase S
CA-CS-2-120188614-120188676.1	chr2:120188614-120188676(-)	Tmem87a	0.806	0.632	-0.174	2.36e-10	Mus musculus adult retina cDNA, RIKEN full-length enriched library, clone:A930025J12 product:weakly similar to CG17660 PROTEIN [Drosophila melanogaster], full insert sequence.
CA-CA-7-148519909-148520002.0	chr7:148519909-148520002(+)	Deaf1	0.723	0.896	0.173	5.32e-10	deformed epidermal autoregulatory factor 1
CA-CA-3-88973539-88973624.0	chr3:88973539-88973624(+)	Clk2	0.679	0.85	0.171	8.28e-10	dual specificity protein kinase CLK2 isoform 2
CA-CS-10-79321496-79321569.0	chr10:79321496-79321569(+)	Ptbp1	0.888	0.717	-0.171	4.63e-10	polypyrimidine tract-binding protein 1 isoform
CA-CS-15-102032874-102033005.0	chr15:102032874-102033005(-)	Csad	0.748	0.919	0.171	8.28e-10	Mus musculus adult male liver cDNA, RIKEN full-length enriched library, clone:1300015E02 product:deoxyribonuclease II alpha, full insert sequence.
CA-CA-4-107522708-107522747.0	chr4:107522708-107522747(+)	Lrp8	0.631	0.461	-0.17	5.79e-10	low-density lipoprotein receptor-related protein
CA-CA-11-120474343-120474397.0	chr11:120474343-120474397(-)	Pcyt2	0.518	0.687	0.169	1.28e-09	ethanolamine-phosphate cytidylyltransferase
CA-CA-7-51503279-51503429.0	chr7:51503279-51503429(+)	2410002F23Rik	0.552	0.721	0.169	1.28e-09	hypothetical protein LOC668661
CA-CA-9-43949357-43949475.1	chr9:43949357-43949475(+)	Mcam	0.789	0.957	0.168	1.59e-09	cell surface glycoprotein MUC18 precursor
CA-CA-14-37703527-37703612.0	chr14:37703527-37703612(-)	Gcap14	0.649	0.816	0.167	1.97e-09	granule cell antiserum positive 14 isoform 2
CA-CA-5-82092410-82092449.0	chr5:82092410-82092449(+)	Lphn3	0.339	0.505	0.166	2.45e-09	latrophilin-3
CA-CA-3-87566133-87566203.0	chr3:87566133-87566203(-)	Pear1	0.442	0.607	0.165	3.03e-09	platelet endothelial aggregation receptor 1
CA-CA-7-4386595-4386700.0	chr7:4386595-4386700(-)	Rdh13	0.852	0.688	-0.164	2.14e-09	retinol dehydrogenase 13
CA-CS-12-110787688-110787762.2	chr12:110787688-110787762(+)	Meg3	0.831	0.995	0.164	3.74e-09	Mus musculus adult male medulla oblongata cDNA, RIKEN full-length enriched library, clone:6330403F08 product:Mus musculus GTL2, imprinted maternally expressed untranslated mRNA (Gtl2), mRNA., full insert sequence.
CA-CS-8-73121911-73122019.0	chr8:73121911-73122019(-)	Ssbp4	0.69	0.852	0.162	5.69e-09	single stranded DNA binding protein 4
CA-CS-11-69160119-69160315.0	chr11:69160119-69160315(-)	Chd3	0.751	0.912	0.161	7.01e-09	SubName: Full=Chd3 protein;
CA-CS-11-106915769-106916632.0	chr11:106915769-106916632(-)	Bptf	0.897	0.737	-0.16	5e-09	bromodomain PHD finger transcription factor
CA-CA-6-85087054-85087107.0	chr6:85087054-85087107(-)	Spr	0.817	0.658	-0.159	6.16e-09	sepiapterin reductase
CA-CS-10-20727557-20727584.0	chr10:20727557-20727584(+)	Ahi1	0.83	0.989	0.159	1.06e-08	jouberin isoform 1
CA-CS-11-117602958-117603132.0	chr11:117602958-117603132(+)	Tnrc6c	0.617	0.775	0.158	1.3e-08	trinucleotide repeat-containing gene 6C protein
CA-CS-17-25520017-25520210.0	chr17:25520017-25520210(-)	Cacna1h	0.821	0.979	0.158	1.3e-08	voltage-dependent T-type calcium channel subunit
CA-CA-10-29081090-29081151.1	chr10:29081090-29081151(-)	Rnf146	0.559	0.402	-0.157	9.32e-09	RING finger protein 146
CA-CA-10-40173820-40173878.0	chr10:40173820-40173878(+)	Cdk19	0.62	0.777	0.157	1.59e-08	SubName: Full=Cdc2l6 protein; SubName: Full=Cell division cycle 2-like 6 (CDK8-like), isoform CRA_a;
CA-CA-15-63942467-63942638.0	chr15:63942467-63942638(-)	Asap1	0.687	0.844	0.157	1.59e-08	arf-GAP with SH3 domain, ANK repeat and PH
CA-CA-18-23758903-23758912.0	chr18:23758903-23758912(+)	Dtna	0.104	0.261	0.157	1.59e-08	dystrobrevin alpha isoform 2
CA-CA-2-22818733-22818748.0	chr2:22818733-22818748(-)	Abi1	0.274	0.431	0.157	1.59e-08	abl interactor 1 isoform 4
CA-CS-7-28449968-28450117.0	chr7:28449968-28450117(-)	Map3k10	0.704	0.548	-0.156	1.14e-08	mitogen-activated protein kinase kinase kinase
CA-CA-4-129692178-129692277.0	chr4:129692178-129692277(+)	Bai2	0.099	0.254	0.155	2.38e-08	brain-specific angiogenesis inhibitor 2 isoform
CA-CS-9-50490641-50490731.0	chr9:50490641-50490731(-)	Dixdc1	0.575	0.73	0.155	2.38e-08	dixin
CA-CS-17-56573875-56574020.0	chr17:56573875-56574020(-)	Ptprs	0.566	0.72	0.154	2.91e-08	receptor-type tyrosine-protein phosphatase S
CA-CS-11-117602982-117603132.0	chr11:117602982-117603132(+)	Tnrc6c	0.665	0.818	0.153	3.54e-08	trinucleotide repeat-containing gene 6C protein
CA-CA-15-10519013-10519100.0	chr15:10519013-10519100(-)	Rai14	0.381	0.533	0.152	4.31e-08	ankycorbin
CA-CS-12-110787728-110787762.0	chr12:110787728-110787762(+)	Meg3	0.55	0.702	0.152	4.31e-08	Mus musculus adult male medulla oblongata cDNA, RIKEN full-length enriched library, clone:6330403F08 product:Mus musculus GTL2, imprinted maternally expressed untranslated mRNA (Gtl2), mRNA., full insert sequence.
CA-CS-2-29748963-29749089.0	chr2:29748963-29749089(+)	Odf2	0.79	0.942	0.152	4.31e-08	outer dense fiber protein 2 isoform b
CA-CS-4-40215336-40215534.0	chr4:40215336-40215534(-)	Topors	0.541	0.693	0.152	4.31e-08	E3 ubiquitin-protein ligase Topors
CA-CA-4-86459685-86459832.0	chr4:86459685-86459832(+)	Dennd4c	0.747	0.596	-0.151	3.13e-08	DENN domain-containing protein 4C isoform 2
CA-CS-11-23220660-23220748.1	chr11:23220660-23220748(+)	Usp34	0.993	0.842	-0.151	3.13e-08	Mus musculus 2 days neonate sympathetic ganglion cDNA, RIKEN full-length enriched library, clone:7120448K24 product:hypothetical Glutamic acid-rich region profile/Serine-rich region profile containing protein, full insert sequence.
CA-CS-15-97796677-97796741.0	chr15:97796677-97796741(+)	Tmem106c	0.848	0.999	0.151	5.25e-08	transmembrane protein 106C
CA-CS-16-16318537-16318570.0	chr16:16318537-16318570(-)	Dnm1l	0.323	0.474	0.151	5.25e-08	dynamin-1-like protein isoform b
CA-CA-5-124085182-124085287.0	chr5:124085182-124085287(-)	Clip1	0.195	0.345	0.15	6.37e-08	SubName: Full=Putative uncharacterized protein Clip1;
CA-CA-7-52405033-52405136.0	chr7:52405033-52405136(-)	Aldh16a1	0.766	0.916	0.15	6.37e-08	aldehyde dehydrogenase family 16 member A1
CA-CA-1-120438251-120438275.0	chr1:120438251-120438275(+)	Clasp1	0.434	0.583	0.149	7.73e-08	CLIP-associating protein 1 isoform 1
CA-CA-4-141193339-141193399.0	chr4:141193339-141193399(-)	Plekhm2	0.315	0.166	-0.149	4.65e-08	pleckstrin homology domain-containing family M
CA-CA-9-116537007-116537055.0	chr9:116537007-116537055(-)	Rbms3	0.766	0.617	-0.149	4.65e-08	RNA-binding motif, single-stranded-interacting
CA-CS-1-191678803-191678947.1	chr1:191678803-191678947(+)	Ptpn14	0.785	0.934	0.149	7.73e-08	tyrosine-protein phosphatase non-receptor type
CA-CA-11-54485156-54485180.0	chr11:54485156-54485180(+)	Rapgef6	0.242	0.389	0.147	1.13e-07	Rap guanine nucleotide exchange factor (GEF) 6
CA-CA-3-129723455-129723560.0	chr3:129723455-129723560(-)	Sec24b	0.518	0.665	0.147	1.13e-07	protein transport protein Sec24B
CA-CA-5-144090356-144090576.0	chr5:144090356-144090576(-)	Zdhhc4	0.164	0.311	0.147	1.13e-07	probable palmitoyltransferase ZDHHC4
CA-CA-9-113784382-113784445.0	chr9:113784382-113784445(+)	Clasp2	0.314	0.461	0.147	1.13e-07	Mus musculus partial mRNA for CLIP-associating protein CLASP2, alternatively spliced.
CA-CA-X-103079645-103079759.0	chrX:103079645-103079759(-)	Atrx	0.832	0.685	-0.147	6.86e-08	transcriptional regulator ATRX
CA-CS-17-10406223-10407059.0	chr17:10406223-10407059(-)	Qk	0.365	0.512	0.147	1.13e-07	protein quaking isoform 1
CA-CS-2-3222668-3222711.0	chr2:3222668-3222711(+)	Nmt2	0.787	0.64	-0.147	6.86e-08	glycylpeptide N-tetradecanoyltransferase 2
CA-CS-6-90614015-90614065.0	chr6:90614015-90614065(-)	Iqsec1	0.816	0.669	-0.147	6.86e-08	IQ motif and SEC7 domain-containing protein 1
CA-CS-9-49331626-49331751.0	chr9:49331626-49331751(-)	Gm11149	0.774	0.921	0.147	1.13e-07	Mus musculus adult male testis cDNA, RIKEN full-length enriched library, clone:4930533K04 product:neural cell adhesion molecule 1, full insert sequence.
CA-CA-4-59559020-59559054.0	chr4:59559020-59559054(-)	Rod1	0.222	0.368	0.146	1.37e-07	regulator of differentiation 1 isoform 1
CA-CS-5-31164870-31165778.0	chr5:31164870-31165778(+)	Mapre3	0.677	0.531	-0.146	8.32e-08	microtubule-associated protein RP/EB family
CA-CA-10-115941090-115941170.0	chr10:115941090-115941170(-)	Cnot2	0.606	0.751	0.145	1.66e-07	CCR4-NOT transcription complex subunit 2 isoform
CA-CA-16-32680985-32681081.0	chr16:32680985-32681081(+)	Tnk2	0.696	0.841	0.145	1.66e-07	activated CDC42 kinase 1 isoform 1
CA-CS-1-66458980-66462721.0	chr1:66458980-66462721(+)	Mtap2	0.447	0.592	0.145	1.66e-07	microtubule-associated protein 2 isoform 1
CA-CS-12-74381942-74382643.0	chr12:74381942-74382643(-)	Trmt5	0.468	0.613	0.145	1.66e-07	RecName: Full=tRNA (guanine-N(1)-)-methyltransferase; EC=2.1.1.31; AltName: Full=M1G-methyltransferase; AltName: Full=tRNA [GM37] methyltransferase; AltName: Full=tRNA methyltransferase 5;
CA-CS-6-25698290-25698382.0	chr6:25698290-25698382(-)	Pot1a	0.854	0.999	0.145	1.66e-07	protection of telomeres protein 1
AA-AA-3-87731637-87731677.0	chr3:87731637-87731677(-)	BC023814	0.733	0.94	0.207	0.000292	hypothetical protein LOC229503
AA-AA-11-79055658-79057077.0	chr11:79055658-79057077(-)	Wsb1	0.83	0.63	-0.2	0.000402	WD repeat and SOCS box-containing protein 1
AA-AA-X-98736098-98736161.0	chrX:98736098-98736161(+)	Taf1	0.569	0.757	0.188	0.000898	transcription initiation factor TFIID subunit 1
AA-AA-1-38131288-38131868.0	chr1:38131288-38131868(-)	Rev1	0.517	0.332	-0.185	0.000963	DNA repair protein REV1
AA-AA-4-150457970-150458309.0	chr4:150457970-150458309(-)	Camta1	0.277	0.45	0.173	0.00204184	RecName: Full=Calmodulin-binding transcription activator 1;
AA-AA-14-70886079-70886737.0	chr14:70886079-70886737(-)	mKIAA4159	0.488	0.319	-0.169	0.00229481	Mus musculus adult male liver cDNA, RIKEN full-length enriched library, clone:1300013K14 product:bone morphogenetic protein 1, full insert sequence.
AA-AA-7-51502607-51502620.0	chr7:51502607-51502620(+)	2410002F23Rik	0.424	0.583	0.159	0.00416934	hypothetical protein LOC668661
AA-AA-3-94291624-94291708.0	chr3:94291624-94291708(+)	Celf3	0.279	0.437	0.158	0.00437905	CUGBP Elav-like family member 3
AA-AA-18-75679692-75679761.0	chr18:75679692-75679761(-)	Gm672	0.269	0.426	0.157	0.00459813	CBP80/20-dependent translation initiation
AA-AA-3-99963843-99963898.0	chr3:99963843-99963898(-)	Wdr3	0.757	0.914	0.157	0.00459813	WD repeat-containing protein 3
AA-AA-5-135524780-135524863.0	chr5:135524780-135524863(+)	Stx1a	0.578	0.732	0.154	0.00531524	syntaxin-1A
AA-AA-15-102351551-102351568.2	chr15:102351551-102351568(+)	Tarbp2	0.731	0.881	0.15	0.00642538	SubName: Full=Putative uncharacterized protein;
AD-AD-10-126918811-126918850.0	chr10:126918811-126918850(+)	R3hdm2	0.49	0.716	0.226	5.05e-05	R3H domain-containing protein 2 isoform 1
AD-AD-2-5785494-5785502.0	chr2:5785494-5785502(+)	Nudt5	0.296	0.519	0.223	6.25e-05	ADP-sugar pyrophosphatase
AD-AD-2-153246267-153246285.0	chr2:153246267-153246285(-)	8430427H17Rik	0.519	0.736	0.217	9.5e-05	hypothetical protein LOC329540 isoform 1
AD-AD-18-75161340-75161440.0	chr18:75161340-75161440(+)	Rpl17	0.639	0.438	-0.201	0.000212958	60S ribosomal protein L17
AD-AD-13-60863224-60863245.0	chr13:60863224-60863245(+)	Dapk1	0.294	0.494	0.2	0.000294213	death-associated protein kinase 1
AD-AD-3-30502592-30502722.0	chr3:30502592-30502722(+)	Mynn	0.861	0.665	-0.196	0.00029443	myoneurin
AD-AD-1-187090893-187090953.0	chr1:187090893-187090953(+)	Rab3gap2	0.602	0.786	0.184	0.000791087	rab3 GTPase-activating protein non-catalytic
AD-AD-9-95940263-95940275.0	chr9:95940263-95940275(+)	Xrn1	0.293	0.472	0.179	0.00106178	5'-3' exoribonuclease 1
AD-AD-11-75506064-75506234.0	chr11:75506064-75506234(+)	Crk	0.483	0.653	0.17	0.0017718	adapter molecule crk
AD-AD-2-131346004-131346907.0	chr2:131346004-131346907(+)	Smox	0.541	0.706	0.165	0.00233191	spermine oxidase isoform a
AD-AD-13-100819590-100819814.0	chr13:100819590-100819814(-)	Bdp1	0.614	0.769	0.155	0.00395597	SubName: Full=Bdp1 protein; Flags: Fragment;
AD-AD-7-133611933-133611986.1	chr7:133611933-133611986(-)	Psmbeta	0.376	0.531	0.155	0.00395597	Mus musculus Pro-rich, PH and SH2 domain-containing signaling mediator beta (Psmbeta) mRNA, complete cds.
AD-AD-14-69975182-69975206.0	chr14:69975182-69975206(+)	Entpd4	0.543	0.697	0.154	0.00416434	ectonucleoside triphosphate diphosphohydrolase
AD-AD-8-87213248-87213275.1	chr8:87213248-87213275(+)	Trmt1	0.892	0.741	-0.151	0.00395831	SubName: Full=Putative uncharacterized protein Trmt1;
AD-AD-8-107852358-107852384.0	chr8:107852358-107852384(+)	Tmem208	0.356	0.21	-0.146	0.00510231	transmembrane protein 208
AD-AD-10-80072169-80072203.0	chr10:80072169-80072203(+)	Scamp4	0.831	0.976	0.145	0.00652817	secretory carrier-associated membrane protein 4
IR-IR-15-89259009-89259144.0	chr15:89259009-89259144(-)	Chkb	0.684	0.428	-0.256	1.33e-05	SubName: Full=Chkb protein;
IR-IR-10-81043076-81043228.0	chr10:81043076-81043228(+)	Tle2	0.938	0.693	-0.245	3e-05	transducin-like enhancer protein 2
IR-IR-11-79055658-79056901.0	chr11:79055658-79056901(-)	Wsb1	0.83	0.625	-0.205	0.000438343	WD repeat and SOCS box-containing protein 1
IR-IR-15-89258975-89259144.0	chr15:89258975-89259144(-)	Chkb	0.59	0.415	-0.175	0.00245203	SubName: Full=Chkb protein;
IR-IR-17-33675118-33675208.0	chr17:33675118-33675208(+)	Adamts10	0.772	0.617	-0.155	0.00674559	RecName: Full=A disintegrin and metalloproteinase with thrombospondin motifs 10; Short=ADAM-TS 10; Short=ADAM-TS10; Short=ADAMTS-10; EC=3.4.24.-; Flags: Precursor;
IR-IR-15-89414438-89414709.0	chr15:89414438-89414709(-)	Rabl2a	0.409	0.262	-0.147	0.00981257	Mus musculus 18-day embryo whole body cDNA, RIKEN full-length enriched library, clone:1110031N17 product:weakly similar to RAB, MEMBER OF RAS ONCOGENE FAMILY-LIKE 2B [Homo sapiens], full insert sequence.
IR-IR-7-51807606-51807876.0	chr7:51807606-51807876(-)	Nr1h2	0.671	0.524	-0.147	0.00981257	oxysterols receptor LXR-beta
