# Supplementary material for: The splicing regulator PTBP1 controls the activity of the transcription factor Pbx1 during neuronal differentiation
Source: eLife. 2015 Dec 24;4:e09268. doi: 10.7554/eLife.09268 (PMC4755740; doi:10.7554/eLife.09268)
Supplement: Figure 2—source data 4. — DOI: http://dx.doi.org/10.7554/eLife.09268.011 [file elife-09268-fig2-data4.xlsx]

## Sheet: NPC PTBP1 KD
Supplemental File 5: Table 5. Neuronal cassette exons regulated by the PTB proteins in NPCs.
Description: Splicing changes following PTB protein depletion in NPCs (Supplemental File 4: Table 4) were overlapped with splicing changes between NPCs and MNs (Supplemental File 1: Table 1). Cassette exons with a change in PSI of greater than or equal to 15% are shown with genome coordinates and p-values.
SpliceTrap event	Coordinates	Genesymbol	NPC siControl PSI	NPC siPtbp1 PSI	dPSI PTBP1 KD	p-value	NPC PSI	MN PSI	dPSI MN-NPC	p-value	Description
CA-CA-1-36404061-36404139.0	chr1:36404061-36404139(-)	Kiaa1310	0.157	0.799	0.642	8.44e-90	0.315	0.753	0.438	1.31e-17	RecName: Full=Uncharacterized protein KIAA1310;
CA-CA-2-37660591-37660720.0	chr2:37660591-37660720(-)	Dennd1a	0.386	0.928	0.542	1.39e-64	0.603	0.892	0.289	1.08e-08	DENN domain-containing protein 1A
CA-CA-4-59559020-59559054.0	chr4:59559020-59559054(-)	Rod1	0.222	0.721	0.499	4.79e-55	0.269	0.537	0.268	1.02e-07	regulator of differentiation 1 isoform 1
CA-CA-12-56836020-56836161.0	chr12:56836020-56836161(-)	Ralgapa1	0.214	0.695	0.481	2.76e-51	0.184	0.828	0.644	9.86e-36	ral GTPase-activating protein subunit alpha-1
CA-CA-11-70422909-70422933.0	chr11:70422909-70422933(+)	Mink1	0.337	0.755	0.418	3.31e-39	0.357	0.947	0.59	2.5e-30	misshapen-like kinase 1 isoform 1
CA-CA-17-37204158-37204309.0	chr17:37204158-37204309(+)	Gabbr1	0.559	0.957	0.398	1.01e-35	0.678	0.994	0.316	4.75e-10	gamma-aminobutyric acid type B receptor subunit
CA-CA-11-49977663-49977714.0	chr11:49977663-49977714(+)	Tbc1d9b	0.237	0.622	0.385	1.5e-33	0.275	0.783	0.508	5.19e-23	TBC1 domain family member 9B
CA-CA-2-29565675-29565828.0	chr2:29565675-29565828(+)	Rapgef1	0.121	0.499	0.378	2.08e-32	0.168	0.629	0.461	2.67e-19	Rap guanine nucleotide exchange factor (GEF) 1
CA-CA-6-76852280-76852424.0	chr6:76852280-76852424(-)	Ctnna2	0.426	0.798	0.372	1.9e-31	0.392	0.831	0.439	1.11e-17	catenin alpha-2 isoform 2
CA-CA-15-99567977-99568084.0	chr15:99567977-99568084(-)	Lass5	0.103	0.465	0.362	7.04e-30	0.125	0.751	0.626	7.02e-34	LAG1 longevity assurance homolog 5
CA-CA-11-29605534-29605591.0	chr11:29605534-29605591(+)	Rtn4	0.274	0.626	0.352	2.37e-28	0.213	0.44	0.227	5.25e-06	reticulon-4 isoform A
CA-CA-14-31836252-31836365.1	chr14:31836252-31836365(+)	Pbrm1	0.326	0.676	0.35	4.72e-28	0.288	0.801	0.513	1.99e-23	SubName: Full=Putative uncharacterized protein Pbrm1;
CA-CA-6-119903788-119904250.0	chr6:119903788-119904250(-)	Wnk1	0.402	0.731	0.329	5.29e-25	0.48	0.715	0.235	2.55e-06	serine/threonine-protein kinase WNK1 isoform 5
CA-CA-8-13938921-13938948.0	chr8:13938921-13938948(+)	Fbxo25	0.14	0.469	0.329	5.29e-25	0.129	0.899	0.77	3.77e-50	F-box only protein 25
CA-CA-13-97386948-97387026.0	chr13:97386948-97387026(+)	Col4a3bp	0.541	0.867	0.326	1.39e-24	0.378	0.877	0.499	2.84e-22	collagen type IV alpha-3-binding protein isoform
CA-CA-11-116158884-116158977.0	chr11:116158884-116158977(-)	Exoc7	0.121	0.442	0.321	6.87e-24	0.236	0.643	0.407	1.82e-15	exocyst complex component 7 isoform 1
CA-CS-2-30900401-30900416.0	chr2:30900401-30900416(-)	Fnbp1	0.092	0.413	0.321	6.87e-24	0.1	0.707	0.607	5.58e-32	formin-binding protein 1 isoform e
CA-CA-19-5903730-5903772.0	chr19:5903730-5903772(-)	Dpf2	0.103	0.416	0.313	8.37e-23	0.094	0.425	0.331	7.48e-11	zinc finger protein ubi-d4
CA-CA-8-86450160-86450175.0	chr8:86450160-86450175(+)	Lphn1	0.169	0.479	0.31	2.1e-22	0.207	0.72	0.513	1.99e-23	latrophilin-1 precursor
CA-CA-5-82092410-82092449.0	chr5:82092410-82092449(+)	Lphn3	0.339	0.646	0.307	5.24e-22	0.512	0.992	0.48	9.3e-21	latrophilin-3
CA-CA-1-130087214-130087316.0	chr1:130087214-130087316(+)	R3hdm1	0.406	0.697	0.291	5.89e-20	0.356	0.667	0.311	8.65e-10	R3H domain (binds single-stranded nucleic
CA-CA-16-32678754-32678799.0	chr16:32678754-32678799(+)	Tnk2	0.113	0.398	0.285	3.24e-19	0.141	0.329	0.188	0.000127598	activated CDC42 kinase 1 isoform 1
CA-CA-11-29606409-29608770.0	chr11:29606409-29608770(+)	Rtn4	0.395	0.646	0.251	2.66e-15	0.456	0.811	0.355	3.27e-12	reticulon-4 isoform A
CA-CA-4-98660337-98660427.0	chr4:98660337-98660427(-)	Dock7	0.362	0.609	0.247	7.14e-15	0.381	0.848	0.467	9.39e-20	dedicator of cytokinesis protein 7
CA-CA-1-9661659-9661839.0	chr1:9661659-9661839(-)	Mybl1	0.517	0.763	0.246	9.12e-15	0.444	0.637	0.193	8.73e-05	myb-related protein A
CA-CA-2-84466176-84466294.0	chr2:84466176-84466294(-)	Ctnnd1	0.188	0.434	0.246	9.12e-15	0.15	0.619	0.469	6.61e-20	catenin delta-1 isoform 1
CA-CA-1-40065175-40065184.0	chr1:40065175-40065184(+)	Map4k4	0.653	0.892	0.239	4.91e-14	0.589	0.961	0.372	3.15e-13	mitogen-activated protein kinase kinase kinase
CA-CA-7-20014454-20014534.0	chr7:20014454-20014534(-)	Mark4	0.324	0.54	0.216	8.88e-12	0.397	0.957	0.56	1.58e-27	RecName: Full=MAP/microtubule affinity-regulating kinase 4; EC=2.7.11.1;
CA-CA-17-69633224-69633347.0	chr17:69633224-69633347(+)	Epb4.1l3	0.118	0.33	0.212	2.08e-11	0.214	0.582	0.368	5.51e-13	band 4.1-like protein 3
CA-CA-5-33301929-33301995.0	chr5:33301929-33301995(+)	Depdc5	0.647	0.859	0.212	2.08e-11	0.49	0.86	0.37	4.17e-13	DEP domain-containing protein 5 isoform 1
CA-CA-15-82644910-82645033.0	chr15:82644910-82645033(-)	Tcf20	0.179	0.388	0.209	3.9e-11	0.386	0.788	0.402	3.9e-15	transcription factor 20 isoform a
CA-CA-14-21322468-21322498.0	chr14:21322468-21322498(-)	Ppp3cb	0.673	0.876	0.203	1.34e-10	0.758	0.984	0.226	5.73e-06	serine/threonine-protein phosphatase 2B
CA-CA-4-132466606-132466693.0	chr4:132466606-132466693(-)	Fam76a	0.715	0.918	0.203	1.34e-10	0.774	0.953	0.179	0.000247005	hypothetical protein LOC230789 isoform A
CA-CA-5-76969771-76969792.0	chr5:76969771-76969792(+)	Exoc1	0.305	0.507	0.202	1.64e-10	0.369	0.97	0.601	2.16e-31	exocyst complex component 1
CA-CA-11-83178296-83178338.0	chr11:83178296-83178338(+)	Ap2b1	0.302	0.501	0.199	2.99e-10	0.452	0.763	0.311	8.65e-10	AP-2 complex subunit beta isoform a
CA-CA-2-27123670-27123757.0	chr2:27123670-27123757(-)	Vav2	0.134	0.331	0.197	4.43e-10	0.209	0.498	0.289	1.08e-08	guanine nucleotide exchange factor VAV2
CA-CA-7-130323762-130323909.0	chr7:130323762-130323909(+)	Tnrc6a	0.133	0.33	0.197	4.43e-10	0.114	0.756	0.642	1.59e-35	trinucleotide repeat-containing gene 6A protein
CA-CA-15-73042416-73042425.0	chr15:73042416-73042425(-)	Ptk2	0.299	0.495	0.196	5.39e-10	0.454	0.949	0.495	5.98e-22	focal adhesion kinase 1 isoform 1
CA-CA-15-75879886-75879970.0	chr15:75879886-75879970(-)	Scrib	0.141	0.337	0.196	5.39e-10	0.208	0.411	0.203	3.98e-05	protein scribble homolog
CA-CA-7-117484803-117484878.0	chr7:117484803-117484878(-)	Sbf2	0.224	0.42	0.196	5.39e-10	0.175	0.901	0.726	7.92e-45	SET-binding factor 2
CA-CA-17-13962949-13962994.0	chr17:13962949-13962994(+)	Mllt4	0.177	0.372	0.195	6.56e-10	0.299	0.763	0.464	1.59e-19	afadin
CA-CA-2-79498826-79499003.0	chr2:79498826-79499003(+)	Ssfa2	0.043	0.237	0.194	7.96e-10	0.034	0.217	0.183	0.000184811	sperm-specific antigen 2 homolog
CA-CA-11-78352011-78352240.0	chr11:78352011-78352240(+)	Ift20	0.71	0.903	0.193	9.66e-10	0.657	0.928	0.271	7.5e-08	RecName: Full=Intraflagellar transport protein 20 homolog; Short=mIFT20;
CA-CA-1-154690359-154690509.0	chr1:154690359-154690509(-)	Smg7	0.216	0.407	0.191	1.42e-09	0.287	0.916	0.629	3.48e-34	protein SMG7 isoform 1
CA-CA-7-52158831-52158897.0	chr7:52158831-52158897(-)	Ap2a1	0.107	0.298	0.191	1.42e-09	0.074	0.469	0.395	1.12e-14	AP-2 complex subunit alpha-1 isoform a
CA-CA-2-59188550-59188679.0	chr2:59188550-59188679(+)	Pkp4	0.631	0.817	0.186	3.64e-09	0.573	0.903	0.33	8.48e-11	plakophilin-4 isoform 1
CA-CA-17-78786330-78786411.0	chr17:78786330-78786411(-)	Fez2	0.109	0.294	0.185	4.38e-09	0.147	0.56	0.413	7.19e-16	fasciculation and elongation protein zeta-2
CA-CA-7-148519909-148520002.0	chr7:148519909-148520002(+)	Deaf1	0.723	0.904	0.181	9.13e-09	0.84	0.997	0.157	0.00110269	deformed epidermal autoregulatory factor 1
CA-CA-17-15638117-15638166.0	chr17:15638117-15638166(+)	Tbp	0.316	0.493	0.177	1.87e-08	0.467	0.837	0.37	4.17e-13	TATA-box-binding protein
CA-CA-18-32591324-32591396.0	chr18:32591324-32591396(+)	Bin1	0.659	0.835	0.176	2.23e-08	0.78	0.987	0.207	2.88e-05	myc box-dependent-interacting protein 1 isoform
CA-CA-4-104404674-104404785.0	chr4:104404674-104404785(+)	Dab1	0.67	0.846	0.176	2.23e-08	0.831	0.98	0.149	0.00182281	disabled homolog 1 isoform 2
CA-CA-17-26148941-26149076.0	chr17:26148941-26149076(-)	Rab11fip3	0.754	0.928	0.174	3.18e-08	0.619	0.82	0.201	4.67e-05	rab11 family-interacting protein 3 isoform c
CA-CA-11-116154588-116154627.0	chr11:116154588-116154627(-)	Exoc7	0.096	0.267	0.171	5.34e-08	0.201	0.95	0.749	1.43e-47	exocyst complex component 7 isoform 2
CA-CA-10-80780070-80780148.0	chr10:80780070-80780148(+)	Pip5k1c	0.437	0.607	0.17	6.34e-08	0.392	0.893	0.501	1.95e-22	phosphatidylinositol-4-phosphate 5-kinase type-1
CA-CA-14-21504433-21504502.0	chr14:21504433-21504502(+)	Sec24c	0.206	0.373	0.167	1.05e-07	0.21	0.627	0.417	3.85e-16	Sec24 related gene family, member C isoform 2
CA-CA-17-12435515-12435671.0	chr17:12435515-12435671(-)	Map3k4	0.281	0.448	0.167	1.05e-07	0.371	0.921	0.55	1.26e-26	mitogen-activated protein kinase kinase kinase
CA-CA-3-119427529-119427563.0	chr3:119427529-119427563(-)	Ptbp2	0.83	0.997	0.167	1.05e-07	0.741	0.906	0.165	0.00065253	polypyrimidine tract-binding protein 2
CA-CA-13-55609224-55609241.1	chr13:55609224-55609241(-)	Pdlim7	0.039	0.205	0.166	1.25e-07	0.072	0.605	0.533	3.96e-25	PDZ and LIM domain protein 7 isoform a
CA-CA-16-32841622-32841667.0	chr16:32841622-32841667(-)	1700021K19Rik	0.161	0.326	0.165	1.47e-07	0.172	0.922	0.75	1.08e-47	run domain Beclin-1 interacting and cystein-rich
CA-CA-12-3754095-3754116.0	chr12:3754095-3754116(+)	Dtnb	0.611	0.775	0.164	1.74e-07	0.426	0.857	0.431	4.11e-17	dystrobrevin beta isoform b
CA-CA-6-71816719-71816734.0	chr6:71816719-71816734(+)	Immt	0.787	0.95	0.163	2.05e-07	0.792	0.996	0.204	3.68e-05	mitochondrial inner membrane protein
CA-CA-1-88687990-88688032.1	chr1:88687990-88688032(+)	Dis3l2	0.17	0.328	0.158	4.61e-07	0.323	0.544	0.221	8.88e-06	DIS3-like exonuclease 2 isoform 1
CA-CA-10-24603009-24603027.0	chr10:24603009-24603027(+)	Med23	0.286	0.439	0.153	1.01e-06	0.505	0.665	0.16	0.000908097	mediator of RNA polymerase II transcription
CA-CA-1-170115086-170115199.0	chr1:170115086-170115199(-)	Pbx1	0.333	0.482	0.149	1.86e-06	0.538	0.934	0.396	9.64e-15	pre-B-cell leukemia transcription factor 1
CA-CA-2-157148958-157149006.0	chr2:157148958-157149006(+)	Rpn2	0.086	0.234	0.148	2.17e-06	0.047	0.401	0.354	3.75e-12	dolichyl-diphosphooligosaccharide--protein
CA-CA-11-116201651-116201692.0	chr11:116201651-116201692(-)	Rnf157	0.194	0.34	0.146	2.92e-06	0.213	0.447	0.234	2.8e-06	RING finger protein 157
CA-CA-5-125761474-125761603.0	chr5:125761474-125761603(-)	Scarb1	0.462	0.167	-0.295	9.05e-21	0.325	0.016	-0.309	1.85e-09	scavenger receptor class B member 1
CA-CA-9-109973529-109973643.0	chr9:109973529-109973643(+)	Mtap4	0.882	0.605	-0.277	1.53e-18	0.888	0.285	-0.603	3.77e-31	microtubule-associated protein 4
CA-CA-5-136502339-136502477.0	chr5:136502339-136502477(+)	Dtx2	0.596	0.33	-0.266	3e-17	0.504	0.042	-0.462	4.88e-19	protein deltex-2
CA-CA-11-79056901-79057077.0	chr11:79056901-79057077(-)	Wsb1	0.888	0.628	-0.26	1.45e-16	0.801	0.315	-0.486	7.08e-21	WD repeat and SOCS box-containing protein 1
CA-CA-6-120388461-120388543.0	chr6:120388461-120388543(+)	Kdm5a	0.436	0.182	-0.254	6.77e-16	0.423	0.184	-0.239	2.67e-06	lysine-specific demethylase 5A
CA-CA-3-87522150-87522180.0	chr3:87522150-87522180(+)	Arhgef11	0.378	0.131	-0.247	3.91e-15	0.396	0.116	-0.28	4.67e-08	rho guanine nucleotide exchange factor 11
CA-CA-7-137384713-137384791.0	chr7:137384713-137384791(-)	Fgfr2	0.696	0.469	-0.227	4.52e-13	0.699	0.376	-0.323	3.51e-10	fibroblast growth factor receptor 2 isoform
CA-CS-2-3222668-3222711.0	chr2:3222668-3222711(+)	Nmt2	0.787	0.565	-0.222	1.4e-12	0.69	0.49	-0.2	7.19e-05	glycylpeptide N-tetradecanoyltransferase 2
CA-CA-11-120826261-120826324.0	chr11:120826261-120826324(-)	Csnk1d	0.418	0.209	-0.209	2.34e-11	0.345	0.156	-0.189	0.000165344	casein kinase I isoform delta isoform 1
CA-CS-14-103668574-103668682.0	chr14:103668574-103668682(-)	Mycbp2	0.62	0.412	-0.208	2.89e-11	0.767	0.123	-0.644	2.89e-35	probable E3 ubiquitin-protein ligase MYCBP2
CA-CA-8-42346713-42346830.0	chr8:42346713-42346830(+)	pcm-1	0.779	0.574	-0.205	5.39e-11	0.724	0.53	-0.194	0.000113856	Mus musculus pcm-1 mRNA for pericentriolar material-1, complete cds.
CA-CS-19-7496403-7496952.0	chr19:7496403-7496952(+)	2700081O15Rik	0.658	0.465	-0.193	6.01e-10	0.554	0.213	-0.341	3.71e-11	hypothetical protein LOC108899
CA-CA-19-10102774-10102993.0	chr19:10102774-10102993(+)	Rab3il1	0.914	0.723	-0.191	8.86e-10	0.769	0.407	-0.362	2.33e-12	guanine nucleotide exchange factor for Rab-3A
CA-CA-8-12863758-12863862.0	chr8:12863758-12863862(+)	Atp11a	0.767	0.578	-0.189	1.3e-09	0.455	0.099	-0.356	5.22e-12	probable phospholipid-transporting ATPase IH
CA-CA-5-122263393-122263562.0	chr5:122263393-122263562(+)	Atxn2	0.602	0.417	-0.185	2.78e-09	0.601	0.38	-0.221	1.3e-05	ataxin-2
CA-CA-3-83713073-83713256.0	chr3:83713073-83713256(-)	D930015E06Rik	0.649	0.471	-0.178	1.01e-08	0.576	0.304	-0.272	1.08e-07	transmembrane protein 131-like precursor
CA-CA-14-48346145-48346229.0	chr14:48346145-48346229(+)	Ktn1	0.249	0.082	-0.167	6.97e-08	0.306	0.076	-0.23	5.99e-06	kinectin
CA-CA-6-71802759-71802861.0	chr6:71802759-71802861(+)	Immt	0.898	0.733	-0.165	9.78e-08	0.857	0.464	-0.393	2.92e-14	SubName: Full=Putative uncharacterized protein; Flags: Fragment;
CA-CA-11-93974576-93974615.0	chr11:93974576-93974615(+)	Spag9	0.28	0.118	-0.162	1.61e-07	0.448	0.128	-0.32	5.04e-10	C-Jun-amino-terminal kinase-interacting protein
CA-CA-6-119728005-119728089.0	chr6:119728005-119728089(-)	Erc1	0.545	0.384	-0.161	1.9e-07	0.503	0.02	-0.483	1.22e-20	ELKS/Rab6-interacting/CAST family member 1
CA-CA-1-5091150-5091204.0	chr1:5091150-5091204(+)	Atp6v1h	0.81	0.654	-0.156	4.29e-07	0.794	0.582	-0.212	2.76e-05	V-type proton ATPase subunit H
CA-CA-5-139057697-139057787.0	chr5:139057697-139057787(-)	Zfp68	0.649	0.493	-0.156	4.29e-07	0.409	0.252	-0.157	0.0014656	zinc finger protein 68 isoform a
CA-CA-4-126583764-126583880.0	chr4:126583764-126583880(-)	Zmym4	0.741	0.591	-0.15	1.1e-06	0.585	0.269	-0.316	8.13e-10	zinc finger MYM-type protein 4

## Sheet: NPC PTBP1-2 KD
Supplemental File 5: Table 5. Neuronal cassette exons regulated by the PTB proteins in NPCs.
Description: Splicing changes following PTB protein depletion in NPCs (Supplemental File 4: Table 4) were overlapped with splicing changes between NPCs and MNs (Supplemental File 1: Table 1). Cassette exons with a change in PSI of greater than or equal to 15% are shown with genome coordinates and p-values.
SpliceTrap event	Coordinates	Genesymbol	NPC siControl PSI	NPC siPtbp1-2 PSI	dPSI PTBP1-2 KD PSI	p-value	NPC PSI	MN PSI	dPSI MN-NPC	p-value	Description
CA-CA-19-5903730-5903772.0	chr19:5903730-5903772(-)	Dpf2	0.103	0.819	0.716	6.49e-83	0.094	0.425	0.331	7.48e-11	zinc finger protein ubi-d4
CA-CA-1-36404061-36404139.0	chr1:36404061-36404139(-)	Kiaa1310	0.157	0.844	0.687	1.71e-76	0.315	0.753	0.438	1.31e-17	RecName: Full=Uncharacterized protein KIAA1310;
CA-CS-2-30900401-30900416.0	chr2:30900401-30900416(-)	Fnbp1	0.092	0.768	0.676	3.97e-74	0.1	0.707	0.607	5.58e-32	formin-binding protein 1 isoform e
CA-CA-7-52158831-52158897.0	chr7:52158831-52158897(-)	Ap2a1	0.107	0.78	0.673	1.73e-73	0.074	0.469	0.395	1.12e-14	AP-2 complex subunit alpha-1 isoform a
CA-CA-4-59559020-59559054.0	chr4:59559020-59559054(-)	Rod1	0.222	0.888	0.666	5.21e-72	0.269	0.537	0.268	1.02e-07	regulator of differentiation 1 isoform 1
CA-CA-7-130323762-130323909.0	chr7:130323762-130323909(+)	Tnrc6a	0.133	0.796	0.663	2.22e-71	0.114	0.756	0.642	1.59e-35	trinucleotide repeat-containing gene 6A protein
CA-CA-8-13938921-13938948.0	chr8:13938921-13938948(+)	Fbxo25	0.14	0.783	0.643	2.95e-67	0.129	0.899	0.77	3.77e-50	F-box only protein 25
CA-CA-12-56836020-56836161.0	chr12:56836020-56836161(-)	Ralgapa1	0.214	0.854	0.64	1.19e-66	0.184	0.828	0.644	9.86e-36	ral GTPase-activating protein subunit alpha-1
CA-CA-2-29565675-29565828.0	chr2:29565675-29565828(+)	Rapgef1	0.121	0.74	0.619	1.78e-62	0.168	0.629	0.461	2.67e-19	Rap guanine nucleotide exchange factor (GEF) 1
CA-CA-15-99567977-99568084.0	chr15:99567977-99568084(-)	Lass5	0.103	0.718	0.615	1.07e-61	0.125	0.751	0.626	7.02e-34	LAG1 longevity assurance homolog 5
CA-CA-14-31836252-31836365.1	chr14:31836252-31836365(+)	Pbrm1	0.326	0.884	0.558	3.88e-51	0.288	0.801	0.513	1.99e-23	SubName: Full=Putative uncharacterized protein Pbrm1;
CA-CA-5-134980603-134980708.0	chr5:134980603-134980708(-)	Clip2	0.101	0.659	0.558	3.88e-51	0.213	0.459	0.246	9.12e-07	CAP-Gly domain-containing linker protein 2
CA-CA-6-76852280-76852424.0	chr6:76852280-76852424(-)	Ctnna2	0.426	0.97	0.544	1.06e-48	0.392	0.831	0.439	1.11e-17	catenin alpha-2 isoform 2
CA-CA-11-83178296-83178338.0	chr11:83178296-83178338(+)	Ap2b1	0.302	0.816	0.514	1.1e-43	0.452	0.763	0.311	8.65e-10	AP-2 complex subunit beta isoform a
CA-CA-13-55609224-55609241.1	chr13:55609224-55609241(-)	Pdlim7	0.039	0.548	0.509	7.08e-43	0.072	0.605	0.533	3.96e-25	PDZ and LIM domain protein 7 isoform a
CA-CA-5-76969771-76969792.0	chr5:76969771-76969792(+)	Exoc1	0.305	0.814	0.509	7.08e-43	0.369	0.97	0.601	2.16e-31	exocyst complex component 1
CA-CA-11-70422909-70422933.0	chr11:70422909-70422933(+)	Mink1	0.337	0.818	0.481	1.71e-38	0.357	0.947	0.59	2.5e-30	misshapen-like kinase 1 isoform 1
CA-CA-2-27123670-27123757.0	chr2:27123670-27123757(-)	Vav2	0.134	0.61	0.476	9.76e-38	0.209	0.498	0.289	1.08e-08	guanine nucleotide exchange factor VAV2
CA-CA-7-20014454-20014534.0	chr7:20014454-20014534(-)	Mark4	0.324	0.796	0.472	3.88e-37	0.397	0.957	0.56	1.58e-27	RecName: Full=MAP/microtubule affinity-regulating kinase 4; EC=2.7.11.1;
CA-CA-7-117484803-117484878.0	chr7:117484803-117484878(-)	Sbf2	0.224	0.69	0.466	3.01e-36	0.175	0.901	0.726	7.92e-45	SET-binding factor 2
CA-CA-6-119903788-119904250.0	chr6:119903788-119904250(-)	Wnk1	0.402	0.867	0.465	4.23e-36	0.48	0.715	0.235	2.55e-06	serine/threonine-protein kinase WNK1 isoform 5
CA-CA-11-29606409-29608770.0	chr11:29606409-29608770(+)	Rtn4	0.395	0.855	0.46	2.28e-35	0.456	0.811	0.355	3.27e-12	reticulon-4 isoform A
CA-CA-5-48582241-48582253.0	chr5:48582241-48582253(+)	Slit2	0.132	0.591	0.459	3.19e-35	0.169	0.999	0.83	6.6e-58	Mus musculus neurogenic extracellular slit protein (Slit2) mRNA, partial cds.
CA-CA-15-82644910-82645033.0	chr15:82644910-82645033(-)	Tcf20	0.179	0.636	0.457	6.21e-35	0.386	0.788	0.402	3.9e-15	transcription factor 20 isoform a
CA-CA-13-97386948-97387026.0	chr13:97386948-97387026(+)	Col4a3bp	0.541	0.996	0.455	1.21e-34	0.378	0.877	0.499	2.84e-22	collagen type IV alpha-3-binding protein isoform
CA-CA-11-49977663-49977714.0	chr11:49977663-49977714(+)	Tbc1d9b	0.237	0.691	0.454	1.68e-34	0.275	0.783	0.508	5.19e-23	TBC1 domain family member 9B
CA-CA-11-116158884-116158977.0	chr11:116158884-116158977(-)	Exoc7	0.121	0.566	0.445	3.21e-33	0.236	0.643	0.407	1.82e-15	exocyst complex component 7 isoform 1
CA-CA-1-9661659-9661839.0	chr1:9661659-9661839(-)	Mybl1	0.517	0.96	0.443	6.12e-33	0.444	0.637	0.193	8.73e-05	myb-related protein A
CA-CA-15-75879886-75879970.0	chr15:75879886-75879970(-)	Scrib	0.141	0.582	0.441	1.17e-32	0.208	0.411	0.203	3.98e-05	protein scribble homolog
CA-CA-X-7380719-7380812.0	chrX:7380719-7380812(+)	Gripap1	0.12	0.559	0.439	2.22e-32	0.131	0.678	0.547	2.33e-26	SubName: Full=GRIP1 associated protein 1; Flags: Fragment;
CA-CA-4-108780485-108780554.1	chr4:108780485-108780554(-)	Osbpl9	0.182	0.619	0.437	4.2e-32	0.103	0.437	0.334	5.12e-11	oxysterol-binding protein-related protein 9
CA-CA-16-32678754-32678799.0	chr16:32678754-32678799(+)	Tnk2	0.113	0.539	0.426	1.34e-30	0.141	0.329	0.188	0.000127598	activated CDC42 kinase 1 isoform 1
CA-CA-2-157148958-157149006.0	chr2:157148958-157149006(+)	Rpn2	0.086	0.509	0.423	3.38e-30	0.047	0.401	0.354	3.75e-12	dolichyl-diphosphooligosaccharide--protein
CA-CA-17-37204158-37204309.0	chr17:37204158-37204309(+)	Gabbr1	0.559	0.981	0.422	4.6e-30	0.678	0.994	0.316	4.75e-10	gamma-aminobutyric acid type B receptor subunit
CA-CS-11-69857159-69857269.0	chr11:69857159-69857269(+)	Dlg4	0.455	0.871	0.416	2.88e-29	0.549	0.782	0.233	3.06e-06	disks large homolog 4 isoform 1
CA-CA-1-130087214-130087316.0	chr1:130087214-130087316(+)	R3hdm1	0.406	0.819	0.413	7.12e-29	0.356	0.667	0.311	8.65e-10	R3H domain (binds single-stranded nucleic
CA-CA-17-12435515-12435671.0	chr17:12435515-12435671(-)	Map3k4	0.281	0.687	0.406	5.76e-28	0.371	0.921	0.55	1.26e-26	mitogen-activated protein kinase kinase kinase
CA-CA-9-44509028-44509169.0	chr9:44509028-44509169(-)	Phldb1	0.193	0.589	0.396	1.07e-26	0.214	0.864	0.65	2.32e-36	pleckstrin homology-like domain family B member
CA-CA-15-73042416-73042425.0	chr15:73042416-73042425(-)	Ptk2	0.299	0.69	0.391	4.52e-26	0.454	0.949	0.495	5.98e-22	focal adhesion kinase 1 isoform 1
CA-CA-2-11399662-11399685.0	chr2:11399662-11399685(-)	Pfkfb3	0.016	0.4	0.384	3.27e-25	0.04	0.455	0.415	5.26e-16	6-phosphofructo-2-kinase/fructose-2,
CA-CA-11-29605534-29605591.0	chr11:29605534-29605591(+)	Rtn4	0.274	0.656	0.382	5.72e-25	0.213	0.44	0.227	5.25e-06	reticulon-4 isoform A
CA-CA-7-25704202-25704370.0	chr7:25704202-25704370(+)	Arhgef1	0.055	0.434	0.379	1.32e-24	0.15	0.298	0.148	0.00193802	rho guanine nucleotide exchange factor 1 isoform
CA-CA-2-4529044-4529116.0	chr2:4529044-4529116(+)	Frmd4a	0.221	0.598	0.377	2.29e-24	0.332	0.865	0.533	3.96e-25	FERM domain-containing protein 4A isoform 1
CA-CA-17-69633224-69633347.0	chr17:69633224-69633347(+)	Epb4.1l3	0.118	0.489	0.371	1.18e-23	0.214	0.582	0.368	5.51e-13	band 4.1-like protein 3
CA-CA-1-154690359-154690509.0	chr1:154690359-154690509(-)	Smg7	0.216	0.567	0.351	2.3e-21	0.287	0.916	0.629	3.48e-34	protein SMG7 isoform 1
CA-CA-15-79194087-79194108.0	chr15:79194087-79194108(-)	Tmem184b	0.114	0.461	0.347	6.39e-21	0.087	0.835	0.748	1.89e-47	transmembrane protein 184B
CA-CA-2-84466176-84466294.0	chr2:84466176-84466294(-)	Ctnnd1	0.188	0.535	0.347	6.39e-21	0.15	0.619	0.469	6.61e-20	catenin delta-1 isoform 1
CA-CA-1-138070048-138070228.0	chr1:138070048-138070228(+)	Kif21b	0.091	0.437	0.346	8.24e-21	0.112	0.264	0.152	0.00151357	kinesin-like protein KIF21B
CA-CA-10-24603009-24603027.0	chr10:24603009-24603027(+)	Med23	0.286	0.632	0.346	8.24e-21	0.505	0.665	0.16	0.000908097	mediator of RNA polymerase II transcription
CA-CA-3-87499319-87499439.0	chr3:87499319-87499439(+)	Arhgef11	0.314	0.656	0.342	2.25e-20	0.432	0.887	0.455	7.51e-19	SubName: Full=Putative uncharacterized protein Arhgef11;
CA-CA-3-8936438-8936480.0	chr3:8936438-8936480(-)	Tpd52	0.148	0.484	0.336	9.98e-20	0.093	0.96	0.867	5.61e-63	tumor protein D52 isoform 1
CA-CA-11-116154588-116154627.0	chr11:116154588-116154627(-)	Exoc7	0.096	0.419	0.323	2.29e-18	0.201	0.95	0.749	1.43e-47	exocyst complex component 7 isoform 2
CA-CA-11-4933244-4933265.0	chr11:4933244-4933265(+)	Ap1b1	0.021	0.344	0.323	2.29e-18	0.044	0.531	0.487	2.61e-21	AP-1 complex subunit beta-1
CA-CA-1-40065175-40065184.0	chr1:40065175-40065184(+)	Map4k4	0.653	0.964	0.311	3.72e-17	0.589	0.961	0.372	3.15e-13	mitogen-activated protein kinase kinase kinase
CA-CA-10-80780070-80780148.0	chr10:80780070-80780148(+)	Pip5k1c	0.437	0.746	0.309	5.86e-17	0.392	0.893	0.501	1.95e-22	phosphatidylinositol-4-phosphate 5-kinase type-1
CA-CA-5-33301929-33301995.0	chr5:33301929-33301995(+)	Depdc5	0.647	0.955	0.308	7.35e-17	0.49	0.86	0.37	4.17e-13	DEP domain-containing protein 5 isoform 1
CA-CA-16-32841622-32841667.0	chr16:32841622-32841667(-)	1700021K19Rik	0.161	0.468	0.307	9.21e-17	0.172	0.922	0.75	1.08e-47	run domain Beclin-1 interacting and cystein-rich
CA-CA-4-98660337-98660427.0	chr4:98660337-98660427(-)	Dock7	0.362	0.664	0.302	2.81e-16	0.381	0.848	0.467	9.39e-20	dedicator of cytokinesis protein 7
CA-CA-5-82092410-82092449.0	chr5:82092410-82092449(+)	Lphn3	0.339	0.639	0.3	4.37e-16	0.512	0.992	0.48	9.3e-21	latrophilin-3
CA-CA-3-37428904-37428941.0	chr3:37428904-37428941(+)	Spata5	0.33	0.623	0.293	2e-15	0.312	0.52	0.208	2.66e-05	spermatogenesis-associated protein 5 isoform 1
CA-CA-14-21322468-21322498.0	chr14:21322468-21322498(-)	Ppp3cb	0.673	0.96	0.287	7.19e-15	0.758	0.984	0.226	5.73e-06	serine/threonine-protein phosphatase 2B
CA-CA-17-13962949-13962994.0	chr17:13962949-13962994(+)	Mllt4	0.177	0.461	0.284	1.35e-14	0.299	0.763	0.464	1.59e-19	afadin
CA-CA-18-80933550-80933583.0	chr18:80933550-80933583(-)	Atp9b	0.252	0.525	0.273	1.28e-13	0.318	0.804	0.486	3.13e-21	probable phospholipid-transporting ATPase IIB
CA-CA-5-124863193-124863298.0	chr5:124863193-124863298(-)	Sbno1	0.421	0.684	0.263	9.19e-13	0.519	0.701	0.182	0.000198815	protein strawberry notch homolog 1
CA-CA-17-78786330-78786411.0	chr17:78786330-78786411(-)	Fez2	0.109	0.37	0.261	1.35e-12	0.147	0.56	0.413	7.19e-16	fasciculation and elongation protein zeta-2
CA-CA-15-58779877-58779997.0	chr15:58779877-58779997(-)	Mtss1	0.223	0.483	0.26	1.64e-12	0.188	0.378	0.19	0.000109756	metastasis suppressor protein 1 isoform 1
CA-CA-2-59188550-59188679.0	chr2:59188550-59188679(+)	Pkp4	0.631	0.89	0.259	1.98e-12	0.573	0.903	0.33	8.48e-11	plakophilin-4 isoform 1
CA-CA-10-57881394-57881583.0	chr10:57881394-57881583(+)	Lims1	0.035	0.288	0.253	6.15e-12	0.045	0.407	0.362	1.26e-12	LIM and senescent cell antigen-like-containing
CA-CA-10-98481911-98482065.0	chr10:98481911-98482065(+)	Atp2b1	0.104	0.357	0.253	6.15e-12	0.079	0.344	0.265	1.39e-07	plasma membrane calcium ATPase 1
CA-CA-11-78352011-78352240.0	chr11:78352011-78352240(+)	Ift20	0.71	0.962	0.252	7.4e-12	0.657	0.928	0.271	7.5e-08	RecName: Full=Intraflagellar transport protein 20 homolog; Short=mIFT20;
CA-CA-8-86450160-86450175.0	chr8:86450160-86450175(+)	Lphn1	0.169	0.419	0.25	1.07e-11	0.207	0.72	0.513	1.99e-23	latrophilin-1 precursor
CA-CA-10-57881394-57881534.0	chr10:57881394-57881534(+)	Lims1	0.041	0.288	0.247	1.86e-11	0.05	0.378	0.328	1.09e-10	LIM and senescent cell antigen-like-containing
CA-CA-11-54485156-54485180.0	chr11:54485156-54485180(+)	Rapgef6	0.242	0.485	0.243	3.83e-11	0.219	0.749	0.53	7.19e-25	Rap guanine nucleotide exchange factor (GEF) 6
CA-CA-16-4934194-4934239.0	chr16:4934194-4934239(+)	Mgrn1	0.466	0.709	0.243	3.83e-11	0.352	0.755	0.403	3.35e-15	E3 ubiquitin-protein ligase MGRN1
CA-CA-17-15638117-15638166.0	chr17:15638117-15638166(+)	Tbp	0.316	0.558	0.242	4.58e-11	0.467	0.837	0.37	4.17e-13	TATA-box-binding protein
CA-CA-19-23289644-23289689.0	chr19:23289644-23289689(-)	Smc5	0.623	0.864	0.241	5.47e-11	0.751	0.94	0.189	0.000118362	structural maintenance of chromosomes protein 5
CA-CA-1-89671387-89671444.0	chr1:89671387-89671444(+)	Atg16l1	0.554	0.794	0.24	6.53e-11	0.438	0.766	0.328	1.09e-10	SubName: Full=Autophagy-related 16-like 1 (Yeast), isoform CRA_e; SubName: Full=Putative uncharacterized protein;
CA-CA-1-170115086-170115199.0	chr1:170115086-170115199(-)	Pbx1	0.333	0.568	0.235	1.57e-10	0.538	0.934	0.396	9.64e-15	pre-B-cell leukemia transcription factor 1
CA-CA-7-97330728-97330878.0	chr7:97330728-97330878(+)	Picalm	0.62	0.854	0.234	1.87e-10	0.506	0.947	0.441	7.95e-18	phosphatidylinositol-binding clathrin assembly
CA-CA-9-49314957-49315758.0	chr9:49314957-49315758(-)	Ncam1	0.43	0.664	0.234	1.87e-10	0.3	0.525	0.225	6.26e-06	neural cell adhesion molecule 1 isoform 3
CA-CA-2-156337520-156337556.0	chr2:156337520-156337556(+)	Epb4.1l1	0.269	0.498	0.229	4.4e-10	0.412	0.993	0.581	1.79e-29	band 4.1-like protein 1 isoform a
CA-CA-1-120438251-120438275.0	chr1:120438251-120438275(+)	Clasp1	0.434	0.662	0.228	5.21e-10	0.73	0.975	0.245	1e-06	CLIP-associating protein 1 isoform 1
CA-CA-4-132466606-132466693.0	chr4:132466606-132466693(-)	Fam76a	0.715	0.942	0.227	6.16e-10	0.774	0.953	0.179	0.000247005	hypothetical protein LOC230789 isoform A
CA-CA-14-21504433-21504502.0	chr14:21504433-21504502(+)	Sec24c	0.206	0.428	0.222	1.41e-09	0.21	0.627	0.417	3.85e-16	Sec24 related gene family, member C isoform 2
CA-CA-4-104404674-104404785.0	chr4:104404674-104404785(+)	Dab1	0.67	0.89	0.22	1.96e-09	0.831	0.98	0.149	0.00182281	disabled homolog 1 isoform 2
CA-CA-7-148519909-148520002.0	chr7:148519909-148520002(+)	Deaf1	0.723	0.942	0.219	2.31e-09	0.84	0.997	0.157	0.00110269	deformed epidermal autoregulatory factor 1
CA-CA-14-31869421-31869466.0	chr14:31869421-31869466(+)	Pbrm1	0.181	0.399	0.218	2.71e-09	0.35	0.672	0.322	2.29e-10	protein polybromo-1
CA-CA-11-77629357-77629393.1	chr11:77629357-77629393(+)	Myo18a	0.081	0.298	0.217	3.19e-09	0.087	0.479	0.392	1.75e-14	myosin-XVIIIa
CA-CA-18-32591324-32591396.0	chr18:32591324-32591396(+)	Bin1	0.659	0.876	0.217	3.19e-09	0.78	0.987	0.207	2.88e-05	myc box-dependent-interacting protein 1 isoform
CA-CA-1-60506914-60507097.0	chr1:60506914-60507097(+)	Abi2	0.169	0.381	0.212	7.07e-09	0.155	0.743	0.588	3.88e-30	abl interactor 2 isoform 1
CA-CA-5-116001496-116001598.0	chr5:116001496-116001598(+)	Pxn	0.332	0.538	0.206	1.79e-08	0.217	0.523	0.306	1.56e-09	paxillin isoform beta
CA-CA-17-26148941-26149076.0	chr17:26148941-26149076(-)	Rab11fip3	0.754	0.954	0.2	4.44e-08	0.619	0.82	0.201	4.67e-05	rab11 family-interacting protein 3 isoform c
CA-CA-15-75905036-75905087.0	chr15:75905036-75905087(-)	Puf60	0.295	0.493	0.198	5.97e-08	0.379	0.541	0.162	0.00079647	poly(U)-binding-splicing factor PUF60 isoform c
CA-CS-1-99613118-99613181.0	chr1:99613118-99613181(-)	Ppip5k2	0.742	0.937	0.195	9.26e-08	0.652	0.831	0.179	0.000247005	SubName: Full=Putative uncharacterized protein;
CA-CA-12-3754095-3754116.0	chr12:3754095-3754116(+)	Dtnb	0.611	0.8	0.189	2.19e-07	0.426	0.857	0.431	4.11e-17	dystrobrevin beta isoform b
CA-CA-14-103576472-103576547.0	chr14:103576472-103576547(-)	Mycbp2	0.147	0.336	0.189	2.19e-07	0.198	0.496	0.298	3.93e-09	probable E3 ubiquitin-protein ligase MYCBP2
CA-CA-9-30963774-30963810.0	chr9:30963774-30963810(-)	Aplp2	0.158	0.346	0.188	2.52e-07	0.355	0.681	0.326	1.4e-10	amyloid-like protein 2 isoform c
CA-CS-11-117602982-117603132.0	chr11:117602982-117603132(+)	Tnrc6c	0.665	0.847	0.182	5.77e-07	0.672	0.878	0.206	3.13e-05	trinucleotide repeat-containing gene 6C protein
CA-CA-X-54044415-54044615.0	chrX:54044415-54044615(+)	Fhl1	0.313	0.493	0.18	7.57e-07	0.414	0.579	0.165	0.00065253	four and a half LIM domains protein 1 isoform 3
CA-CA-6-71816719-71816734.0	chr6:71816719-71816734(+)	Immt	0.787	0.964	0.177	1.13e-06	0.792	0.996	0.204	3.68e-05	mitochondrial inner membrane protein
CA-CA-9-113784382-113784445.0	chr9:113784382-113784445(+)	Clasp2	0.314	0.489	0.175	1.47e-06	0.328	0.739	0.411	9.81e-16	Mus musculus partial mRNA for CLIP-associating protein CLASP2, alternatively spliced.
CA-CS-11-117602958-117603132.0	chr11:117602958-117603132(+)	Tnrc6c	0.617	0.792	0.175	1.47e-06	0.59	0.851	0.261	2.09e-07	trinucleotide repeat-containing gene 6C protein
CA-CA-11-77629357-77629501.0	chr11:77629357-77629501(+)	Myo18a	0.079	0.253	0.174	1.68e-06	0.078	0.268	0.19	0.000109756	myosin-XVIIIa
CA-CA-17-56567213-56567240.0	chr17:56567213-56567240(-)	Ptprs	0.17	0.334	0.164	5.98e-06	0.186	0.929	0.743	7.57e-47	receptor-type tyrosine-protein phosphatase S
CA-CA-1-60507013-60507097.0	chr1:60507013-60507097(+)	Abi2	0.166	0.329	0.163	6.77e-06	0.084	0.493	0.409	1.34e-15	abl interactor 2 isoform 1
CA-CA-1-40060601-40060832.0	chr1:40060601-40060832(+)	Map4k4	0.78	0.942	0.162	7.65e-06	0.751	0.96	0.209	2.45e-05	mitogen-activated protein kinase kinase kinase
CA-CA-5-124085182-124085287.0	chr5:124085182-124085287(-)	Clip1	0.195	0.357	0.162	7.65e-06	0.351	0.893	0.542	6.47e-26	SubName: Full=Putative uncharacterized protein Clip1;
CA-CA-3-119427529-119427563.0	chr3:119427529-119427563(-)	Ptbp2	0.83	0.991	0.161	8.64e-06	0.741	0.906	0.165	0.00065253	polypyrimidine tract-binding protein 2
CA-CA-1-120419897-120419924.0	chr1:120419897-120419924(+)	Clasp1	0.197	0.357	0.16	9.76e-06	0.281	0.999	0.718	6.81e-44	CLIP-associating protein 1 isoform 1
CA-CA-15-90806901-90806940.0	chr15:90806901-90806940(-)	Kif21a	0.177	0.337	0.16	9.76e-06	0.33	0.479	0.149	0.00182281	kinesin-like protein KIF21A isoform 1
CA-CA-17-69623221-69623257.0	chr17:69623221-69623257(+)	Epb4.1l3	0.109	0.268	0.159	1.1e-05	0.162	0.929	0.767	8.89e-50	band 4.1-like protein 3
CA-CA-15-82121682-82121748.0	chr15:82121682-82121748(+)	2015-09-03	0.418	0.576	0.158	1.24e-05	0.064	0.233	0.169	0.00049782	neuronal-specific septin-3
CA-CA-4-117890616-117890649.0	chr4:117890616-117890649(-)	Ptprf	0.098	0.255	0.157	1.4e-05	0.173	0.689	0.516	1.12e-23	receptor-type tyrosine-protein phosphatase F
CA-CA-9-21392294-21392363.0	chr9:21392294-21392363(+)	Carm1	0.798	0.954	0.156	1.57e-05	0.818	0.993	0.175	0.000328294	histone-arginine methyltransferase CARM1 isoform
CA-CA-15-72872606-72872633.0	chr15:72872606-72872633(-)	Trappc9	0.161	0.312	0.151	2.81e-05	0.252	0.439	0.187	0.000137507	trafficking protein particle complex subunit 9
CA-CS-11-22051790-22051895.0	chr11:22051790-22051895(-)	mKIAA0903	0.145	0.291	0.146	4.95e-05	0.185	0.899	0.714	1.98e-43	Mus musculus KIAA0903-like protein mRNA, complete cds.
CA-CA-6-71802759-71802861.0	chr6:71802759-71802861(+)	Immt	0.898	0.443	-0.455	4.33e-35	0.857	0.464	-0.393	2.92e-14	SubName: Full=Putative uncharacterized protein; Flags: Fragment;
CA-CA-9-109973529-109973643.0	chr9:109973529-109973643(+)	Mtap4	0.882	0.46	-0.422	1.77e-30	0.888	0.285	-0.603	3.77e-31	microtubule-associated protein 4
CA-CA-5-136502339-136502477.0	chr5:136502339-136502477(+)	Dtx2	0.596	0.225	-0.371	5.09e-24	0.504	0.042	-0.462	4.88e-19	protein deltex-2
CA-CA-5-125761474-125761603.0	chr5:125761474-125761603(-)	Scarb1	0.462	0.106	-0.356	2.83e-22	0.325	0.016	-0.309	1.85e-09	scavenger receptor class B member 1
CA-CS-14-103668574-103668682.0	chr14:103668574-103668682(-)	Mycbp2	0.62	0.278	-0.342	1.04e-20	0.767	0.123	-0.644	2.89e-35	probable E3 ubiquitin-protein ligase MYCBP2
CA-CA-1-5091150-5091204.0	chr1:5091150-5091204(+)	Atp6v1h	0.81	0.487	-0.323	1.1e-18	0.794	0.582	-0.212	2.76e-05	V-type proton ATPase subunit H
CA-CA-7-137384713-137384791.0	chr7:137384713-137384791(-)	Fgfr2	0.696	0.403	-0.293	1.03e-15	0.699	0.376	-0.323	3.51e-10	fibroblast growth factor receptor 2 isoform
CA-CA-11-79056901-79057077.0	chr11:79056901-79057077(-)	Wsb1	0.888	0.602	-0.286	4.63e-15	0.801	0.315	-0.486	7.08e-21	WD repeat and SOCS box-containing protein 1
CA-CA-11-120826261-120826324.0	chr11:120826261-120826324(-)	Csnk1d	0.418	0.157	-0.261	7.45e-13	0.345	0.156	-0.189	0.000165344	casein kinase I isoform delta isoform 1
CA-CA-17-83824597-83824771.0	chr17:83824597-83824771(+)	Eml4	0.826	0.566	-0.26	9.05e-13	0.792	0.051	-0.741	4.52e-46	echinoderm microtubule-associated protein-like 4
CA-CA-5-122263393-122263562.0	chr5:122263393-122263562(+)	Atxn2	0.602	0.343	-0.259	1.1e-12	0.601	0.38	-0.221	1.3e-05	ataxin-2
CA-CA-19-40444179-40444209.0	chr19:40444179-40444209(-)	mKIAA1296	0.623	0.369	-0.254	2.85e-12	0.75	0.445	-0.305	2.95e-09	Mus musculus ponsin-2 mRNA, complete cds.
CA-CA-19-4787360-4788042.0	chr19:4787360-4788042(-)	Rbm4	0.698	0.454	-0.244	1.83e-11	0.697	0.502	-0.195	0.000105559	RNA-binding protein 4
CA-CS-17-78679312-78679555.0	chr17:78679312-78679555(+)	Crim1	0.855	0.619	-0.236	7.69e-11	0.94	0.464	-0.476	4.24e-20	cysteine-rich motor neuron 1 protein precursor
CA-CA-2-181237580-181237640.0	chr2:181237580-181237640(+)	Tpd52l2	0.651	0.418	-0.233	1.3e-10	0.664	0.425	-0.239	2.67e-06	tumor protein D54
CA-CA-2-52989445-52989492.0	chr2:52989445-52989492(+)	Fmnl2	0.627	0.396	-0.231	1.84e-10	0.425	0.233	-0.192	0.00013232	formin-like protein 2
CA-CA-6-120388461-120388543.0	chr6:120388461-120388543(+)	Kdm5a	0.436	0.21	-0.226	4.34e-10	0.423	0.184	-0.239	2.67e-06	lysine-specific demethylase 5A
CA-CA-8-42346713-42346830.0	chr8:42346713-42346830(+)	pcm-1	0.779	0.553	-0.226	4.34e-10	0.724	0.53	-0.194	0.000113856	Mus musculus pcm-1 mRNA for pericentriolar material-1, complete cds.
CA-CA-3-87522150-87522180.0	chr3:87522150-87522180(+)	Arhgef11	0.378	0.162	-0.216	2.28e-09	0.396	0.116	-0.28	4.67e-08	rho guanine nucleotide exchange factor 11
CA-CA-2-52989445-52989539.0	chr2:52989445-52989539(+)	Fmnl2	0.727	0.513	-0.214	3.15e-09	0.583	0.353	-0.23	5.99e-06	formin-like protein 2
CA-CA-17-83827555-83827588.0	chr17:83827555-83827588(+)	Eml4	0.766	0.554	-0.212	4.34e-09	0.797	0.246	-0.551	2.58e-26	echinoderm microtubule-associated protein-like 4
CA-CS-2-3222668-3222711.0	chr2:3222668-3222711(+)	Nmt2	0.787	0.575	-0.212	4.34e-09	0.69	0.49	-0.2	7.19e-05	glycylpeptide N-tetradecanoyltransferase 2
CA-CA-4-126583764-126583880.0	chr4:126583764-126583880(-)	Zmym4	0.741	0.532	-0.209	6.98e-09	0.585	0.269	-0.316	8.13e-10	zinc finger MYM-type protein 4
CA-CS-9-46012288-46012432.0	chr9:46012288-46012432(+)	Sik3	0.981	0.774	-0.207	9.54e-09	0.944	0.751	-0.193	0.000122763	serine/threonine-protein kinase SIK3
CA-CA-3-83713073-83713256.0	chr3:83713073-83713256(-)	D930015E06Rik	0.649	0.443	-0.206	1.11e-08	0.576	0.304	-0.272	1.08e-07	transmembrane protein 131-like precursor
CA-CA-19-47357510-47357594.0	chr19:47357510-47357594(-)	Sh3pxd2a	0.742	0.542	-0.2	2.79e-08	0.687	0.039	-0.648	1.11e-35	SH3 and PX domain-containing protein 2A isoform
CA-CA-9-60528311-60528509.0	chr9:60528311-60528509(-)	Lrrc49	0.542	0.347	-0.195	5.9e-08	0.588	0.082	-0.506	1.77e-22	leucine-rich repeat-containing protein 49
CA-CA-8-123098070-123098178.0	chr8:123098070-123098178(+)	Gse1	0.844	0.652	-0.192	9.15e-08	0.82	0.167	-0.653	3.32e-36	genetic suppressor element 1 isoform 1
CA-CA-11-93974576-93974615.0	chr11:93974576-93974615(+)	Spag9	0.28	0.102	-0.178	6.54e-07	0.448	0.128	-0.32	5.04e-10	C-Jun-amino-terminal kinase-interacting protein
CA-CA-15-83210113-83210236.0	chr15:83210113-83210236(-)	Pacsin2	0.966	0.796	-0.17	1.89e-06	0.921	0.71	-0.211	3e-05	protein kinase C and casein kinase substrate in
CA-CA-14-48346145-48346229.0	chr14:48346145-48346229(+)	Ktn1	0.249	0.084	-0.165	3.59e-06	0.306	0.076	-0.23	5.99e-06	kinectin
CA-CS-11-79276734-79276797.0	chr11:79276734-79276797(+)	Nf1	0.528	0.363	-0.165	3.59e-06	0.62	0.327	-0.293	1.14e-08	Synthetic construct Mus musculus clone IMAGE:100069427, MGC:199329 neurofibromatosis 1 (Nf1) mRNA, encodes complete protein.
CA-CA-14-52623647-52623791.0	chr14:52623647-52623791(+)	Arhgef40	0.689	0.527	-0.162	5.23e-06	0.526	0.25	-0.276	7.11e-08	rho guanine nucleotide exchange factor 40
CA-CA-6-119728005-119728089.0	chr6:119728005-119728089(-)	Erc1	0.545	0.383	-0.162	5.23e-06	0.503	0.02	-0.483	1.22e-20	ELKS/Rab6-interacting/CAST family member 1
CA-CA-9-47626816-47626900.0	chr9:47626816-47626900(+)	ra175a	0.923	0.761	-0.162	5.23e-06	0.85	0.402	-0.448	5.23e-18	SubName: Full=RA175 isoform j; Flags: Fragment;
CA-CA-8-72436062-72436137.0	chr8:72436062-72436137(-)	Gatad2a	0.671	0.51	-0.161	5.92e-06	0.767	0.529	-0.238	2.92e-06	transcriptional repressor p66 alpha isoform b
CA-CA-15-76560793-76560886.0	chr15:76560793-76560886(-)	Arhgap39	0.787	0.629	-0.158	8.56e-06	0.833	0.034	-0.799	3e-53	rho GTPase-activating protein 39 isoform 1
CA-CA-2-94182783-94182954.0	chr2:94182783-94182954(-)	Ttc17	0.936	0.779	-0.157	9.66e-06	0.93	0.703	-0.227	7.79e-06	tetratricopeptide repeat domain 17
CA-CA-14-48353829-48353939.0	chr14:48353829-48353939(+)	Ktn1	0.515	0.361	-0.154	1.38e-05	0.437	0.251	-0.186	0.000205963	kinectin
CA-CA-3-89835232-89835292.0	chr3:89835232-89835292(-)	Ubap2l	0.631	0.479	-0.152	1.75e-05	0.661	0.391	-0.27	1.32e-07	ubiquitin-associated protein 2-like isoform 1
CA-CA-10-41198233-41198441.0	chr10:41198233-41198441(+)	Mical1	0.967	0.817	-0.15	2.21e-05	0.864	0.573	-0.291	1.42e-08	NEDD9-interacting protein with calponin homology
CA-CA-19-10102774-10102993.0	chr19:10102774-10102993(+)	Rab3il1	0.914	0.766	-0.148	2.79e-05	0.769	0.407	-0.362	2.33e-12	guanine nucleotide exchange factor for Rab-3A
CA-CA-17-57041985-57042111.0	chr17:57041985-57042111(-)	Mllt1	0.929	0.782	-0.147	3.13e-05	0.815	0.607	-0.208	3.82e-05	protein ENL
CA-CA-1-66478100-66478193.0	chr1:66478100-66478193(+)	Mtap2	0.252	0.107	-0.145	3.92e-05	0.465	0.014	-0.451	3.17e-18	microtubule-associated protein 2 isoform 1
CA-CA-2-156003368-156003642.0	chr2:156003368-156003642(-)	Caper	0.455	0.31	-0.145	3.92e-05	0.521	0.281	-0.24	2.43e-06	Mus musculus adult male tongue cDNA, RIKEN full-length enriched library, clone:2310040E03 product:unclassifiable, full insert sequence.

## Sheet: NPC PTBP2 KD
Supplemental File 5: Table 5. Neuronal cassette exons regulated by the PTB proteins in NPCs.
Description: Splicing changes following PTB protein depletion in NPCs (Supplemental File 4: Table 4) were overlapped with splicing changes between NPCs and MNs (Supplemental File 1: Table 1). Cassette exons with a change in PSI of greater than or equal to 15% are shown with genome coordinates and p-values.
SpliceTrap event	Coordinates	Genesymbol	NPC siControl PSI	NPC siPtbp2 PSI	dPSI PTBP2 KD	p-value	NPC PSI	MN PSI	dPSI MN-NPC	p-value	Description
CA-CA-4-104404674-104404785.0	chr4:104404674-104404785(+)	Dab1	0.67	0.91	0.24	1.13e-17	0.831	0.98	0.149	0.00182281	disabled homolog 1 isoform 2
CA-CA-6-76852280-76852424.0	chr6:76852280-76852424(-)	Ctnna2	0.426	0.622	0.196	2.31e-12	0.392	0.831	0.439	1.11e-17	catenin alpha-2 isoform 2
CA-CA-19-23289644-23289689.0	chr19:23289644-23289689(-)	Smc5	0.623	0.818	0.195	2.97e-12	0.751	0.94	0.189	0.000118362	structural maintenance of chromosomes protein 5
CA-CA-1-138070048-138070228.0	chr1:138070048-138070228(+)	Kif21b	0.091	0.281	0.19	1.02e-11	0.112	0.264	0.152	0.00151357	kinesin-like protein KIF21B
CA-CA-X-54044415-54044615.0	chrX:54044415-54044615(+)	Fhl1	0.313	0.501	0.188	1.65e-11	0.414	0.579	0.165	0.00065253	four and a half LIM domains protein 1 isoform 3
CA-CA-7-148519909-148520002.0	chr7:148519909-148520002(+)	Deaf1	0.723	0.896	0.173	5.32e-10	0.84	0.997	0.157	0.00110269	deformed epidermal autoregulatory factor 1
CA-CA-5-82092410-82092449.0	chr5:82092410-82092449(+)	Lphn3	0.339	0.505	0.166	2.45e-09	0.512	0.992	0.48	9.3e-21	latrophilin-3
CA-CS-11-117602958-117603132.0	chr11:117602958-117603132(+)	Tnrc6c	0.617	0.775	0.158	1.3e-08	0.59	0.851	0.261	2.09e-07	trinucleotide repeat-containing gene 6C protein
CA-CA-2-22818733-22818748.0	chr2:22818733-22818748(-)	Abi1	0.274	0.431	0.157	1.59e-08	0.647	0.927	0.28	2.89e-08	abl interactor 1 isoform 4
CA-CS-11-117602982-117603132.0	chr11:117602982-117603132(+)	Tnrc6c	0.665	0.818	0.153	3.54e-08	0.672	0.878	0.206	3.13e-05	trinucleotide repeat-containing gene 6C protein
CA-CA-15-10519013-10519100.0	chr15:10519013-10519100(-)	Rai14	0.381	0.533	0.152	4.31e-08	0.777	0.985	0.208	2.66e-05	ankycorbin
CA-CA-5-124085182-124085287.0	chr5:124085182-124085287(-)	Clip1	0.195	0.345	0.15	6.37e-08	0.351	0.893	0.542	6.47e-26	SubName: Full=Putative uncharacterized protein Clip1;
CA-CA-1-120438251-120438275.0	chr1:120438251-120438275(+)	Clasp1	0.434	0.583	0.149	7.73e-08	0.73	0.975	0.245	1e-06	CLIP-associating protein 1 isoform 1
CA-CA-11-54485156-54485180.0	chr11:54485156-54485180(+)	Rapgef6	0.242	0.389	0.147	1.13e-07	0.219	0.749	0.53	7.19e-25	Rap guanine nucleotide exchange factor (GEF) 6
CA-CA-5-144090356-144090576.0	chr5:144090356-144090576(-)	Zdhhc4	0.164	0.311	0.147	1.13e-07	0.149	0.505	0.356	2.86e-12	probable palmitoyltransferase ZDHHC4
CA-CA-9-113784382-113784445.0	chr9:113784382-113784445(+)	Clasp2	0.314	0.461	0.147	1.13e-07	0.328	0.739	0.411	9.81e-16	Mus musculus partial mRNA for CLIP-associating protein CLASP2, alternatively spliced.
CA-CA-4-59559020-59559054.0	chr4:59559020-59559054(-)	Rod1	0.222	0.368	0.146	1.37e-07	0.269	0.537	0.268	1.02e-07	regulator of differentiation 1 isoform 1
CA-CA-11-77668179-77668224.0	chr11:77668179-77668224(+)	Myo18a	0.837	0.654	-0.183	2.92e-11	0.463	0.268	-0.195	0.000105559	myosin-XVIIIa
CA-CA-4-107522708-107522747.0	chr4:107522708-107522747(+)	Lrp8	0.631	0.461	-0.17	5.79e-10	0.577	0.035	-0.542	1.6e-25	low-density lipoprotein receptor-related protein
CA-CA-4-141193339-141193399.0	chr4:141193339-141193399(-)	Plekhm2	0.315	0.166	-0.149	4.65e-08	0.366	0.132	-0.234	4.19e-06	pleckstrin homology domain-containing family M
CA-CS-2-3222668-3222711.0	chr2:3222668-3222711(+)	Nmt2	0.787	0.64	-0.147	6.86e-08	0.69	0.49	-0.2	7.19e-05	glycylpeptide N-tetradecanoyltransferase 2
