# Supplementary material for: The splicing regulator PTBP1 controls the activity of the transcription factor Pbx1 during neuronal differentiation
Source: eLife. 2015 Dec 24;4:e09268. doi: 10.7554/eLife.09268 (PMC4755740; doi:10.7554/eLife.09268)
Supplement: Figure 2—source data 5. — DOI: http://dx.doi.org/10.7554/eLife.09268.012 [file elife-09268-fig2-data5.xlsx]

## Sheet: co-regulated NPC
Supplemental File 6: Table 6. Cassette exons co-regulated by PTBP1 and PTBP2 in NPCs.
Description: Splicing changes following PTB protein depletion in NPCs (Supplemental File 4: Table 4) were compared to identify cassette exons co-regulated by the PTB proteins. Co-regulated exons are moderately regulated by PTBP1 and PTBP2 single knockdown (|ΔPSI| < 20%), while showing a larger change in splicing with PTBP1/2 double knockdown. Cassette exons are shown with PSI values, genome coord…
SpliceTrap event	Coordinates	Genesymbol	NPC siControl PSI	NPC siPtbp1 PSI	dPSI PTBP1 KD	p-value	NPC siControl PSI	NPC siPtbp2 PSI	dPSI PTBP2 KD	p-value	NPC siControl PSI	NPC siPtbp1-2 PSI	dPSI PTBP1-2 KD	p-value	description
CA-CA-6-93630782-93630871.0	chr6:93630782-93630871(-)	Magi1	0.089	0.247	0.158	4.61e-07	0.089	0.12	0.031	0.14576	0.089	0.837	0.748	2.63e-90	membrane-associated guanylate kinase, WW and PDZ
CA-CA-7-52158831-52158897.0	chr7:52158831-52158897(-)	Ap2a1	0.107	0.298	0.191	1.42e-09	0.107	0.151	0.044	0.0646797	0.107	0.78	0.673	1.73e-73	AP-2 complex subunit alpha-1 isoform a
CA-CA-7-130323762-130323909.0	chr7:130323762-130323909(+)	Tnrc6a	0.133	0.33	0.197	4.43e-10	0.133	0.203	0.07	0.00733725	0.133	0.796	0.663	2.22e-71	trinucleotide repeat-containing gene 6A protein
CA-CA-5-134980603-134980708.0	chr5:134980603-134980708(-)	Clip2	0.101	0.224	0.123	6.89e-05	0.101	0.16	0.059	0.0202054	0.101	0.659	0.558	3.88e-51	CAP-Gly domain-containing linker protein 2
CA-CA-11-83178296-83178338.0	chr11:83178296-83178338(+)	Ap2b1	0.302	0.501	0.199	2.99e-10	0.302	0.442	0.14	4.17e-07	0.302	0.816	0.514	1.1e-43	AP-2 complex subunit beta isoform a
CA-CA-13-55609224-55609241.1	chr13:55609224-55609241(-)	Pdlim7	0.039	0.205	0.166	1.25e-07	0.039	0.082	0.043	0.069289	0.039	0.548	0.509	7.08e-43	PDZ and LIM domain protein 7 isoform a
CA-CA-11-4811437-4811473.0	chr11:4811437-4811473(+)	Thoc5	0.086	0.216	0.13	2.77e-05	0.086	0.133	0.047	0.0522721	0.086	0.566	0.48	2.42e-38	THO complex subunit 5 homolog
CA-CA-2-27123670-27123757.0	chr2:27123670-27123757(-)	Vav2	0.134	0.331	0.197	4.43e-10	0.134	0.196	0.062	0.0155377	0.134	0.61	0.476	9.76e-38	guanine nucleotide exchange factor VAV2
CA-CA-7-117484803-117484878.0	chr7:117484803-117484878(-)	Sbf2	0.224	0.42	0.196	5.39e-10	0.224	0.297	0.073	0.00543434	0.224	0.69	0.466	3.01e-36	SET-binding factor 2
CA-CA-5-48582241-48582253.0	chr5:48582241-48582253(+)	Slit2	0.132	0.238	0.106	0.000519139	0.132	0.136	0.004	0.461925	0.132	0.591	0.459	3.19e-35	Mus musculus neurogenic extracellular slit protein (Slit2) mRNA, partial cds.
CA-CA-15-75879886-75879970.0	chr15:75879886-75879970(-)	Scrib	0.141	0.337	0.196	5.39e-10	0.141	0.229	0.088	0.00103575	0.141	0.582	0.441	1.17e-32	protein scribble homolog
CA-CA-X-7380719-7380812.0	chrX:7380719-7380812(+)	Gripap1	0.12	0.203	0.083	0.00523435	0.12	0.237	0.117	1.98e-05	0.12	0.559	0.439	2.22e-32	SubName: Full=GRIP1 associated protein 1; Flags: Fragment;
CA-CA-4-108780485-108780554.1	chr4:108780485-108780554(-)	Osbpl9	0.182	0.312	0.13	2.77e-05	0.182	0.226	0.044	0.0646797	0.182	0.619	0.437	4.2e-32	oxysterol-binding protein-related protein 9
CA-CA-2-157148958-157149006.0	chr2:157148958-157149006(+)	Rpn2	0.086	0.234	0.148	2.17e-06	0.086	0.075	-0.011	0.330944	0.086	0.509	0.423	3.38e-30	dolichyl-diphosphooligosaccharide--protein
CA-CS-11-69857159-69857269.0	chr11:69857159-69857269(+)	Dlg4	0.455	0.533	0.078	0.00812103	0.455	0.581	0.126	4.72e-06	0.455	0.871	0.416	2.88e-29	disks large homolog 4 isoform 1
CA-CA-17-12435515-12435671.0	chr17:12435515-12435671(-)	Map3k4	0.281	0.448	0.167	1.05e-07	0.281	0.36	0.079	0.00288963	0.281	0.687	0.406	5.76e-28	mitogen-activated protein kinase kinase kinase
CA-CA-9-44509028-44509169.0	chr9:44509028-44509169(-)	Phldb1	0.193	0.292	0.099	0.00110368	0.193	0.168	-0.025	0.174978	0.193	0.589	0.396	1.07e-26	pleckstrin homology-like domain family B member
CA-CA-15-73042416-73042425.0	chr15:73042416-73042425(-)	Ptk2	0.299	0.495	0.196	5.39e-10	0.299	0.403	0.104	0.00013204	0.299	0.69	0.391	4.52e-26	focal adhesion kinase 1 isoform 1
CA-CA-3-89894934-89895013.0	chr3:89894934-89895013(+)	Tpm3	0.053	0.215	0.162	2.41e-07	0.053	0.081	0.028	0.17151	0.053	0.441	0.388	1.06e-25	tropomyosin alpha-3 chain
CA-CA-7-25704202-25704370.0	chr7:25704202-25704370(+)	Arhgef1	0.055	0.159	0.104	0.000646936	0.055	0.084	0.029	0.162622	0.055	0.434	0.379	1.32e-24	rho guanine nucleotide exchange factor 1 isoform
CA-CA-2-4529044-4529116.0	chr2:4529044-4529116(+)	Frmd4a	0.221	0.34	0.119	0.000113503	0.221	0.316	0.095	0.000436624	0.221	0.598	0.377	2.29e-24	FERM domain-containing protein 4A isoform 1
CA-CA-18-60705010-60705031.0	chr18:60705010-60705031(+)	Dctn4	0.259	0.344	0.085	0.00436361	0.259	0.368	0.109	6.52e-05	0.259	0.617	0.358	3.76e-22	dynactin subunit 4
CA-CA-1-154690359-154690509.0	chr1:154690359-154690509(-)	Smg7	0.216	0.407	0.191	1.42e-09	0.216	0.286	0.07	0.00733725	0.216	0.567	0.351	2.3e-21	protein SMG7 isoform 1
CA-CA-15-79194087-79194108.0	chr15:79194087-79194108(-)	Tmem184b	0.114	0.238	0.124	6.07e-05	0.114	0.098	-0.016	0.269298	0.114	0.461	0.347	6.39e-21	transmembrane protein 184B
CA-CA-10-24603009-24603027.0	chr10:24603009-24603027(+)	Med23	0.286	0.439	0.153	1.01e-06	0.286	0.304	0.018	0.276607	0.286	0.632	0.346	8.24e-21	mediator of RNA polymerase II transcription
CA-CA-3-87499319-87499439.0	chr3:87499319-87499439(+)	Arhgef11	0.314	0.448	0.134	1.62e-05	0.314	0.332	0.018	0.276607	0.314	0.656	0.342	2.25e-20	SubName: Full=Putative uncharacterized protein Arhgef11;
CA-CA-4-138844775-138844888.0	chr4:138844775-138844888(+)	Capzb	0.051	0.232	0.181	9.13e-09	0.051	0.065	0.014	0.32605	0.051	0.389	0.338	6.09e-20	F-actin-capping protein subunit beta isoform a
CA-CA-3-8936438-8936480.0	chr3:8936438-8936480(-)	Tpd52	0.148	0.182	0.034	0.152433	0.148	0.124	-0.024	0.184287	0.148	0.484	0.336	9.98e-20	tumor protein D52 isoform 1
CA-CS-5-66179291-66179380.0	chr5:66179291-66179380(+)	N4bp2	0.555	0.706	0.151	1.38e-06	0.555	0.601	0.046	0.0561787	0.555	0.881	0.326	1.12e-18	Nedd4 binding protein 2
CA-CA-11-116154588-116154627.0	chr11:116154588-116154627(-)	Exoc7	0.096	0.267	0.171	5.34e-08	0.096	0.234	0.138	5.99e-07	0.096	0.419	0.323	2.29e-18	exocyst complex component 7 isoform 2
CA-CA-11-4933244-4933265.0	chr11:4933244-4933265(+)	Ap1b1	0.021	0.078	0.057	0.0404016	0.021	0.121	0.1	0.000227362	0.021	0.344	0.323	2.29e-18	AP-1 complex subunit beta-1
CA-CA-2-181245208-181245235.0	chr2:181245208-181245235(+)	Tpd52l2	0.102	0.226	0.124	6.07e-05	0.102	0.112	0.01	0.378759	0.102	0.423	0.321	3.68e-18	tumor protein D54
CA-CA-11-100364473-100364503.0	chr11:100364473-100364503(-)	Acly	0.51	0.683	0.173	3.78e-08	0.51	0.606	0.096	0.000384114	0.51	0.826	0.316	1.18e-17	ATP-citrate synthase isoform 1
CA-CA-10-80780070-80780148.0	chr10:80780070-80780148(+)	Pip5k1c	0.437	0.607	0.17	6.34e-08	0.437	0.466	0.029	0.162622	0.437	0.746	0.309	5.86e-17	phosphatidylinositol-4-phosphate 5-kinase type-1
CA-CA-16-32841622-32841667.0	chr16:32841622-32841667(-)	1700021K19Rik	0.161	0.326	0.165	1.47e-07	0.161	0.242	0.081	0.00231939	0.161	0.468	0.307	9.21e-17	run domain Beclin-1 interacting and cystein-rich
CA-CA-2-29884163-29884226.0	chr2:29884163-29884226(+)	Spna2	0.063	0.179	0.116	0.000163456	0.063	0.063	0	0.518552	0.063	0.37	0.307	9.21e-17	spectrin alpha chain, brain isoform 1
CA-CA-19-55461678-55461699.0	chr19:55461678-55461699(+)	Vti1a	0.131	0.172	0.041	0.106533	0.131	0.147	0.016	0.30087	0.131	0.434	0.303	2.25e-16	vesicle transport through interaction with
CA-CA-3-37428904-37428941.0	chr3:37428904-37428941(+)	Spata5	0.33	0.442	0.112	0.0002624	0.33	0.326	-0.004	0.425194	0.33	0.623	0.293	2e-15	spermatogenesis-associated protein 5 isoform 1
CA-CA-17-13962949-13962994.0	chr17:13962949-13962994(+)	Mllt4	0.177	0.372	0.195	6.56e-10	0.177	0.235	0.058	0.0220048	0.177	0.461	0.284	1.35e-14	afadin
CA-CS-9-122170201-122170597.0	chr9:122170201-122170597(-)	Ano10	0.72	0.839	0.119	0.000113503	0.72	0.759	0.039	0.090285	0.72	0.999	0.279	3.79e-14	anoctamin-10
CA-CA-2-93029245-93029380.0	chr2:93029245-93029380(+)	Trp53i11	0.304	0.438	0.134	1.62e-05	0.304	0.411	0.107	8.67e-05	0.304	0.581	0.277	5.7e-14	tumor protein p53-inducible protein 11
CA-CA-18-80933550-80933583.0	chr18:80933550-80933583(-)	Atp9b	0.252	0.35	0.098	0.00122475	0.252	0.238	-0.014	0.29326	0.252	0.525	0.273	1.28e-13	probable phospholipid-transporting ATPase IIB
CA-CA-4-81004529-81004646.0	chr4:81004529-81004646(-)	Mpdz	0.689	0.776	0.087	0.00362468	0.689	0.741	0.052	0.0358638	0.689	0.962	0.273	1.28e-13	multiple PDZ domain protein
CA-CA-5-124863193-124863298.0	chr5:124863193-124863298(-)	Sbno1	0.421	0.551	0.13	2.77e-05	0.421	0.531	0.11	5.64e-05	0.421	0.684	0.263	9.19e-13	protein strawberry notch homolog 1
CA-CA-11-49028027-49028156.0	chr11:49028027-49028156(+)	Zfp62	0.2	0.324	0.124	6.07e-05	0.2	0.249	0.049	0.0451076	0.2	0.461	0.261	1.35e-12	zinc finger protein 62 isoform 2
CA-CA-17-78786330-78786411.0	chr17:78786330-78786411(-)	Fez2	0.109	0.294	0.185	4.38e-09	0.109	0.154	0.045	0.060312	0.109	0.37	0.261	1.35e-12	fasciculation and elongation protein zeta-2
CA-CA-15-58779877-58779997.0	chr15:58779877-58779997(-)	Mtss1	0.223	0.242	0.019	0.288938	0.223	0.266	0.043	0.069289	0.223	0.483	0.26	1.64e-12	metastasis suppressor protein 1 isoform 1
CA-CA-2-59188550-59188679.0	chr2:59188550-59188679(+)	Pkp4	0.631	0.817	0.186	3.64e-09	0.631	0.696	0.065	0.0118276	0.631	0.89	0.259	1.98e-12	plakophilin-4 isoform 1
CA-CA-10-98481911-98482065.0	chr10:98481911-98482065(+)	Atp2b1	0.104	0.192	0.088	0.0032991	0.104	0.125	0.021	0.24211	0.104	0.357	0.253	6.15e-12	plasma membrane calcium ATPase 1
CA-CA-11-78352011-78352240.0	chr11:78352011-78352240(+)	Ift20	0.71	0.903	0.193	9.66e-10	0.71	0.708	-0.002	0.453203	0.71	0.962	0.252	7.4e-12	RecName: Full=Intraflagellar transport protein 20 homolog; Short=mIFT20;
CA-CA-10-57881394-57881534.0	chr10:57881394-57881534(+)	Lims1	0.041	0.09	0.049	0.0673773	0.041	0.053	0.012	0.352049	0.041	0.288	0.247	1.86e-11	LIM and senescent cell antigen-like-containing
CA-CA-10-126918748-126918850.0	chr10:126918748-126918850(+)	R3hdm2	0.188	0.237	0.049	0.0673773	0.188	0.306	0.118	1.69e-05	0.188	0.434	0.246	2.23e-11	R3H domain-containing protein 2 isoform 1
CA-CA-11-54485156-54485180.0	chr11:54485156-54485180(+)	Rapgef6	0.242	0.269	0.027	0.209855	0.242	0.389	0.147	1.13e-07	0.242	0.485	0.243	3.83e-11	Rap guanine nucleotide exchange factor (GEF) 6
CA-CA-16-4934194-4934239.0	chr16:4934194-4934239(+)	Mgrn1	0.466	0.548	0.082	0.00572516	0.466	0.464	-0.002	0.453203	0.466	0.709	0.243	3.83e-11	E3 ubiquitin-protein ligase MGRN1
CA-CA-5-44449864-44449891.0	chr5:44449864-44449891(-)	Prom1	0.24	0.374	0.134	1.62e-05	0.24	0.304	0.064	0.0129684	0.24	0.483	0.243	3.83e-11	prominin-1 isoform s8
CA-CA-1-89671387-89671444.0	chr1:89671387-89671444(+)	Atg16l1	0.554	0.676	0.122	7.82e-05	0.554	0.46	-0.094	0.000354621	0.554	0.794	0.24	6.53e-11	SubName: Full=Autophagy-related 16-like 1 (Yeast), isoform CRA_e; SubName: Full=Putative uncharacterized protein;
CA-CA-5-48612205-48612229.0	chr5:48612205-48612229(+)	Slit2	0.638	0.622	-0.016	0.294891	0.638	0.754	0.116	2.31e-05	0.638	0.878	0.24	6.53e-11	Mus musculus neurogenic extracellular slit protein (Slit2) mRNA, partial cds.
CA-CA-11-4680580-4680625.0	chr11:4680580-4680625(-)	Nf2	0.419	0.605	0.186	3.64e-09	0.419	0.447	0.028	0.17151	0.419	0.658	0.239	7.8e-11	merlin
CA-CA-4-138988396-138988429.0	chr4:138988396-138988429(+)	Ubr4	0.043	0.135	0.092	0.00224378	0.043	0.097	0.054	0.0306106	0.043	0.282	0.239	7.8e-11	RecName: Full=E3 ubiquitin-protein ligase UBR4; EC=6.3.2.-; AltName: Full=N-recognin-4; AltName: Full=Zinc finger UBR1-type protein 1; AltName: Full=p600;
CA-CA-1-170115086-170115199.0	chr1:170115086-170115199(-)	Pbx1	0.333	0.482	0.149	1.86e-06	0.333	0.364	0.031	0.14576	0.333	0.568	0.235	1.57e-10	pre-B-cell leukemia transcription factor 1
CA-CA-7-97330728-97330878.0	chr7:97330728-97330878(+)	Picalm	0.62	0.672	0.052	0.055971	0.62	0.52	-0.1	0.000159636	0.62	0.854	0.234	1.87e-10	phosphatidylinositol-binding clathrin assembly
CA-CA-9-49314957-49315758.0	chr9:49314957-49315758(-)	Ncam1	0.43	0.37	-0.06	0.0276489	0.43	0.489	0.059	0.0202054	0.43	0.664	0.234	1.87e-10	neural cell adhesion molecule 1 isoform 3
CA-CA-2-157284578-157284596.0	chr2:157284578-157284596(+)	Src	0.156	0.183	0.027	0.209855	0.156	0.176	0.02	0.253344	0.156	0.389	0.233	2.22e-10	neuronal proto-oncogene tyrosine-protein kinase
CA-CA-14-55527659-55527825.0	chr14:55527659-55527825(-)	Slc22a17	0.711	0.859	0.148	2.17e-06	0.711	0.761	0.05	0.0418339	0.711	0.942	0.231	3.13e-10	SubName: Full=Slc22a17 protein;
CA-CS-7-48156619-48156649.0	chr7:48156619-48156649(+)	Vstm2b	0.681	0.844	0.163	2.05e-07	0.681	0.62	-0.061	0.0134276	0.681	0.911	0.23	3.71e-10	V-set and transmembrane domain-containing
CA-CA-2-156337520-156337556.0	chr2:156337520-156337556(+)	Epb4.1l1	0.269	0.413	0.144	3.92e-06	0.269	0.278	0.009	0.392344	0.269	0.498	0.229	4.4e-10	band 4.1-like protein 1 isoform a
CA-CA-8-82256679-82256711.0	chr8:82256679-82256711(+)	Anapc10	0.047	0.151	0.104	0.000646936	0.047	0.09	0.043	0.069289	0.047	0.274	0.227	6.16e-10	anaphase-promoting complex subunit 10
CA-CA-9-117968737-117968784.0	chr9:117968737-117968784(+)	Azi2	0.205	0.357	0.152	1.18e-06	0.205	0.238	0.033	0.130116	0.205	0.431	0.226	7.28e-10	5-azacytidine-induced protein 2 isoform a
CA-CA-14-21504433-21504502.0	chr14:21504433-21504502(+)	Sec24c	0.206	0.373	0.167	1.05e-07	0.206	0.193	-0.013	0.3056	0.206	0.428	0.222	1.41e-09	Sec24 related gene family, member C isoform 2
CA-CA-3-58232149-58232221.0	chr3:58232149-58232221(+)	Tsc22d2	0.181	0.315	0.134	1.62e-05	0.181	0.26	0.079	0.00288963	0.181	0.402	0.221	1.67e-09	TSC22 domain family protein 2
CA-CA-2-181246275-181246320.0	chr2:181246275-181246320(+)	Tpd52l2	0.454	0.575	0.121	8.86e-05	0.454	0.359	-0.095	0.000311375	0.454	0.673	0.219	2.31e-09	tumor protein D54
CA-CA-14-31869421-31869466.0	chr14:31869421-31869466(+)	Pbrm1	0.181	0.317	0.136	1.23e-05	0.181	0.25	0.069	0.00809093	0.181	0.399	0.218	2.71e-09	protein polybromo-1
CA-CA-Y-349821-349916.0	chrY:349821-349916(+)	Eif2s3y	0.506	0.66	0.154	8.65e-07	0.506	0.531	0.025	0.199996	0.506	0.721	0.215	4.39e-09	eukaryotic translation initiation factor 2
CA-CA-1-60506914-60507097.0	chr1:60506914-60507097(+)	Abi2	0.169	0.192	0.023	0.247712	0.169	0.155	-0.014	0.29326	0.169	0.381	0.212	7.07e-09	abl interactor 2 isoform 1
CA-CA-14-105538307-105538379.0	chr14:105538307-105538379(-)	Rbm26	0.403	0.418	0.015	0.333134	0.403	0.469	0.066	0.0107749	0.403	0.615	0.212	7.07e-09	RNA-binding protein 26
CA-CA-7-107967249-107967276.0	chr7:107967249-107967276(+)	Fam168a	0.333	0.435	0.102	0.00080324	0.333	0.358	0.025	0.199996	0.333	0.543	0.21	9.67e-09	hypothetical protein LOC319604
CA-CA-12-66144529-66144598.0	chr12:66144529-66144598(+)	Prpf39	0.387	0.485	0.098	0.00122475	0.387	0.46	0.073	0.00543434	0.387	0.59	0.203	2.83e-08	pre-mRNA-processing factor 39
CA-CA-17-26148941-26149076.0	chr17:26148941-26149076(-)	Rab11fip3	0.754	0.928	0.174	3.18e-08	0.754	0.744	-0.01	0.343923	0.754	0.954	0.2	4.44e-08	rab11 family-interacting protein 3 isoform c
CA-CA-10-126918748-126918811.0	chr10:126918748-126918811(+)	R3hdm2	0.129	0.169	0.04	0.112397	0.129	0.177	0.048	0.0485843	0.129	0.327	0.198	5.97e-08	R3H domain-containing protein 2 isoform 1
CA-CA-15-75905036-75905087.0	chr15:75905036-75905087(-)	Puf60	0.295	0.401	0.106	0.000519139	0.295	0.29	-0.005	0.41132	0.295	0.493	0.198	5.97e-08	poly(U)-binding-splicing factor PUF60 isoform c
CA-CA-4-136095039-136095131.0	chr4:136095039-136095131(+)	Luzp1	0.454	0.528	0.074	0.0113569	0.454	0.488	0.034	0.122745	0.454	0.65	0.196	8e-08	leucine zipper protein 1
CA-CS-1-99613118-99613181.0	chr1:99613118-99613181(-)	Ppip5k2	0.742	0.831	0.089	0.00300006	0.742	0.774	0.032	0.137786	0.742	0.937	0.195	9.26e-08	SubName: Full=Putative uncharacterized protein;
CA-CA-14-103569073-103569229.0	chr14:103569073-103569229(-)	Mycbp2	0.556	0.593	0.037	0.131364	0.556	0.62	0.064	0.0129684	0.556	0.749	0.193	1.24e-07	probable E3 ubiquitin-protein ligase MYCBP2
CA-CA-10-119487287-119487332.0	chr10:119487287-119487332(+)	Grip1	0.076	0.182	0.106	0.000519139	0.076	0.049	-0.027	0.157274	0.076	0.266	0.19	1.9e-07	glutamate receptor-interacting protein 1 isoform
CA-CA-8-74869864-74870070.0	chr8:74869864-74870070(-)	Eps15l1	0.694	0.813	0.119	0.000113503	0.694	0.762	0.068	0.00891182	0.694	0.884	0.19	1.9e-07	epidermal growth factor receptor substrate
CA-CA-14-103576472-103576547.0	chr14:103576472-103576547(-)	Mycbp2	0.147	0.179	0.032	0.167662	0.147	0.177	0.03	0.154038	0.147	0.336	0.189	2.19e-07	probable E3 ubiquitin-protein ligase MYCBP2
CA-CA-9-30963774-30963810.0	chr9:30963774-30963810(-)	Aplp2	0.158	0.198	0.04	0.112397	0.158	0.191	0.033	0.130116	0.158	0.346	0.188	2.52e-07	amyloid-like protein 2 isoform c
CA-CA-11-51081666-51081733.0	chr11:51081666-51081733(+)	Clk4	0.138	0.199	0.061	0.0306544	0.138	0.212	0.074	0.00490552	0.138	0.323	0.185	3.82e-07	dual specificity protein kinase CLK4
CA-CA-6-71816719-71816734.0	chr6:71816719-71816734(+)	Immt	0.787	0.95	0.163	2.05e-07	0.787	0.783	-0.004	0.425194	0.787	0.964	0.177	1.13e-06	mitochondrial inner membrane protein
CA-CA-3-89805739-89805790.1	chr3:89805739-89805790(-)	Ubap2l	0.098	0.201	0.103	0.000721194	0.098	0.104	0.006	0.433828	0.098	0.272	0.174	1.68e-06	ubiquitin-associated protein 2-like isoform 1
CA-CA-2-121751296-121751464.0	chr2:121751296-121751464(+)	Casc4	0.56	0.628	0.068	0.0182914	0.56	0.537	-0.023	0.193898	0.56	0.733	0.173	1.91e-06	protein CASC4 isoform 1
CA-CA-1-158823038-158823143.0	chr1:158823038-158823143(-)	Ralgps2	0.204	0.242	0.038	0.124811	0.204	0.155	-0.049	0.0369443	0.204	0.376	0.172	2.18e-06	ras-specific guanine nucleotide-releasing factor
CA-CA-15-73222773-73222877.0	chr15:73222773-73222877(-)	Ptk2	0.095	0.158	0.063	0.0265646	0.095	0.145	0.05	0.0418339	0.095	0.267	0.172	2.18e-06	focal adhesion kinase 1 isoform 1
CA-CA-19-5608801-5608957.0	chr19:5608801-5608957(-)	Kat5	0.513	0.476	-0.037	0.115744	0.513	0.558	0.045	0.060312	0.513	0.685	0.172	2.18e-06	histone acetyltransferase KAT5 isoform beta
CA-CA-4-124784760-124784790.0	chr4:124784760-124784790(+)	Meaf6	0.154	0.094	-0.06	0.0276489	0.154	0.21	0.056	0.0260112	0.154	0.324	0.17	2.81e-06	chromatin modification-related protein MEAF6
CA-CA-16-31122706-31122727.0	chr16:31122706-31122727(-)	Acap2	0.206	0.272	0.066	0.0212913	0.206	0.246	0.04	0.0846389	0.206	0.375	0.169	3.2e-06	arf-GAP with coiled-coil, ANK repeat and PH
CA-CA-8-4240687-4240735.0	chr8:4240687-4240735(+)	Map2k7	0.358	0.489	0.131	2.43e-05	0.358	0.391	0.033	0.130116	0.358	0.527	0.169	3.2e-06	dual specificity mitogen-activated protein
CA-CS-7-134011623-134011836.0	chr7:134011623-134011836(-)	Taok2	0.783	0.884	0.101	0.000893802	0.783	0.843	0.06	0.0185323	0.783	0.948	0.165	5.29e-06	serine/threonine-protein kinase TAO2 isoform 1
CA-CA-17-56567213-56567240.0	chr17:56567213-56567240(-)	Ptprs	0.17	0.225	0.055	0.0461452	0.17	0.207	0.037	0.102408	0.17	0.334	0.164	5.98e-06	receptor-type tyrosine-protein phosphatase S
CA-CA-5-124196780-124196879.0	chr5:124196780-124196879(-)	Rsrc2	0.161	0.212	0.051	0.0595905	0.161	0.186	0.025	0.199996	0.161	0.325	0.164	5.98e-06	arginine/serine-rich coiled-coil protein 2
CA-CA-1-60507013-60507097.0	chr1:60507013-60507097(+)	Abi2	0.166	0.18	0.014	0.344589	0.166	0.14	-0.026	0.165973	0.166	0.329	0.163	6.77e-06	abl interactor 2 isoform 1
CA-CA-1-182024074-182024317.0	chr1:182024074-182024317(+)	Cdc42bpa	0.695	0.739	0.044	0.0902703	0.695	0.74	0.045	0.060312	0.695	0.856	0.161	8.64e-06	Mus musculus myotonic dystrophy kinase-related CDC-42-binding kinase-alpha mRNA, partial cds.
CA-CA-1-120419897-120419924.0	chr1:120419897-120419924(+)	Clasp1	0.197	0.216	0.019	0.288938	0.197	0.206	0.009	0.392344	0.197	0.357	0.16	9.76e-06	CLIP-associating protein 1 isoform 1
CA-CA-15-90806901-90806940.0	chr15:90806901-90806940(-)	Kif21a	0.177	0.174	-0.003	0.447414	0.177	0.286	0.109	6.52e-05	0.177	0.337	0.16	9.76e-06	kinesin-like protein KIF21A isoform 1
CA-CA-17-69623221-69623257.0	chr17:69623221-69623257(+)	Epb4.1l3	0.109	0.167	0.058	0.0377554	0.109	0.135	0.026	0.190199	0.109	0.268	0.159	1.1e-05	band 4.1-like protein 3
CA-CS-4-147947027-147947138.0	chr4:147947027-147947138(+)	Exosc10	0.536	0.597	0.061	0.0306544	0.536	0.543	0.007	0.419894	0.536	0.695	0.159	1.1e-05	exosome component 10
CA-CA-15-82121682-82121748.0	chr15:82121682-82121748(+)	2015-09-03	0.418	0.428	0.01	0.391752	0.418	0.46	0.042	0.0741474	0.418	0.576	0.158	1.24e-05	neuronal-specific septin-3
CA-CA-4-117890616-117890649.0	chr4:117890616-117890649(-)	Ptprf	0.098	0.098	0	0.51527	0.098	0.159	0.061	0.0169787	0.098	0.255	0.157	1.4e-05	receptor-type tyrosine-protein phosphatase F
CA-CA-4-148635268-148635310.0	chr4:148635268-148635310(-)	Kif1b	0.076	0.128	0.052	0.055971	0.076	0.075	-0.001	0.467305	0.076	0.23	0.154	1.99e-05	kinesin-like protein KIF1B isoform b
CA-CA-X-143931309-143931375.0	chrX:143931309-143931375(-)	Lrch2	0.468	0.547	0.079	0.00745136	0.468	0.488	0.02	0.253344	0.468	0.622	0.154	1.99e-05	leucine-rich repeat and calponin homology
CA-CA-9-92496822-92496885.0	chr9:92496822-92496885(+)	Plod2	0.7	0.831	0.131	2.43e-05	0.7	0.718	0.018	0.276607	0.7	0.85	0.15	3.16e-05	procollagen-lysine,2-oxoglutarate 5-dioxygenase
CA-CA-5-115187356-115187446.0	chr5:115187356-115187446(-)	Git2	0.712	0.829	0.117	0.000144879	0.712	0.703	-0.009	0.357087	0.712	0.859	0.147	4.43e-05	ARF GTPase-activating protein GIT2 isoform 1
CA-CS-11-22051790-22051895.0	chr11:22051790-22051895(-)	mKIAA0903	0.145	0.136	-0.009	0.374476	0.145	0.165	0.02	0.253344	0.145	0.291	0.146	4.95e-05	Mus musculus KIAA0903-like protein mRNA, complete cds.
CA-CA-13-103544135-103544336.0	chr13:103544135-103544336(-)	Mast4	0.394	0.423	0.029	0.192278	0.394	0.405	0.011	0.365322	0.394	0.539	0.145	5.53e-05	microtubule-associated serine/threonine-protein
CA-CA-1-66478100-66478193.0	chr1:66478100-66478193(+)	Mtap2	0.252	0.215	-0.037	0.115744	0.252	0.261	0.009	0.392344	0.252	0.107	-0.145	3.92e-05	microtubule-associated protein 2 isoform 1
CA-CA-2-156003368-156003642.0	chr2:156003368-156003642(-)	Caper	0.455	0.348	-0.107	0.000352254	0.455	0.469	0.014	0.32605	0.455	0.31	-0.145	3.92e-05	Mus musculus adult male tongue cDNA, RIKEN full-length enriched library, clone:2310040E03 product:unclassifiable, full insert sequence.
CA-CA-11-69644064-69644115.0	chr11:69644064-69644115(-)	Nlgn2	0.902	0.802	-0.1	0.000765636	0.902	0.885	-0.017	0.257696	0.902	0.752	-0.15	2.21e-05	neuroligin-2 precursor
CA-CA-3-89835232-89835292.0	chr3:89835232-89835292(-)	Ubap2l	0.631	0.693	0.062	0.0285486	0.631	0.637	0.006	0.433828	0.631	0.479	-0.152	1.75e-05	ubiquitin-associated protein 2-like isoform 1
CA-CS-18-34449491-34449596.0	chr18:34449491-34449596(+)	Apc	0.873	0.869	-0.004	0.435062	0.873	0.837	-0.036	0.0925089	0.873	0.721	-0.152	1.75e-05	SubName: Full=Putative uncharacterized protein;
CA-CA-15-76560793-76560886.0	chr15:76560793-76560886(-)	Arhgap39	0.787	0.763	-0.024	0.214886	0.787	0.775	-0.012	0.318166	0.787	0.629	-0.158	8.56e-06	rho GTPase-activating protein 39 isoform 1
CA-CA-8-72436062-72436137.0	chr8:72436062-72436137(-)	Gatad2a	0.671	0.64	-0.031	0.156557	0.671	0.56	-0.111	3.3e-05	0.671	0.51	-0.161	5.92e-06	transcriptional repressor p66 alpha isoform b
CA-CA-9-47626816-47626900.0	chr9:47626816-47626900(+)	ra175a	0.923	0.88	-0.043	0.0831241	0.923	0.889	-0.034	0.104846	0.923	0.761	-0.162	5.23e-06	SubName: Full=RA175 isoform j; Flags: Fragment;
CA-CA-8-72436121-72436137.0	chr8:72436121-72436137(-)	Gatad2a	0.361	0.31	-0.051	0.0510463	0.361	0.258	-0.103	0.000105397	0.361	0.196	-0.165	3.59e-06	transcriptional repressor p66 alpha isoform b
CA-CS-11-79276734-79276797.0	chr11:79276734-79276797(+)	Nf1	0.528	0.483	-0.045	0.0739529	0.528	0.6	0.072	0.00601324	0.528	0.363	-0.165	3.59e-06	Synthetic construct Mus musculus clone IMAGE:100069427, MGC:199329 neurofibromatosis 1 (Nf1) mRNA, encodes complete protein.
CA-CA-X-132277980-132278061.0	chrX:132277980-132278061(+)	Armcx5	0.63	0.549	-0.081	0.00502777	0.63	0.631	0.001	0.504386	0.63	0.464	-0.166	3.16e-06	armadillo repeat-containing X-linked protein 5
CA-CA-17-25057416-25057440.0	chr17:25057416-25057440(-)	Mapk8ip3	0.845	0.799	-0.046	0.0696675	0.845	0.804	-0.041	0.0664075	0.845	0.673	-0.172	1.46e-06	C-Jun-amino-terminal kinase-interacting protein
CA-CA-13-46856031-46856136.0	chr13:46856031-46856136(-)	Kif13a	0.265	0.14	-0.125	3.89e-05	0.265	0.22	-0.045	0.0499645	0.265	0.092	-0.173	1.28e-06	SubName: Full=Putative uncharacterized protein; Flags: Fragment;
CA-CA-8-125013454-125013526.0	chr8:125013454-125013526(-)	Fam38a	0.912	0.815	-0.097	0.00105329	0.912	0.884	-0.028	0.148879	0.912	0.734	-0.178	6.54e-07	protein PIEZO1
CA-CA-11-95152833-95152923.0	chr11:95152833-95152923(-)	Myst2	0.673	0.541	-0.132	1.52e-05	0.673	0.636	-0.037	0.0867586	0.673	0.481	-0.192	9.15e-08	histone acetyltransferase MYST2 isoform 1
CA-CA-8-123098070-123098178.0	chr8:123098070-123098178(+)	Gse1	0.844	0.708	-0.136	8.71e-06	0.844	0.838	-0.006	0.397557	0.844	0.652	-0.192	9.15e-08	genetic suppressor element 1 isoform 1
CA-CA-9-60528311-60528509.0	chr9:60528311-60528509(-)	Lrrc49	0.542	0.452	-0.09	0.00214744	0.542	0.494	-0.048	0.0399061	0.542	0.347	-0.195	5.9e-08	leucine-rich repeat-containing protein 49
CA-CA-14-120803859-120803954.0	chr14:120803859-120803954(+)	Mbnl2	0.924	0.796	-0.128	2.61e-05	0.924	0.883	-0.041	0.0664075	0.924	0.724	-0.2	2.79e-08	muscleblind-like protein 2 isoform 1
CA-CA-19-47357510-47357594.0	chr19:47357510-47357594(-)	Sh3pxd2a	0.742	0.679	-0.063	0.0221923	0.742	0.762	0.02	0.253344	0.742	0.542	-0.2	2.79e-08	SH3 and PX domain-containing protein 2A isoform
CA-CA-6-131325991-131326198.0	chr6:131325991-131326198(-)	Csda	0.619	0.512	-0.107	0.000352254	0.619	0.577	-0.042	0.0619486	0.619	0.416	-0.203	1.77e-08	DNA-binding protein A long isoform
CA-CS-2-131066050-131066228.1	chr2:131066050-131066228(+)	Mavs	0.838	0.71	-0.128	2.61e-05	0.838	0.778	-0.06	0.0146996	0.838	0.632	-0.206	1.11e-08	SubName: Full=Putative uncharacterized protein;
CA-CA-15-78267587-78267662.0	chr15:78267587-78267662(+)	Kctd17	0.544	0.515	-0.029	0.172048	0.544	0.491	-0.053	0.0268401	0.544	0.337	-0.207	9.54e-09	BTB/POZ domain-containing protein KCTD17
CA-CA-17-83827555-83827588.0	chr17:83827555-83827588(+)	Eml4	0.766	0.666	-0.1	0.000765636	0.766	0.763	-0.003	0.439161	0.766	0.554	-0.212	4.34e-09	echinoderm microtubule-associated protein-like 4
CA-CA-2-52989445-52989539.0	chr2:52989445-52989539(+)	Fmnl2	0.727	0.677	-0.05	0.0544135	0.727	0.706	-0.021	0.214014	0.727	0.513	-0.214	3.15e-09	formin-like protein 2
CA-CA-2-52989445-52989492.0	chr2:52989445-52989492(+)	Fmnl2	0.627	0.569	-0.058	0.0318753	0.627	0.601	-0.026	0.165973	0.627	0.396	-0.231	1.84e-10	formin-like protein 2
CA-CS-16-72993911-72993938.0	chr16:72993911-72993938(+)	Robo1	0.692	0.589	-0.103	0.00055197	0.692	0.654	-0.038	0.0812798	0.692	0.461	-0.231	1.84e-10	roundabout homolog 1 precursor
CA-CA-2-181237580-181237640.0	chr2:181237580-181237640(+)	Tpd52l2	0.651	0.539	-0.112	0.000196799	0.651	0.574	-0.077	0.00270095	0.651	0.418	-0.233	1.3e-10	tumor protein D54
CA-CS-17-78679312-78679555.0	chr17:78679312-78679555(+)	Crim1	0.855	0.879	0.024	0.237919	0.855	0.86	0.005	0.447844	0.855	0.619	-0.236	7.69e-11	cysteine-rich motor neuron 1 protein precursor
CA-CA-19-4787360-4788042.0	chr19:4787360-4788042(-)	Rbm4	0.698	0.588	-0.11	0.000249092	0.698	0.674	-0.024	0.184287	0.698	0.454	-0.244	1.83e-11	RNA-binding protein 4
CA-CA-19-40444179-40444209.0	chr19:40444179-40444209(-)	mKIAA1296	0.623	0.57	-0.053	0.0448105	0.623	0.721	0.098	0.000296225	0.623	0.369	-0.254	2.85e-12	Mus musculus ponsin-2 mRNA, complete cds.
CA-CA-7-151664931-151665002.0	chr7:151664931-151665002(-)	Ppfia1	0.807	0.623	-0.184	3.35e-09	0.807	0.808	0.001	0.504386	0.807	0.552	-0.255	2.36e-12	SubName: Full=Putative uncharacterized protein;
CA-CA-5-102365008-102365092.0	chr5:102365008-102365092(-)	Wdfy3	0.675	0.506	-0.169	4.95e-08	0.675	0.635	-0.04	0.0711109	0.675	0.416	-0.259	1.1e-12	WD repeat and FYVE domain-containing protein 3
CA-CA-5-122263393-122263562.0	chr5:122263393-122263562(+)	Atxn2	0.602	0.417	-0.185	2.78e-09	0.602	0.539	-0.063	0.0111661	0.602	0.343	-0.259	1.1e-12	ataxin-2
CA-CA-17-83824597-83824771.0	chr17:83824597-83824771(+)	Eml4	0.826	0.764	-0.062	0.0239003	0.826	0.836	0.01	0.378759	0.826	0.566	-0.26	9.05e-13	echinoderm microtubule-associated protein-like 4
CA-CA-13-74886252-74886309.0	chr13:74886252-74886309(-)	Cast	0.323	0.147	-0.176	1.45e-08	0.323	0.377	0.054	0.0306106	0.323	0.062	-0.261	7.45e-13	calpastatin
CA-CA-9-72330253-72330336.0	chr9:72330253-72330336(-)	tsec-1	0.648	0.569	-0.079	0.00601427	0.648	0.579	-0.069	0.00624786	0.648	0.387	-0.261	7.45e-13	Mus musculus tsec-1 mRNA, complete cds.
CA-CA-1-5091150-5091204.0	chr1:5091150-5091204(+)	Atp6v1h	0.81	0.654	-0.156	4.29e-07	0.81	0.732	-0.078	0.00241948	0.81	0.487	-0.323	1.1e-18	V-type proton ATPase subunit H
CA-CA-11-88160554-88160627.0	chr11:88160554-88160627(-)	msi2	0.901	0.734	-0.167	6.97e-08	0.901	0.894	-0.007	0.38392	0.901	0.546	-0.355	3.68e-22	Mus musculus msi2 mRNA for RNA-binding protein Musashi2-S, complete cds.
CA-CA-6-71802723-71802861.0	chr6:71802723-71802861(+)	Immt	0.853	0.697	-0.156	4.29e-07	0.853	0.861	0.008	0.406061	0.853	0.413	-0.44	5.96e-33	SubName: Full=Putative uncharacterized protein; Flags: Fragment;
CA-CA-6-71802759-71802861.0	chr6:71802759-71802861(+)	Immt	0.898	0.733	-0.165	9.78e-08	0.898	0.912	0.014	0.32605	0.898	0.443	-0.455	4.33e-35	SubName: Full=Putative uncharacterized protein; Flags: Fragment;
