# Supplementary material for: The splicing regulator PTBP1 controls the activity of the transcription factor Pbx1 during neuronal differentiation
Source: eLife. 2015 Dec 24;4:e09268. doi: 10.7554/eLife.09268 (PMC4755740; doi:10.7554/eLife.09268)
Supplement: Figure 3—source data 1. — DOI: http://dx.doi.org/10.7554/eLife.09268.015 [file elife-09268-fig3-data1.xlsx]

## Sheet: ESC
Supplemental File 7: Table 7. PTBP1-regulated cassette exons with PTBP1 binding.
Description: Splicing changes following PTBP1 depletion in ESCs and NPCs (Supplemental File 2: Table 2, Supplemental File 4: Table 4) were evaluated for PTBP1 binding (see Methods). Cassette exons with PTBP1 binding in ESC and NPCs are shown with PSI values, genome coordinates, and p-values.
SpliceTrap event	Coordinates	Genesymbol	ESC siControl PSI	ESC siPtbp1 PSI	dPSI PTBP1 KD	p-value	Description
CA-CA-17-37204158-37204309.0	chr17:37204158-37204309(+)	Gabbr1	0.11	0.96	0.86	4.54e-125	gamma-aminobutyric acid type B receptor subunit
CA-CA-10-79797457-79797538.0	chr10:79797457-79797538(+)	Reep6	0.04	0.87	0.82	3.03e-115	receptor expression-enhancing protein 6
CA-CA-15-99567977-99568084.0	chr15:99567977-99568084(-)	Lass5	0.03	0.83	0.8	1.52e-109	LAG1 longevity assurance homolog 5
CA-CA-19-5903730-5903772.0	chr19:5903730-5903772(-)	Dpf2	0.04	0.79	0.75	4.53e-97	zinc finger protein ubi-d4
CA-CA-14-21286679-21286745.0	chr14:21286679-21286745(-)	Anxa7	0.02	0.73	0.72	9.73e-88	annexin A7
CA-CA-1-36404061-36404139.0	chr1:36404061-36404139(-)	Kiaa1310 (Kanl3)	0.05	0.75	0.71	4.52e-86	RecName: Full=Uncharacterized protein KIAA1310;
CA-CA-7-117484803-117484878.0	chr7:117484803-117484878(-)	Sbf2	0.15	0.84	0.69	1.48e-82	SET-binding factor 2
CA-CS-2-30900401-30900416.0	chr2:30900401-30900416(-)	Fnbp1	0.05	0.73	0.69	3.6e-81	formin-binding protein 1 isoform e
CA-CA-8-13938921-13938948.0	chr8:13938921-13938948(+)	Fbxo25	0.05	0.7	0.65	5.06e-72	F-box only protein 25
CA-CA-5-33301929-33301995.0	chr5:33301929-33301995(+)	Depdc5	0.26	0.91	0.64	2.25e-71	DEP domain-containing protein 5 isoform 1
CA-CA-6-39596723-39596843.0	chr6:39596723-39596843(-)	Braf	0.11	0.76	0.64	2.25e-71	serine/threonine-protein kinase B-raf
CA-CA-16-32678754-32678799.0	chr16:32678754-32678799(+)	Tnk2	0.18	0.81	0.64	4.34e-70	activated CDC42 kinase 1 isoform 1
CA-CA-14-31836252-31836365.1	chr14:31836252-31836365(+)	Pbrm1	0.13	0.77	0.64	7.09e-70	SubName: Full=Putative uncharacterized protein Pbrm1;
CA-CA-2-29565675-29565828.0	chr2:29565675-29565828(+)	Rapgef1	0.08	0.71	0.63	1.89e-69	Rap guanine nucleotide exchange factor (GEF) 1
CA-CA-12-4647718-4647799.0	chr12:4647718-4647799(+)	Itsn2	0	0.63	0.63	1.32e-68	intersectin-2 isoform 1
CA-CS-1-183851788-183852631.0	chr1:183851788-183852631(-)	Enah	0.32	0.95	0.63	1.49e-67	protein enabled homolog isoform 2
CA-CA-4-108780485-108780554.1	chr4:108780485-108780554(-)	Osbpl9	0.02	0.62	0.6	5.04e-62	oxysterol-binding protein-related protein 9
CA-CA-X-71027636-71027648.0	chrX:71027636-71027648(-)	Idh3g	0.19	0.73	0.55	1.31e-52	isocitrate dehydrogenase [NAD] subunit gamma 1,
CA-CA-1-130087214-130087316.0	chr1:130087214-130087316(+)	R3hdm1	0.17	0.71	0.54	2.51e-51	R3H domain (binds single-stranded nucleic
CA-CA-15-82644910-82645033.0	chr15:82644910-82645033(-)	Tcf20	0.18	0.72	0.54	2.51e-51	transcription factor 20 isoform a
CA-CA-17-13962949-13962994.0	chr17:13962949-13962994(+)	Mllt4	0.01	0.55	0.54	8.76e-51	afadin
CA-CA-2-27123670-27123757.0	chr2:27123670-27123757(-)	Vav2	0.07	0.61	0.54	8.76e-51	guanine nucleotide exchange factor VAV2
CA-CA-9-47637459-47637492.0	chr9:47637459-47637492(+)	ra175a	0.22	0.75	0.53	1.05e-49	SubName: Full=RA175 isoform j; Flags: Fragment;
CA-CA-11-4933244-4933265.0	chr11:4933244-4933265(+)	Ap1b1	0.01	0.54	0.53	1.58e-49	AP-1 complex subunit beta-1
CA-CA-2-84466176-84466294.0	chr2:84466176-84466294(-)	Ctnnd1	0.08	0.6	0.52	2.07e-47	catenin delta-1 isoform 1
CA-CA-7-25704202-25704370.0	chr7:25704202-25704370(+)	Arhgef1	0.08	0.59	0.51	5.01e-46	rho guanine nucleotide exchange factor 1 isoform
CA-CA-2-152529730-152529930.1	chr2:152529730-152529930(+)	H13	0.08	0.59	0.51	7.84e-45	minor histocompatibility antigen H13 isoform 1
CA-CA-1-154690359-154690509.0	chr1:154690359-154690509(-)	Smg7	0.12	0.62	0.5	1.16e-44	protein SMG7 isoform 1
CA-CA-2-59188550-59188679.0	chr2:59188550-59188679(+)	Pkp4	0.31	0.79	0.48	5.04e-41	plakophilin-4 isoform 1
CA-CA-6-119903788-119904250.0	chr6:119903788-119904250(-)	Wnk1	0.3	0.75	0.46	4.4e-37	serine/threonine-protein kinase WNK1 isoform 5
CA-CA-19-8982340-8982406.0	chr19:8982340-8982406(+)	Ganab	0.37	0.83	0.45	1.26e-36	neutral alpha-glucosidase AB
CA-CA-15-75878351-75878426.0	chr15:75878351-75878426(-)	Scrib	0.1	0.54	0.44	1.6e-34	protein scribble homolog
CA-CA-10-80780070-80780148.0	chr10:80780070-80780148(+)	Pip5k1c	0.31	0.74	0.43	2.38e-33	phosphatidylinositol-4-phosphate 5-kinase type-1
CA-CS-5-66179291-66179380.0	chr5:66179291-66179380(+)	N4bp2	0.36	0.79	0.42	4.67e-32	Nedd4 binding protein 2
CA-CA-2-84452688-84452706.0	chr2:84452688-84452706(-)	Ctnnd1	0.55	0.97	0.41	1.19e-30	catenin delta-1 isoform 3
CA-CA-16-4934194-4934239.0	chr16:4934194-4934239(+)	Mgrn1	0.21	0.62	0.41	3.09e-30	E3 ubiquitin-protein ligase MGRN1
CA-CA-13-55609224-55609241.1	chr13:55609224-55609241(-)	Pdlim7	0.04	0.42	0.39	3.75e-27	PDZ and LIM domain protein 7 isoform a
CA-CA-8-86450160-86450175.0	chr8:86450160-86450175(+)	Lphn1	0.2	0.58	0.38	1.24e-26	latrophilin-1 precursor
CA-CA-1-34358705-34358777.0	chr1:34358705-34358777(+)	Dst	0.13	0.5	0.37	1.74e-25	bullous pemphigoid antigen 1 isoform b
CA-CA-9-57294883-57295040.0	chr9:57294883-57295040(-)	Scamp5	0.38	0.74	0.37	1.3e-24	secretory carrier-associated membrane protein 5
CA-CA-1-89671387-89671444.0	chr1:89671387-89671444(+)	Atg16l1	0.07	0.42	0.35	1.47e-22	SubName: Full=Autophagy-related 16-like 1 (Yeast), isoform CRA_e; SubName: Full=Putative uncharacterized protein;
CA-CA-2-181246275-181246320.0	chr2:181246275-181246320(+)	Tpd52l2	0.33	0.68	0.35	5.67e-22	tumor protein D54
CA-CS-X-150163404-150163482.0	chrX:150163404-150163482(+)	2210013O21Rik	0.66	1	0.34	1.26e-21	Mus musculus adult male stomach cDNA, RIKEN full-length enriched library, clone:2210013O21 product:unclassifiable, full insert sequence.
CA-CA-11-29605534-29605591.0	chr11:29605534-29605591(+)	Rtn4	0.17	0.51	0.33	1.03e-20	reticulon-4 isoform A
CA-CA-7-97330728-97330878.0	chr7:97330728-97330878(+)	Picalm	0.46	0.79	0.33	4.83e-20	phosphatidylinositol-binding clathrin assembly
CA-CA-11-120573753-120574026.0	chr11:120573753-120574026(-)	Stra13	0.08	0.4	0.32	2.2e-19	centromere protein X
CA-CA-14-21504433-21504502.0	chr14:21504433-21504502(+)	Sec24c	0.14	0.46	0.32	3.63e-19	Sec24 related gene family, member C isoform 2
CA-CA-1-51825493-51825580.0	chr1:51825493-51825580(-)	Myo1b	0.36	0.68	0.32	9.76e-19	myosin-Ib isoform 1
CA-CA-2-181246278-181246320.0	chr2:181246278-181246320(+)	Tpd52l2	0.44	0.75	0.31	2.04e-18	tumor protein D54
CA-CA-10-126918748-126918850.0	chr10:126918748-126918850(+)	R3hdm2	0.07	0.37	0.3	4.53e-17	R3H domain-containing protein 2 isoform 1
CA-CA-16-8482219-8482260.0	chr16:8482219-8482260(+)	BC024814	0.63	0.93	0.3	4.53e-17	hypothetical protein LOC239706
CA-CA-3-89805739-89805790.0	chr3:89805739-89805790(-)	Ubap2l	0.42	0.72	0.3	4.53e-17	ubiquitin-associated protein 2-like isoform 1
CA-CA-2-84464426-84464715.0	chr2:84464426-84464715(-)	Ctnnd1	0.6	0.9	0.3	1.15e-16	catenin delta-1 isoform 1
CA-CA-17-24743168-24743297.0	chr17:24743168-24743297(-)	Tsc2	0.57	0.86	0.29	7.1e-16	tuberin isoform 1
CA-CS-1-130080976-130081231.0	chr1:130080976-130081231(+)	R3hdm1	0.64	0.93	0.29	8.88e-16	R3H domain (binds single-stranded nucleic
CA-CA-10-24603009-24603027.0	chr10:24603009-24603027(+)	Med23	0.06	0.34	0.28	4.18e-15	mediator of RNA polymerase II transcription
CA-CA-18-60705010-60705031.0	chr18:60705010-60705031(+)	Dctn4	0.03	0.31	0.28	9.97e-15	dynactin subunit 4
CA-CA-8-11824504-11824681.0	chr8:11824504-11824681(+)	Arhgef7	0.07	0.33	0.26	3.49e-13	rho guanine nucleotide exchange factor 7 isoform
CA-CA-4-98660337-98660427.0	chr4:98660337-98660427(-)	Dock7	0.3	0.55	0.24	8.13e-12	dedicator of cytokinesis protein 7
CA-CA-17-57396282-57396450.0	chr17:57396282-57396450(+)	Trip10	0.02	0.25	0.23	9.1e-11	cdc42-interacting protein 4
CA-CA-1-120438251-120438275.0	chr1:120438251-120438275(+)	Clasp1	0.14	0.37	0.23	1.3e-10	CLIP-associating protein 1 isoform 1
CA-CA-1-107588788-107588880.0	chr1:107588788-107588880(+)	2310035C23Rik	0.77	1	0.23	1.87e-10	hypothetical protein LOC227446 isoform 1
CA-CA-1-36233620-36233644.0	chr1:36233620-36233644(-)	Uggt1	0.68	0.9	0.22	5.35e-10	UDP-glucose:glycoprotein glucosyltransferase 1
CA-CA-9-21633917-21634022.0	chr9:21633917-21634022(-)	Dock6	0.42	0.64	0.22	8.97e-10	dedicator of cytokinesis protein 6
CA-CA-15-58779877-58779997.0	chr15:58779877-58779997(-)	Mtss1	0.13	0.34	0.21	1.77e-09	metastasis suppressor protein 1 isoform 1
CA-CA-5-116001496-116001598.0	chr5:116001496-116001598(+)	Pxn	0.13	0.34	0.21	5.63e-09	paxillin isoform beta
CA-CA-16-31107613-31107718.0	chr16:31107613-31107718(-)	Acap2	0.04	0.25	0.2	7.79e-09	arf-GAP with coiled-coil, ANK repeat and PH
CA-CS-11-29430580-29430778.0	chr11:29430580-29430778(+)	Mtif2	0.71	0.91	0.2	1.07e-08	translation initiation factor IF-2,
CA-CA-7-133921567-133921611.0	chr7:133921567-133921611(+)	Ypel3	0.74	0.94	0.19	3.77e-08	protein yippee-like 3
CA-CA-1-92999823-92999895.0	chr1:92999823-92999895(+)	Lrrfip1	0.56	0.74	0.19	9.37e-08	leucine-rich repeat flightless-interacting
CA-CS-15-80748940-80749036.0	chr15:80748940-80749036(+)	Tnrc6b	0.78	0.96	0.19	1.09e-07	trinucleotide repeat-containing gene 6B protein
CA-CA-5-124863193-124863298.0	chr5:124863193-124863298(-)	Sbno1	0.28	0.47	0.19	1.26e-07	protein strawberry notch homolog 1
CA-CA-8-12861639-12861724.0	chr8:12861639-12861724(+)	Atp11a	0.74	0.92	0.19	1.46e-07	probable phospholipid-transporting ATPase IH
CA-CS-1-38131159-38131868.0	chr1:38131159-38131868(-)	Rev1	0.59	0.77	0.18	2.62e-07	DNA repair protein REV1
CA-CA-16-48951655-48952273.0	chr16:48951655-48952273(-)	Dzip3	0.53	0.71	0.18	3.02e-07	E3 ubiquitin-protein ligase DZIP3 isoform 1
CA-CA-8-74869864-74870070.0	chr8:74869864-74870070(-)	Eps15l1	0.61	0.79	0.18	3.02e-07	epidermal growth factor receptor substrate
CA-CA-5-5554823-5554899.0	chr5:5554823-5554899(-)	Gtpbp10	0.02	0.2	0.18	4.02e-07	GTP-binding protein 10
CA-CA-4-117900423-117900450.0	chr4:117900423-117900450(-)	Ptprf	0.09	0.27	0.17	7.06e-07	receptor-type tyrosine-protein phosphatase F
CA-CA-15-76922241-76922284.0	chr15:76922241-76922284(-)	Rbfox2	0.16	0.33	0.17	1.22e-06	RNA-binding protein 9 isoform 4
CA-CA-12-102163421-102163860.0	chr12:102163421-102163860(-)	Ccdc88c	0.11	0.28	0.17	1.6e-06	Mus musculus adult male urinary bladder cDNA, RIKEN full-length enriched library, clone:9530078B12 product:DVL-binding protein DAPLE homolog [Mus musculus], full insert sequence.
CA-CA-18-34761856-34761901.0	chr18:34761856-34761901(-)	Brd8	0.82	0.99	0.17	1.83e-06	bromodomain-containing protein 8
CA-CA-5-100804979-100805072.0	chr5:100804979-100805072(-)	Sec31a	0.08	0.24	0.17	1.83e-06	protein transport protein Sec31A
CA-CS-1-99614018-99614138.0	chr1:99614018-99614138(-)	Ppip5k2	0.61	0.78	0.17	1.83e-06	SubName: Full=Putative uncharacterized protein;
CA-CS-15-81788325-81788340.0	chr15:81788325-81788340(-)	Pmm1	0.6	0.76	0.16	2.73e-06	phosphomannomutase 1
CA-CA-15-89126382-89126460.0	chr15:89126382-89126460(-)	Sbf1	0.79	0.95	0.16	4.04e-06	myotubularin-related protein 5 isoform 1
CA-CA-18-42473624-42473789.0	chr18:42473624-42473789(+)	Rbm27	0.73	0.88	0.16	5.94e-06	RNA-binding protein 27
CA-CA-4-117890616-117890649.0	chr4:117890616-117890649(-)	Ptprf	0.06	0.21	0.15	9.82e-06	receptor-type tyrosine-protein phosphatase F
CA-CA-9-114506912-114506948.0	chr9:114506912-114506948(-)	Cnot10	0.63	0.78	0.15	1.11e-05	Mus musculus 10 days embryo whole body cDNA, RIKEN full-length enriched library, clone:2600001P13 product:hypothetical protein, full insert sequence.
CA-CA-10-98481911-98482065.0	chr10:98481911-98482065(+)	Atp2b1	0.01	0.16	0.15	1.42e-05	plasma membrane calcium ATPase 1
CA-CA-15-75905036-75905087.0	chr15:75905036-75905087(-)	Puf60	0.4	0.55	0.15	1.61e-05	poly(U)-binding-splicing factor PUF60 isoform c
CA-CA-11-93752652-93752702.0	chr11:93752652-93752702(+)	Mbtd1	0.2	0.35	0.15	1.81e-05	MBT domain-containing protein 1
CA-CA-9-19428675-19428742.0	chr9:19428675-19428742(+)	Zfp317	0.12	0.27	0.15	1.81e-05	zinc finger protein 317
CA-CA-X-7781321-7781443.0	chrX:7781321-7781443(-)	Porcn	0.85	1	0.15	1.81e-05	probable protein-cysteine N-palmitoyltransferase
CA-CA-14-52629644-52629733.0	chr14:52629644-52629733(-)	Zfp219	0.8	0.94	0.15	2.3e-05	zinc finger protein 219
CA-CA-14-31869421-31869466.0	chr14:31869421-31869466(+)	Pbrm1	0.23	0.37	0.15	2.92e-05	protein polybromo-1
CA-CA-17-46408748-46408878.0	chr17:46408748-46408878(-)	Tjap1	0.58	0.43	-0.15	2.91e-05	tight junction-associated protein 1
CA-CA-10-62799727-62799844.0	chr10:62799727-62799844(-)	Sirt1	0.91	0.76	-0.15	2.29e-05	NAD-dependent deacetylase sirtuin-1 isoform 1
CA-CA-11-95152833-95152923.0	chr11:95152833-95152923(-)	Myst2	0.56	0.41	-0.15	2.29e-05	histone acetyltransferase MYST2 isoform 1
CA-CA-11-11706098-11706218.1	chr11:11706098-11706218(-)	Fignl1	0.83	0.68	-0.15	2.04e-05	SubName: Full=Fidgetin-like 1; Flags: Fragment;
CA-CA-7-51502607-51502786.0	chr7:51502607-51502786(+)	2410002F23Rik	0.77	0.62	-0.15	1.8e-05	hypothetical protein LOC668661
CA-CS-12-81271672-81271753.0	chr12:81271672-81271753(-)	Actn1	0.81	0.66	-0.15	1.8e-05	Mus musculus 13 days embryo head cDNA, RIKEN full-length enriched library, clone:3110023F10 product:ALPHA-ACTININ 1 (ALPHA-ACTININ CYTOSKELETAL ISOFORM) (NON-MUSCLE ALPHA-ACTININ 1) (F-ACTIN CROSS LINKING PROTEIN) homolog [Rattus norvegicus], full insert sequence.
CA-CS-4-40962235-40962466.0	chr4:40962235-40962466(+)	Nfx1	0.62	0.47	-0.15	1.8e-05	transcriptional repressor NF-X1
CA-CA-2-29535256-29535370.0	chr2:29535256-29535370(+)	Rapgef1	0.63	0.48	-0.15	1.6e-05	Rap guanine nucleotide exchange factor (GEF) 1
CA-CA-12-8740078-8740315.0	chr12:8740078-8740315(+)	Pum2	0.69	0.53	-0.16	8.64e-06	pumilio homolog 2 isoform 2
CA-CA-4-117898403-117898982.0	chr4:117898403-117898982(-)	Ptprf	0.98	0.83	-0.16	6.72e-06	receptor-type tyrosine-protein phosphatase F
CA-CA-1-82738392-82738551.0	chr1:82738392-82738551(+)	Mff	0.41	0.25	-0.16	4.58e-06	mitochondrial fission factor
CA-CA-4-34572649-34572733.0	chr4:34572649-34572733(+)	Rars2	1	0.84	-0.16	3.54e-06	probable arginyl-tRNA synthetase, mitochondrial
CA-CA-10-126899261-126899339.0	chr10:126899261-126899339(+)	R3hdm2	0.93	0.77	-0.16	3.1e-06	R3H domain-containing protein 2 isoform 1
CA-CA-2-156003368-156003642.0	chr2:156003368-156003642(-)	Caper	0.47	0.3	-0.16	2.72e-06	Mus musculus adult male tongue cDNA, RIKEN full-length enriched library, clone:2310040E03 product:unclassifiable, full insert sequence.
CA-CS-11-107410659-107410715.1	chr11:107410659-107410715(+)	Helz	1	0.84	-0.16	2.72e-06	probable helicase with zinc finger domain
CA-CS-2-166668184-166668253.0	chr2:166668184-166668253(+)	Arfgef2	0.84	0.67	-0.16	2.72e-06	ADP-ribosylation factor guanine
CA-CA-2-22805703-22805790.0	chr2:22805703-22805790(-)	Abi1	0.87	0.71	-0.17	2.38e-06	abl interactor 1 isoform 4
CA-CA-19-3478277-3478364.1	chr19:3478277-3478364(-)	Ppp6r3	0.86	0.69	-0.17	2.09e-06	serine/threonine-protein phosphatase 6
CA-CA-6-71803166-71803262.0	chr6:71803166-71803262(+)	Immt	0.57	0.41	-0.17	1.83e-06	SubName: Full=Putative uncharacterized protein; Flags: Fragment;
CA-CA-16-20207696-20207866.0	chr16:20207696-20207866(+)	Yeats2	0.73	0.56	-0.17	1.4e-06	YEATS domain-containing protein 2 isoform 1
CA-CA-7-51503279-51503429.0	chr7:51503279-51503429(+)	2410002F23Rik	0.69	0.52	-0.17	1.4e-06	hypothetical protein LOC668661
CA-CA-11-120474159-120474397.0	chr11:120474159-120474397(-)	Pcyt2	0.42	0.25	-0.17	1.22e-06	ethanolamine-phosphate cytidylyltransferase
CA-CA-10-25221629-25221944.0	chr10:25221629-25221944(+)	Epb4.1l2	1	0.83	-0.17	8.07e-07	band 4.1-like protein 2
CA-CA-5-30579255-30579330.0	chr5:30579255-30579330(+)	Ept1	0.88	0.7	-0.17	7.03e-07	ethanolaminephosphotransferase 1
CA-CA-16-94631290-94631336.0	chr16:94631290-94631336(+)	Ttc3	0.93	0.76	-0.18	6.11e-07	SubName: Full=Putative uncharacterized protein Ttc3;
CA-CA-7-119223685-119223745.0	chr7:119223685-119223745(+)	Usp47	0.44	0.27	-0.18	6.11e-07	ubiquitin carboxyl-terminal hydrolase 47 isoform
CA-CA-16-17671637-17671766.0	chr16:17671637-17671766(-)	Med15	1	0.82	-0.18	4.62e-07	mediator of RNA polymerase II transcription
CA-CA-11-105071858-105071954.0	chr11:105071858-105071954(+)	Tlk2	0.53	0.35	-0.18	4.01e-07	serine/threonine-protein kinase tousled-like 2
CA-CA-13-9709391-9709553.0	chr13:9709391-9709553(-)	Zmynd11	0.62	0.44	-0.18	4.01e-07	zinc finger MYND domain-containing protein 11
CA-CS-7-109046246-109046331.1	chr7:109046246-109046331(+)	3200002M19Rik	0.94	0.76	-0.18	4.01e-07	hypothetical protein LOC75430
CA-CA-3-103557302-103557437.0	chr3:103557302-103557437(-)	Hipk1	0.99	0.81	-0.18	3.47e-07	homeodomain-interacting protein kinase 1
CA-CA-11-4385881-4385992.0	chr11:4385881-4385992(-)	Mtmr3	0.42	0.24	-0.18	2.61e-07	myotubularin-related protein 3
CA-CA-11-107077991-107078110.0	chr11:107077991-107078110(-)	Pitpnc1	0.94	0.75	-0.19	1.08e-07	SubName: Full=Putative uncharacterized protein; Flags: Fragment;
CA-CA-8-72698201-72698305.0	chr8:72698201-72698305(+)	Tmem161a	0.69	0.5	-0.19	6.9e-08	transmembrane protein 161A precursor
CA-CA-1-107637589-107637672.0	chr1:107637589-107637672(+)	2310035C23Rik	0.3	0.11	-0.19	5.93e-08	hypothetical protein LOC227446 isoform 1
CA-CA-8-124544418-124544544.0	chr8:124544418-124544544(+)	Banp	0.95	0.76	-0.19	5.93e-08	protein BANP isoform 2
CA-CA-8-125013454-125013526.0	chr8:125013454-125013526(-)	Fam38a	0.77	0.58	-0.19	4.37e-08	protein PIEZO1
CA-CA-12-110783157-110783251.0	chr12:110783157-110783251(+)	Meg3	0.7	0.51	-0.19	3.75e-08	Mus musculus adult male medulla oblongata cDNA, RIKEN full-length enriched library, clone:6330403F08 product:Mus musculus GTL2, imprinted maternally expressed untranslated mRNA (Gtl2), mRNA., full insert sequence.
CA-CS-7-109046246-109046301.0	chr7:109046246-109046301(+)	3200002M19Rik	0.75	0.55	-0.2	2.36e-08	hypothetical protein LOC75430
CA-CA-6-131325991-131326198.0	chr6:131325991-131326198(-)	Csda	0.54	0.34	-0.2	1.72e-08	DNA-binding protein A long isoform
CA-CA-2-24696155-24696299.0	chr2:24696155-24696299(-)	Ehmt1	0.76	0.56	-0.2	1.25e-08	euchromatic histone methyltransferase 1 isoform
CA-CA-14-31927034-31927190.0	chr14:31927034-31927190(+)	Pbrm1	0.67	0.46	-0.21	6.59e-09	protein polybromo-1
CA-CS-13-74057795-74057882.0	chr13:74057795-74057882(-)	Trip13	0.99	0.79	-0.21	6.59e-09	SubName: Full=Trip13 protein;
CA-CA-11-120474343-120474397.0	chr11:120474343-120474397(-)	Pcyt2	0.71	0.5	-0.21	3.43e-09	ethanolamine-phosphate cytidylyltransferase
CA-CA-11-68639671-68639706.0	chr11:68639671-68639706(-)	Ndel1	0.5	0.29	-0.22	1.25e-09	nuclear distribution protein nudE-like 1
CA-CA-6-119663697-119663829.0	chr6:119663697-119663829(-)	Erc1	0.94	0.73	-0.22	7.52e-10	ELKS/Rab6-interacting/CAST family member 1
CA-CA-18-6057506-6057589.0	chr18:6057506-6057589(-)	Arhgap12	0.5	0.27	-0.23	2.22e-10	rho GTPase-activating protein 12 isoform 1
CA-CA-18-6057514-6057589.0	chr18:6057514-6057589(-)	Arhgap12	0.6	0.37	-0.23	2.22e-10	rho GTPase-activating protein 12 isoform 1
CA-CA-2-20723168-20723288.0	chr2:20723168-20723288(+)	Etl4	0.74	0.5	-0.24	2.5e-11	sickle tail protein isoform c
CA-CA-19-4787360-4788042.0	chr19:4787360-4788042(-)	Rbm4	0.84	0.59	-0.25	2.09e-12	RNA-binding protein 4
CA-CA-3-89835232-89835292.0	chr3:89835232-89835292(-)	Ubap2l	0.85	0.59	-0.26	2.83e-13	ubiquitin-associated protein 2-like isoform 1
CA-CA-3-89835217-89835292.0	chr3:89835217-89835292(-)	Ubap2l	0.78	0.51	-0.26	1.88e-13	ubiquitin-associated protein 2-like isoform 1
CA-CA-17-83827555-83827588.0	chr17:83827555-83827588(+)	Eml4	0.46	0.2	-0.27	8.24e-14	echinoderm microtubule-associated protein-like 4
CA-CA-8-72436121-72436137.0	chr8:72436121-72436137(-)	Gatad2a	0.45	0.18	-0.27	2.88e-14	transcriptional repressor p66 alpha isoform b
CA-CS-6-116206244-116206307.0	chr6:116206244-116206307(+)	D6Wsu116e	0.65	0.34	-0.3	1.76e-17	WASH complex subunit FAM21
CA-CA-8-72436062-72436137.0	chr8:72436062-72436137(-)	Gatad2a	0.75	0.44	-0.31	1.38e-17	transcriptional repressor p66 alpha isoform b
CA-CA-16-85043820-85043988.0	chr16:85043820-85043988(-)	App	0.7	0.37	-0.32	1.7e-19	amyloid beta A4 protein isoform 1 precursor
CA-CA-3-36921891-36921954.0	chr3:36921891-36921954(+)	4932438A13Rik	0.61	0.29	-0.32	1.32e-19	fragile site-associated protein
CA-CS-13-74057795-74057896.0	chr13:74057795-74057896(-)	Trip13	0.98	0.66	-0.33	6.18e-20	SubName: Full=Trip13 protein;
CA-CA-11-120826261-120826324.0	chr11:120826261-120826324(-)	Csnk1d	0.55	0.22	-0.33	2.87e-20	casein kinase I isoform delta isoform 1
CA-CA-14-48324094-48324163.0	chr14:48324094-48324163(+)	Ktn1	0.68	0.35	-0.34	4.68e-21	kinectin
CA-CA-9-21295101-21295113.0	chr9:21295101-21295113(+)	Dnm2	0.84	0.5	-0.34	4.68e-21	dynamin-2
CA-CA-6-119728005-119728089.0	chr6:119728005-119728089(-)	Erc1	0.93	0.59	-0.35	4.3e-22	ELKS/Rab6-interacting/CAST family member 1
CA-CS-14-78902745-78902829.0	chr14:78902745-78902829(-)	Akap11	0.88	0.52	-0.36	5.29e-24	A kinase (PRKA) anchor protein 11
CA-CA-10-41448433-41448520.0	chr10:41448433-41448520(-)	Cep57l1	0.88	0.51	-0.36	3.99e-24	cep57-related protein isoform 1
CA-CA-5-139705706-139705898.0	chr5:139705706-139705898(+)	Unc84a	0.91	0.54	-0.37	9.67e-25	Mus musculus 0 day neonate skin cDNA, RIKEN full-length enriched library, clone:4632417G13 product:SAD1-UNC84-LIKE PROTEIN (FRAGMENT) homolog [Mus musculus], full insert sequence.
CA-CA-1-10094292-10094445.0	chr1:10094292-10094445(+)	Cspp1	0.94	0.56	-0.38	7.18e-26	centrosome and spindle pole associated protein
CA-CA-11-88160554-88160627.0	chr11:88160554-88160627(-)	msi2	0.96	0.59	-0.38	5.36e-26	Mus musculus msi2 mRNA for RNA-binding protein Musashi2-S, complete cds.
CA-CA-6-142968843-142968894.0	chr6:142968843-142968894(-)	5730419I09Rik	0.69	0.27	-0.41	2.23e-30	hypothetical protein LOC74741 isoform 1
CA-CA-9-109973529-109973643.0	chr9:109973529-109973643(+)	Mtap4	0.75	0.33	-0.42	6.41e-32	microtubule-associated protein 4
CA-CA-12-110787500-110787581.0	chr12:110787500-110787581(+)	Meg3	0.9	0.35	-0.55	3.02e-52	Mus musculus adult male medulla oblongata cDNA, RIKEN full-length enriched library, clone:6330403F08 product:Mus musculus GTL2, imprinted maternally expressed untranslated mRNA (Gtl2), mRNA., full insert sequence.
CA-CA-6-71802723-71802861.0	chr6:71802723-71802861(+)	Immt	0.84	0.28	-0.56	2.78e-54	SubName: Full=Putative uncharacterized protein; Flags: Fragment;
CA-CA-6-71802759-71802861.0	chr6:71802759-71802861(+)	Immt	0.86	0.3	-0.57	5.58e-56	SubName: Full=Putative uncharacterized protein; Flags: Fragment;
CA-CA-6-71802756-71802861.0	chr6:71802756-71802861(+)	Immt	0.9	0.33	-0.57	3.99e-57	SubName: Full=Putative uncharacterized protein; Flags: Fragment;
CA-CA-9-66880272-66880348.0	chr9:66880272-66880348(-)	Tpm1	0.98	0.14	-0.84	2.21e-121	Mus musculus adult male kidney cDNA, RIKEN full-length enriched library, clone:0610007B22 product:tropomyosin 2, beta, full insert sequence.

## Sheet: NPC
Supplemental File 7: Table 7. PTBP1-regulated cassette exons with PTBP1 binding.
Description: Splicing changes following PTBP1 depletion in ESCs and NPCs (Supplemental File 2: Table 2, Supplemental File 4: Table 4) were evaluated for PTBP1 binding (see Methods). Cassette exons with PTBP1 binding in ESC and NPCs are shown with PSI values, genome coordinates, and p-values.
SpliceTrap event	Coordinates	Genesymbol	NPC siControl PSI	NPC siPtbp1 PSI	dPSI PTBP1 KD	p-value	Description
CA-CA-1-36404061-36404139.0	chr1:36404061-36404139(-)	Kiaa1310	0.16	0.8	0.64	8.44e-90	RecName: Full=Uncharacterized protein KIAA1310;
CA-CA-2-37660591-37660720.0	chr2:37660591-37660720(-)	Dennd1a	0.39	0.93	0.54	1.39e-64	DENN domain-containing protein 1A
CA-CA-8-64013654-64013705.0	chr8:64013654-64013705(-)	Palld	0.09	0.6	0.51	5.61e-57	palladin
CA-CA-4-59559020-59559054.0	chr4:59559020-59559054(-)	Rod1	0.22	0.72	0.5	4.79e-55	regulator of differentiation 1 isoform 1
CA-CA-12-56836020-56836161.0	chr12:56836020-56836161(-)	Ralgapa1	0.21	0.7	0.48	2.76e-51	ral GTPase-activating protein subunit alpha-1
CA-CA-12-113063789-113063843.0	chr12:113063789-113063843(+)	Zfyve21	0.3	0.73	0.43	2.23e-41	zinc finger FYVE domain-containing protein 21
CA-CA-11-70422909-70422933.0	chr11:70422909-70422933(+)	Mink1	0.34	0.76	0.42	3.31e-39	misshapen-like kinase 1 isoform 1
CA-CA-17-37204158-37204309.0	chr17:37204158-37204309(+)	Gabbr1	0.56	0.96	0.4	1.01e-35	gamma-aminobutyric acid type B receptor subunit
CA-CA-11-49977663-49977714.0	chr11:49977663-49977714(+)	Tbc1d9b	0.24	0.62	0.39	1.5e-33	TBC1 domain family member 9B
CA-CA-1-34358705-34358777.0	chr1:34358705-34358777(+)	Dst	0.16	0.53	0.37	5.68e-31	bullous pemphigoid antigen 1 isoform b
CA-CA-12-113063786-113063843.0	chr12:113063786-113063843(+)	Zfyve21	0.13	0.5	0.37	1.17e-30	zinc finger FYVE domain-containing protein 21
CA-CA-14-119312334-119312432.0	chr14:119312334-119312432(-)	Dzip1	0.28	0.65	0.37	2.74e-31	zinc finger protein DZIP1
CA-CA-15-99567977-99568084.0	chr15:99567977-99568084(-)	Lass5	0.1	0.47	0.36	7.04e-30	LAG1 longevity assurance homolog 5
CA-CA-11-29605534-29605591.0	chr11:29605534-29605591(+)	Rtn4	0.27	0.63	0.35	2.37e-28	reticulon-4 isoform A
CA-CA-14-31836252-31836365.1	chr14:31836252-31836365(+)	Pbrm1	0.33	0.68	0.35	4.72e-28	SubName: Full=Putative uncharacterized protein Pbrm1;
CA-CA-6-119903788-119904250.0	chr6:119903788-119904250(-)	Wnk1	0.4	0.73	0.33	5.29e-25	serine/threonine-protein kinase WNK1 isoform 5
CA-CA-8-13938921-13938948.0	chr8:13938921-13938948(+)	Fbxo25	0.14	0.47	0.33	5.29e-25	F-box only protein 25
CA-CA-11-116158884-116158977.0	chr11:116158884-116158977(-)	Exoc7	0.12	0.44	0.32	6.87e-24	exocyst complex component 7 isoform 1
CA-CA-17-56568521-56568580.0	chr17:56568521-56568580(-)	Ptprs	0.38	0.7	0.32	2.42e-23	receptor-type tyrosine-protein phosphatase S
CA-CS-2-30900401-30900416.0	chr2:30900401-30900416(-)	Fnbp1	0.09	0.41	0.32	6.87e-24	formin-binding protein 1 isoform e
CA-CA-5-82092410-82092449.0	chr5:82092410-82092449(+)	Lphn3	0.34	0.65	0.31	5.24e-22	latrophilin-3
CA-CA-8-86450160-86450175.0	chr8:86450160-86450175(+)	Lphn1	0.17	0.48	0.31	2.1e-22	latrophilin-1 precursor
CA-CA-2-157386948-157387024.1	chr2:157386948-157387024(+)	Blcap	0.44	0.74	0.3	5.73e-21	bladder cancer-associated protein
CA-CA-16-32678754-32678799.0	chr16:32678754-32678799(+)	Tnk2	0.11	0.4	0.29	3.24e-19	activated CDC42 kinase 1 isoform 1
CA-CA-2-157386948-157387029.0	chr2:157386948-157387029(+)	Nnat	0.59	0.87	0.28	9.92e-19	neuronatin isoform alpha
CA-CA-19-8982340-8982406.0	chr19:8982340-8982406(+)	Ganab	0.17	0.43	0.26	5.88e-16	neutral alpha-glucosidase AB
CA-CA-11-29606409-29608770.0	chr11:29606409-29608770(+)	Rtn4	0.4	0.65	0.25	2.66e-15	reticulon-4 isoform A
CA-CA-12-113031859-113031910.0	chr12:113031859-113031910(+)	Klc1	0.49	0.75	0.25	1.62e-15	kinesin light chain 1 isoform 1A
CA-CA-2-32148834-32148915.1	chr2:32148834-32148915(+)	mKIAA4150	0.23	0.49	0.25	1.62e-15	Mus musculus 10 days neonate skin cDNA, RIKEN full-length enriched library, clone:4732469G08 product:CIS-GOLGI MATRIX PROTEIN GM130 homolog [Rattus norvegicus], full insert sequence.
CA-CA-2-84466176-84466294.0	chr2:84466176-84466294(-)	Ctnnd1	0.19	0.43	0.25	9.12e-15	catenin delta-1 isoform 1
CA-CA-4-98660337-98660427.0	chr4:98660337-98660427(-)	Dock7	0.36	0.61	0.25	7.14e-15	dedicator of cytokinesis protein 7
CA-CS-9-13617076-13617154.0	chr9:13617076-13617154(-)	Cep57	0.52	0.77	0.25	1.16e-14	centrosomal protein of 57 kDa
CA-CA-11-29397342-29397426.0	chr11:29397342-29397426(+)	Ccdc88a	0.42	0.65	0.22	1.93e-12	girdin
CA-CA-18-6065702-6065843.0	chr18:6065702-6065843(-)	Arhgap12	0.44	0.67	0.22	1.93e-12	rho GTPase-activating protein 12 isoform 2
CA-CA-7-20014454-20014534.0	chr7:20014454-20014534(-)	Mark4	0.32	0.54	0.22	8.88e-12	RecName: Full=MAP/microtubule affinity-regulating kinase 4; EC=2.7.11.1;
CA-CA-12-3774569-3774610.0	chr12:3774569-3774610(+)	Dtnb	0.56	0.77	0.21	4.81e-11	dystrobrevin beta isoform b
CA-CA-15-82644910-82645033.0	chr15:82644910-82645033(-)	Tcf20	0.18	0.39	0.21	3.9e-11	transcription factor 20 isoform a
CA-CA-17-69633224-69633347.0	chr17:69633224-69633347(+)	Epb4.1l3	0.12	0.33	0.21	2.08e-11	band 4.1-like protein 3
CA-CA-5-33301929-33301995.0	chr5:33301929-33301995(+)	Depdc5	0.65	0.86	0.21	2.08e-11	DEP domain-containing protein 5 isoform 1
CA-CS-6-29402132-29402380.1	chr6:29402132-29402380(+)	Flnc	0.75	0.96	0.21	3.17e-11	filamin-C
CA-CA-14-21322468-21322498.0	chr14:21322468-21322498(-)	Ppp3cb	0.67	0.88	0.2	1.34e-10	serine/threonine-protein phosphatase 2B
CA-CA-15-75879886-75879970.0	chr15:75879886-75879970(-)	Scrib	0.14	0.34	0.2	5.39e-10	protein scribble homolog
CA-CA-2-27123670-27123757.0	chr2:27123670-27123757(-)	Vav2	0.13	0.33	0.2	4.43e-10	guanine nucleotide exchange factor VAV2
CA-CA-7-117484803-117484878.0	chr7:117484803-117484878(-)	Sbf2	0.22	0.42	0.2	5.39e-10	SET-binding factor 2
CA-CA-7-130323762-130323909.0	chr7:130323762-130323909(+)	Tnrc6a	0.13	0.33	0.2	4.43e-10	trinucleotide repeat-containing gene 6A protein
CA-CS-12-113033758-113033889.0	chr12:113033758-113033889(+)	Klc1	0.4	0.6	0.2	3.64e-10	kinesin light chain 1 isoform 1H
CA-CS-12-81271169-81271235.0	chr12:81271169-81271235(-)	Actn1	0.45	0.65	0.2	1.64e-10	Mus musculus 13 days embryo head cDNA, RIKEN full-length enriched library, clone:3110023F10 product:ALPHA-ACTININ 1 (ALPHA-ACTININ CYTOSKELETAL ISOFORM) (NON-MUSCLE ALPHA-ACTININ 1) (F-ACTIN CROSS LINKING PROTEIN) homolog [Rattus norvegicus], full insert sequence.
CA-CA-1-154690359-154690509.0	chr1:154690359-154690509(-)	Smg7	0.22	0.41	0.19	1.42e-09	protein SMG7 isoform 1
CA-CA-2-79498826-79499003.0	chr2:79498826-79499003(+)	Ssfa2	0.04	0.24	0.19	7.96e-10	sperm-specific antigen 2 homolog
CA-CS-5-147272540-147272716.0	chr5:147272540-147272716(+)	Wasf3	0.74	0.93	0.19	1.42e-09	wiskott-Aldrich syndrome protein family member
CA-CA-1-89671655-89671703.0	chr1:89671655-89671703(+)	Atg16l1	0.09	0.27	0.18	1.09e-08	SubName: Full=Autophagy-related 16-like 1 (Yeast), isoform CRA_e; SubName: Full=Putative uncharacterized protein;
CA-CA-14-37703527-37703612.0	chr14:37703527-37703612(-)	Gcap14	0.65	0.83	0.18	5.27e-09	granule cell antiserum positive 14 isoform 2
CA-CA-18-32591324-32591396.0	chr18:32591324-32591396(+)	Bin1	0.66	0.84	0.18	2.23e-08	myc box-dependent-interacting protein 1 isoform
CA-CA-4-104404674-104404785.0	chr4:104404674-104404785(+)	Dab1	0.67	0.85	0.18	2.23e-08	disabled homolog 1 isoform 2
CA-CA-11-100364473-100364503.0	chr11:100364473-100364503(-)	Acly	0.51	0.68	0.17	3.78e-08	ATP-citrate synthase isoform 1
CA-CA-13-55609224-55609241.1	chr13:55609224-55609241(-)	Pdlim7	0.04	0.21	0.17	1.25e-07	PDZ and LIM domain protein 7 isoform a
CA-CA-3-119427529-119427563.0	chr3:119427529-119427563(-)	Ptbp2	0.83	1	0.17	1.05e-07	polypyrimidine tract-binding protein 2
CA-CA-7-51503279-51503429.0	chr7:51503279-51503429(+)	2410002F23Rik	0.55	0.72	0.17	1.05e-07	hypothetical protein LOC668661
CA-CA-1-82731990-82732082.0	chr1:82731990-82732082(+)	Mff	0.77	0.93	0.16	5.4e-07	mitochondrial fission factor
CA-CA-11-116028446-116028542.0	chr11:116028446-116028542(-)	Fbf1	0.41	0.57	0.16	4.61e-07	fas-binding factor 1
CA-CA-12-3754095-3754116.0	chr12:3754095-3754116(+)	Dtnb	0.61	0.78	0.16	1.74e-07	dystrobrevin beta isoform b
CA-CA-2-5798900-5799054.0	chr2:5798900-5799054(-)	Sec61a2	0.74	0.91	0.16	2.41e-07	protein transport protein Sec61 subunit alpha
CA-CA-3-89894934-89895013.0	chr3:89894934-89895013(+)	Tpm3	0.05	0.22	0.16	2.41e-07	tropomyosin alpha-3 chain
CA-CA-5-69954321-69954461.0	chr5:69954321-69954461(+)	Guf1	0.37	0.53	0.16	4.61e-07	Mus musculus adult male olfactory brain cDNA, RIKEN full-length enriched library, clone:6430628O11 product:hypothetical GTP-binding elongation factor containing protein, full insert sequence.
CA-CA-7-119999566-119999578.0	chr7:119999566-119999578(+)	Tead1	0.6	0.76	0.16	3.93e-07	transcriptional enhancer factor TEF-1 isoform 1
CA-CS-5-30582623-30582886.1	chr5:30582623-30582886(+)	Ept1	0.69	0.85	0.16	2.05e-07	ethanolaminephosphotransferase 1
CA-CA-1-170115086-170115199.0	chr1:170115086-170115199(-)	Pbx1	0.33	0.48	0.15	1.86e-06	pre-B-cell leukemia transcription factor 1
CA-CA-2-157148958-157149006.0	chr2:157148958-157149006(+)	Rpn2	0.09	0.23	0.15	2.17e-06	dolichyl-diphosphooligosaccharide--protein
CA-CA-2-59821838-59822027.0	chr2:59821838-59822027(-)	Baz2b	0.65	0.8	0.15	2.52e-06	bromodomain adjacent to zinc finger domain, 2B
CA-CS-10-92728081-92728425.0	chr10:92728081-92728425(-)	Elk3	0.72	0.86	0.15	3.38e-06	Mus musculus 13 days embryo lung cDNA, RIKEN full-length enriched library, clone:D430049E23 product:ETS-DOMAIN PROTEIN ELK-3 (ETS-RELATED PROTEIN NET) (ETS-RELATED PROTEIN ERP), full insert sequence.
CA-CS-5-66179291-66179380.0	chr5:66179291-66179380(+)	N4bp2	0.56	0.71	0.15	1.38e-06	Nedd4 binding protein 2
CA-CA-2-124486440-124486497.1	chr2:124486440-124486497(+)	Sema6d	0.6	0.45	-0.15	1.1e-06	semaphorin-6D isoform 2
CA-CA-2-91645180-91645267.1	chr2:91645180-91645267(+)	Ambra1	0.81	0.66	-0.15	2.35e-06	activating molecule in BECN1-regulated autophagy
CA-CA-2-9978396-9978433.0	chr2:9978396-9978433(-)	Atp5c1	0.92	0.77	-0.15	1.28e-06	ATP synthase subunit gamma, mitochondrial
CA-CA-6-71802756-71802861.0	chr6:71802756-71802861(+)	Immt	0.94	0.79	-0.15	1.1e-06	SubName: Full=Putative uncharacterized protein; Flags: Fragment;
CA-CA-X-20434536-20434648.0	chrX:20434536-20434648(+)	Araf	0.28	0.13	-0.15	2.35e-06	Mus musculus Araf mRNA for Ras-binding protein DA-Raf, complete cds.
CA-CS-11-94154240-94154346.0	chr11:94154240-94154346(-)	Luc7l3	0.63	0.48	-0.15	9.43e-07	luc7-like protein 3
CA-CA-10-69443571-69443598.0	chr10:69443571-69443598(+)	Ank3	0.24	0.08	-0.16	1.9e-07	ankyrin 3, epithelial isoform i
CA-CA-5-139057697-139057787.0	chr5:139057697-139057787(-)	Zfp68	0.65	0.49	-0.16	4.29e-07	zinc finger protein 68 isoform a
CA-CA-6-71802723-71802861.0	chr6:71802723-71802861(+)	Immt	0.85	0.7	-0.16	4.29e-07	SubName: Full=Putative uncharacterized protein; Flags: Fragment;
CA-CA-9-116537007-116537055.0	chr9:116537007-116537055(-)	Rbms3	0.77	0.6	-0.16	1.37e-07	RNA-binding motif, single-stranded-interacting
CA-CA-9-59488830-59488903.0	chr9:59488830-59488903(+)	Parp6	0.93	0.76	-0.16	1.16e-07	poly [ADP-ribose] polymerase 6
CA-CA-X-148293997-148294231.0	chrX:148293997-148294231(+)	Huwe1	0.45	0.28	-0.16	1.9e-07	SubName: Full=Putative uncharacterized protein;
CA-CA-X-53747309-53747420.0	chrX:53747309-53747420(+)	Ddx26b	0.65	0.49	-0.16	3.11e-07	protein DDX26B
CA-CA-12-73059733-73059760.0	chr12:73059733-73059760(+)	Daam1	0.37	0.2	-0.17	2.46e-08	disheveled-associated activator of morphogenesis
CA-CA-14-48346145-48346229.0	chr14:48346145-48346229(+)	Ktn1	0.25	0.08	-0.17	6.97e-08	kinectin
CA-CA-5-102365008-102365092.0	chr5:102365008-102365092(-)	Wdfy3	0.68	0.51	-0.17	4.95e-08	WD repeat and FYVE domain-containing protein 3
CA-CA-6-71802759-71802861.0	chr6:71802759-71802861(+)	Immt	0.9	0.73	-0.17	9.78e-08	SubName: Full=Putative uncharacterized protein; Flags: Fragment;
CA-CA-4-123041299-123041317.0	chr4:123041299-123041317(-)	Macf1	0.72	0.54	-0.18	1.01e-08	SubName: Full=Microtubule-actin crosslinking factor 1; Flags: Fragment;
CA-CA-5-122263393-122263562.0	chr5:122263393-122263562(+)	Atxn2	0.6	0.42	-0.19	2.78e-09	ataxin-2
CA-CA-5-125500188-125500416.0	chr5:125500188-125500416(-)	Ncor2	0.74	0.54	-0.19	4.94e-10	SubName: Full=Ncor2 protein; Flags: Fragment;
CA-CS-14-78902745-78902829.0	chr14:78902745-78902829(-)	Akap11	0.89	0.7	-0.19	6.01e-10	A kinase (PRKA) anchor protein 11
CA-CS-19-7496403-7496952.0	chr19:7496403-7496952(+)	2700081O15Rik	0.66	0.47	-0.19	6.01e-10	hypothetical protein LOC108899
CA-CS-9-48818347-48818421.0	chr9:48818347-48818421(+)	Usp28	0.99	0.81	-0.19	2.3e-09	ubiquitin carboxyl-terminal hydrolase 28
CA-CS-8-75265372-75265462.0	chr8:75265372-75265462(+)	Sin3b	0.39	0.2	-0.2	2.24e-10	RecName: Full=Paired amphipathic helix protein Sin3b; AltName: Full=Histone deacetylase complex subunit Sin3b; AltName: Full=Transcriptional corepressor Sin3b;
CA-CA-11-120826261-120826324.0	chr11:120826261-120826324(-)	Csnk1d	0.42	0.21	-0.21	2.34e-11	casein kinase I isoform delta isoform 1
CA-CA-11-100910772-100910790.0	chr11:100910772-100910790(+)	Atp6v0a1	0.42	0.2	-0.22	4.21e-12	V-type proton ATPase 116 kDa subunit a isoform
CA-CS-2-3222668-3222711.0	chr2:3222668-3222711(+)	Nmt2	0.79	0.57	-0.22	1.4e-12	glycylpeptide N-tetradecanoyltransferase 2
CA-CA-3-54184333-54184414.0	chr3:54184333-54184414(+)	Postn	0.43	0.2	-0.24	2.74e-14	periostin isoform 1
CA-CA-7-4386595-4386700.0	chr7:4386595-4386700(-)	Rdh13	0.85	0.62	-0.24	5.59e-14	retinol dehydrogenase 13
CA-CA-3-87522150-87522180.0	chr3:87522150-87522180(+)	Arhgef11	0.38	0.13	-0.25	3.91e-15	rho guanine nucleotide exchange factor 11
CA-CA-11-79056901-79057077.0	chr11:79056901-79057077(-)	Wsb1	0.89	0.63	-0.26	1.45e-16	WD repeat and SOCS box-containing protein 1
CA-CA-9-109973529-109973643.0	chr9:109973529-109973643(+)	Mtap4	0.88	0.61	-0.28	1.53e-18	microtubule-associated protein 4
CA-CA-17-35823425-35823536.0	chr17:35823425-35823536(-)	Ddr1	0.82	0.5	-0.32	3.16e-24	epithelial discoidin domain-containing receptor
CA-CA-18-32585877-32586006.0	chr18:32585877-32586006(+)	Bin1	0.74	0.43	-0.32	2.1e-23	myc box-dependent-interacting protein 1 isoform
CA-CA-5-139705706-139705898.0	chr5:139705706-139705898(+)	Unc84a	0.9	0.52	-0.38	5.74e-33	Mus musculus 0 day neonate skin cDNA, RIKEN full-length enriched library, clone:4632417G13 product:SAD1-UNC84-LIKE PROTEIN (FRAGMENT) homolog [Mus musculus], full insert sequence.
CA-CA-6-29402798-29402897.0	chr6:29402798-29402897(+)	Flnc	0.83	0.26	-0.57	4.4e-71	filamin-C
CA-CA-9-66880272-66880348.0	chr9:66880272-66880348(-)	Tpm1	0.73	0.13	-0.6	4.61e-79	Mus musculus adult male kidney cDNA, RIKEN full-length enriched library, clone:0610007B22 product:tropomyosin 2, beta, full insert sequence.
