# Supplementary material for: The splicing regulator PTBP1 controls the activity of the transcription factor Pbx1 during neuronal differentiation
Source: eLife. 2015 Dec 24;4:e09268. doi: 10.7554/eLife.09268 (PMC4755740; doi:10.7554/eLife.09268)
Supplement: Figure 3—source data 2. — DOI: http://dx.doi.org/10.7554/eLife.09268.016 [file elife-09268-fig3-data2.xlsx]

## Sheet: ESC
Supplemental File 8: Table 8. Direct PTBP1 target exons during neuronal differentiation.
Description: PTBP1-regulated cassette exons with PTBP1 binding (Supplemental File 7: Table 7) were overlapped with neuronal cassette exons regulated by the PTB proteins in ESCs and NPCS (Supplemental File 3: Table 3, Supplemental File 5: Table 5). Neuronal cassette exons with PTBP1 binding in ESC and NPCs are shown with PSI values, genome coordinates, and p-values.
SpliceTrap event	Coordinates	Genesymbol	ESC siControl PSI	ESC siPtbp1 PSI	dPSI PTBP1 KD	p-value	ESC PSI	MN PSI	dPSI MN ESC	p-value	Description
CA-CA-17-37204158-37204309.0	chr17:37204158-37204309(+)	Gabbr1	0.11	0.96	0.86	4.54e-125	0.16	0.99	0.83	2.58e-37	gamma-aminobutyric acid type B receptor subunit
CA-CA-15-99567977-99568084.0	chr15:99567977-99568084(-)	Lass5	0.03	0.83	0.8	1.52e-109	0.02	0.75	0.73	3.89e-29	LAG1 longevity assurance homolog 5
CA-CA-19-5903730-5903772.0	chr19:5903730-5903772(-)	Dpf2	0.04	0.79	0.75	4.53e-97	0.01	0.43	0.41	1.34e-10	zinc finger protein ubi-d4
CA-CA-1-36404061-36404139.0	chr1:36404061-36404139(-)	Kiaa1310	0.05	0.75	0.71	4.52e-86	0.05	0.75	0.7	6.98e-27	RecName: Full=Uncharacterized protein KIAA1310;
CA-CA-7-117484803-117484878.0	chr7:117484803-117484878(-)	Sbf2	0.15	0.84	0.69	1.48e-82	0.12	0.9	0.78	8.14e-33	SET-binding factor 2
CA-CS-2-30900401-30900416.0	chr2:30900401-30900416(-)	Fnbp1	0.05	0.73	0.69	3.6e-81	0.05	0.71	0.65	8.81e-24	formin-binding protein 1 isoform e
CA-CA-8-13938921-13938948.0	chr8:13938921-13938948(+)	Fbxo25	0.05	0.7	0.65	5.06e-72	0.03	0.9	0.87	3.01e-40	F-box only protein 25
CA-CA-16-32678754-32678799.0	chr16:32678754-32678799(+)	Tnk2	0.18	0.81	0.64	4.34e-70	0.14	0.33	0.19	0.00143	activated CDC42 kinase 1 isoform 1
CA-CA-5-33301929-33301995.0	chr5:33301929-33301995(+)	Depdc5	0.26	0.91	0.64	2.25e-71	0.48	0.86	0.38	3.05e-09	DEP domain-containing protein 5 isoform 1
CA-CA-2-29565675-29565828.0	chr2:29565675-29565828(+)	Rapgef1	0.08	0.71	0.63	1.89e-69	0.03	0.63	0.6	1.89e-20	Rap guanine nucleotide exchange factor (GEF) 1
CA-CS-1-183851788-183852631.0	chr1:183851788-183852631(-)	Enah	0.32	0.95	0.63	1.49e-67	0.21	1	0.79	6.22e-34	protein enabled homolog isoform 2
CA-CA-4-108780485-108780554.1	chr4:108780485-108780554(-)	Osbpl9	0.02	0.62	0.6	5.04e-62	0.01	0.44	0.43	1.98e-11	oxysterol-binding protein-related protein 9
CA-CA-1-130087214-130087316.0	chr1:130087214-130087316(+)	R3hdm1	0.17	0.71	0.54	2.51e-51	0.09	0.67	0.58	4.04e-19	R3H domain (binds single-stranded nucleic
CA-CA-15-82644910-82645033.0	chr15:82644910-82645033(-)	Tcf20	0.18	0.72	0.54	2.51e-51	0.17	0.79	0.62	2.55e-21	transcription factor 20 isoform a
CA-CA-17-13962949-13962994.0	chr17:13962949-13962994(+)	Mllt4	0.01	0.55	0.54	8.76e-51	0.01	0.76	0.76	4.22e-31	afadin
CA-CA-2-27123670-27123757.0	chr2:27123670-27123757(-)	Vav2	0.07	0.61	0.54	8.76e-51	0.14	0.5	0.36	2.33e-08	guanine nucleotide exchange factor VAV2
CA-CA-11-4933244-4933265.0	chr11:4933244-4933265(+)	Ap1b1	0.01	0.54	0.53	1.58e-49	0	0.53	0.53	2.8e-16	AP-1 complex subunit beta-1
CA-CA-9-47637459-47637492.0	chr9:47637459-47637492(+)	ra175a	0.22	0.75	0.53	1.05e-49	0.24	0.95	0.71	9.61e-28	SubName: Full=RA175 isoform j; Flags: Fragment;
CA-CA-2-84466176-84466294.0	chr2:84466176-84466294(-)	Ctnnd1	0.08	0.6	0.52	2.07e-47	0.09	0.62	0.53	5.22e-16	catenin delta-1 isoform 1
CA-CA-7-25704202-25704370.0	chr7:25704202-25704370(+)	Arhgef1	0.08	0.59	0.51	5.01e-46	0.02	0.3	0.28	7.21e-06	rho guanine nucleotide exchange factor 1 isoform
CA-CA-1-154690359-154690509.0	chr1:154690359-154690509(-)	Smg7	0.12	0.62	0.5	1.16e-44	0.13	0.92	0.79	9.01e-34	protein SMG7 isoform 1
CA-CA-2-59188550-59188679.0	chr2:59188550-59188679(+)	Pkp4	0.31	0.79	0.48	5.04e-41	0.38	0.9	0.52	8.55e-16	plakophilin-4 isoform 1
CA-CA-6-119903788-119904250.0	chr6:119903788-119904250(-)	Wnk1	0.3	0.75	0.46	4.4e-37	0.27	0.72	0.44	5.66e-12	serine/threonine-protein kinase WNK1 isoform 5
CA-CA-10-80780070-80780148.0	chr10:80780070-80780148(+)	Pip5k1c	0.31	0.74	0.43	2.38e-33	0.21	0.89	0.69	4.17e-26	phosphatidylinositol-4-phosphate 5-kinase type-1
CA-CA-16-4934194-4934239.0	chr16:4934194-4934239(+)	Mgrn1	0.21	0.62	0.41	3.09e-30	0.23	0.76	0.52	5.9e-16	E3 ubiquitin-protein ligase MGRN1
CA-CA-2-84452688-84452706.0	chr2:84452688-84452706(-)	Ctnnd1	0.55	0.97	0.41	1.19e-30	0.6	1	0.4	4.29e-10	catenin delta-1 isoform 3
CA-CA-13-55609224-55609241.1	chr13:55609224-55609241(-)	Pdlim7	0.04	0.42	0.39	3.75e-27	0.04	0.61	0.56	5.19e-18	PDZ and LIM domain protein 7 isoform a
CA-CA-8-86450160-86450175.0	chr8:86450160-86450175(+)	Lphn1	0.2	0.58	0.38	1.24e-26	0.28	0.72	0.44	1.18e-11	latrophilin-1 precursor
CA-CA-1-89671387-89671444.0	chr1:89671387-89671444(+)	Atg16l1	0.07	0.42	0.35	1.47e-22	0.16	0.77	0.61	6.06e-21	SubName: Full=Autophagy-related 16-like 1 (Yeast), isoform CRA_e; SubName: Full=Putative uncharacterized protein;
CA-CA-11-29605534-29605591.0	chr11:29605534-29605591(+)	Rtn4	0.17	0.51	0.33	1.03e-20	0.11	0.44	0.33	1.58e-07	reticulon-4 isoform A
CA-CA-7-97330728-97330878.0	chr7:97330728-97330878(+)	Picalm	0.46	0.79	0.33	4.83e-20	0.48	0.95	0.47	3.38e-13	phosphatidylinositol-binding clathrin assembly
CA-CA-1-51825493-51825580.0	chr1:51825493-51825580(-)	Myo1b	0.36	0.68	0.32	9.76e-19	0.61	0.92	0.31	8.81e-07	myosin-Ib isoform 1
CA-CA-14-21504433-21504502.0	chr14:21504433-21504502(+)	Sec24c	0.14	0.46	0.32	3.63e-19	0.36	0.63	0.27	1.99e-05	Sec24 related gene family, member C isoform 2
CA-CA-16-8482219-8482260.0	chr16:8482219-8482260(+)	BC024814	0.63	0.93	0.3	4.53e-17	0.68	0.87	0.2	0.00136	hypothetical protein LOC239706
CA-CA-2-84464426-84464715.0	chr2:84464426-84464715(-)	Ctnnd1	0.6	0.9	0.3	1.15e-16	0.52	0.97	0.46	1.57e-12	catenin delta-1 isoform 1
CA-CA-10-24603009-24603027.0	chr10:24603009-24603027(+)	Med23	0.06	0.34	0.28	4.18e-15	0.07	0.67	0.6	4.41e-20	mediator of RNA polymerase II transcription
CA-CA-8-11824504-11824681.0	chr8:11824504-11824681(+)	Arhgef7	0.07	0.33	0.26	3.49e-13	0.01	0.53	0.52	1.78e-15	rho guanine nucleotide exchange factor 7 isoform
CA-CA-4-98660337-98660427.0	chr4:98660337-98660427(-)	Dock7	0.3	0.55	0.24	8.13e-12	0.2	0.85	0.65	2.2e-23	dedicator of cytokinesis protein 7
CA-CA-1-120438251-120438275.0	chr1:120438251-120438275(+)	Clasp1	0.14	0.37	0.23	1.3e-10	0.4	0.98	0.58	6.96e-19	CLIP-associating protein 1 isoform 1
CA-CA-15-58779877-58779997.0	chr15:58779877-58779997(-)	Mtss1	0.13	0.34	0.21	1.77e-09	0.04	0.38	0.34	1.46e-07	metastasis suppressor protein 1 isoform 1
CA-CA-5-116001496-116001598.0	chr5:116001496-116001598(+)	Pxn	0.13	0.34	0.21	5.63e-09	0.13	0.52	0.4	6.28e-10	paxillin isoform beta
CA-CA-16-31107613-31107718.0	chr16:31107613-31107718(-)	Acap2	0.04	0.25	0.2	7.79e-09	0.01	0.4	0.39	8.34e-10	arf-GAP with coiled-coil, ANK repeat and PH
CA-CA-5-124863193-124863298.0	chr5:124863193-124863298(-)	Sbno1	0.28	0.47	0.19	1.26e-07	0.37	0.7	0.33	1.58e-07	protein strawberry notch homolog 1
CA-CA-7-133921567-133921611.0	chr7:133921567-133921611(+)	Ypel3	0.74	0.94	0.19	3.77e-08	0.72	0.96	0.24	9.07e-05	protein yippee-like 3
CA-CA-4-117900423-117900450.0	chr4:117900423-117900450(-)	Ptprf	0.09	0.27	0.17	7.06e-07	0.07	0.98	0.91	3.25e-44	receptor-type tyrosine-protein phosphatase F
CA-CA-10-98481911-98482065.0	chr10:98481911-98482065(+)	Atp2b1	0.01	0.16	0.15	1.42e-05	0.01	0.34	0.34	1.05e-07	plasma membrane calcium ATPase 1
CA-CA-15-75905036-75905087.0	chr15:75905036-75905087(-)	Puf60	0.4	0.55	0.15	1.61e-05	0.31	0.54	0.23	0.000233	poly(U)-binding-splicing factor PUF60 isoform c
CA-CA-4-117890616-117890649.0	chr4:117890616-117890649(-)	Ptprf	0.06	0.21	0.15	9.82e-06	0.12	0.69	0.57	9.12e-19	receptor-type tyrosine-protein phosphatase F
CA-CA-9-114506912-114506948.0	chr9:114506912-114506948(-)	Cnot10	0.63	0.78	0.15	1.11e-05	0.59	0.99	0.4	3.9e-10	Mus musculus 10 days embryo whole body cDNA, RIKEN full-length enriched library, clone:2600001P13 product:hypothetical protein, full insert sequence.
CA-CA-10-62799727-62799844.0	chr10:62799727-62799844(-)	Sirt1	0.91	0.76	-0.15	2.29e-05	0.95	0.75	-0.2	0.00135	NAD-dependent deacetylase sirtuin-1 isoform 1
CA-CA-2-29535256-29535370.0	chr2:29535256-29535370(+)	Rapgef1	0.63	0.48	-0.15	1.6e-05	0.62	0.38	-0.24	0.000145	Rap guanine nucleotide exchange factor (GEF) 1
CA-CA-12-8740078-8740315.0	chr12:8740078-8740315(+)	Pum2	0.69	0.53	-0.16	8.64e-06	0.71	0.5	-0.22	0.000589	pumilio homolog 2 isoform 2
CA-CA-4-117898403-117898982.0	chr4:117898403-117898982(-)	Ptprf	0.98	0.83	-0.16	6.72e-06	1	0.36	-0.64	2.75e-22	receptor-type tyrosine-protein phosphatase F
CA-CA-16-20207696-20207866.0	chr16:20207696-20207866(+)	Yeats2	0.73	0.56	-0.17	1.4e-06	0.9	0.64	-0.26	4e-05	YEATS domain-containing protein 2 isoform 1
CA-CA-2-22805703-22805790.0	chr2:22805703-22805790(-)	Abi1	0.87	0.71	-0.17	2.38e-06	0.92	0.53	-0.4	8.19e-10	abl interactor 1 isoform 4
CA-CA-3-103557302-103557437.0	chr3:103557302-103557437(-)	Hipk1	0.99	0.81	-0.18	3.47e-07	0.98	0.76	-0.23	0.000289	homeodomain-interacting protein kinase 1
CA-CA-1-107637589-107637672.0	chr1:107637589-107637672(+)	2310035C23Rik	0.3	0.11	-0.19	5.93e-08	0.3	0.02	-0.28	1.61e-05	hypothetical protein LOC227446 isoform 1
CA-CA-11-107077991-107078110.0	chr11:107077991-107078110(-)	Pitpnc1	0.94	0.75	-0.19	1.08e-07	0.94	0.55	-0.39	2.08e-09	SubName: Full=Putative uncharacterized protein; Flags: Fragment;
CA-CA-8-124544418-124544544.0	chr8:124544418-124544544(+)	Banp	0.95	0.76	-0.19	5.93e-08	0.89	0.66	-0.22	0.000361	protein BANP isoform 2
CA-CA-11-68639671-68639706.0	chr11:68639671-68639706(-)	Ndel1	0.5	0.29	-0.22	1.25e-09	0.49	0.16	-0.33	2.51e-07	nuclear distribution protein nudE-like 1
CA-CA-6-119663697-119663829.0	chr6:119663697-119663829(-)	Erc1	0.94	0.73	-0.22	7.52e-10	0.97	0.56	-0.4	4.63e-10	ELKS/Rab6-interacting/CAST family member 1
CA-CA-18-6057514-6057589.0	chr18:6057514-6057589(-)	Arhgap12	0.6	0.37	-0.23	2.22e-10	0.54	0.13	-0.41	3.16e-10	rho GTPase-activating protein 12 isoform 1
CA-CA-19-4787360-4788042.0	chr19:4787360-4788042(-)	Rbm4	0.84	0.59	-0.25	2.09e-12	0.85	0.5	-0.35	7.45e-08	RNA-binding protein 4
CA-CA-3-89835217-89835292.0	chr3:89835217-89835292(-)	Ubap2l	0.78	0.51	-0.26	1.88e-13	0.77	0.35	-0.41	2.14e-10	ubiquitin-associated protein 2-like isoform 1
CA-CA-3-89835232-89835292.0	chr3:89835232-89835292(-)	Ubap2l	0.85	0.59	-0.26	2.83e-13	0.81	0.39	-0.42	8e-11	ubiquitin-associated protein 2-like isoform 1
CA-CA-17-83827555-83827588.0	chr17:83827555-83827588(+)	Eml4	0.46	0.2	-0.27	8.24e-14	0.53	0.25	-0.28	9.37e-06	echinoderm microtubule-associated protein-like 4
CA-CA-8-72436121-72436137.0	chr8:72436121-72436137(-)	Gatad2a	0.45	0.18	-0.27	2.88e-14	0.32	0.07	-0.25	6.2e-05	transcriptional repressor p66 alpha isoform b
CA-CA-8-72436062-72436137.0	chr8:72436062-72436137(-)	Gatad2a	0.75	0.44	-0.31	1.38e-17	0.92	0.53	-0.4	1.08e-09	transcriptional repressor p66 alpha isoform b
CA-CA-16-85043820-85043988.0	chr16:85043820-85043988(-)	App	0.7	0.37	-0.32	1.7e-19	0.83	0.02	-0.81	5.29e-35	amyloid beta A4 protein isoform 1 precursor
CA-CA-11-120826261-120826324.0	chr11:120826261-120826324(-)	Csnk1d	0.55	0.22	-0.33	2.87e-20	0.56	0.16	-0.4	4.63e-10	casein kinase I isoform delta isoform 1
CA-CA-9-21295101-21295113.0	chr9:21295101-21295113(+)	Dnm2	0.84	0.5	-0.34	4.68e-21	0.85	0.55	-0.31	1.58e-06	dynamin-2
CA-CA-6-119728005-119728089.0	chr6:119728005-119728089(-)	Erc1	0.93	0.59	-0.35	4.3e-22	0.97	0.02	-0.95	1.97e-47	ELKS/Rab6-interacting/CAST family member 1
CA-CA-6-142968843-142968894.0	chr6:142968843-142968894(-)	5730419I09Rik	0.69	0.27	-0.41	2.23e-30	0.65	0.31	-0.35	6.86e-08	hypothetical protein LOC74741 isoform 1
CA-CA-9-109973529-109973643.0	chr9:109973529-109973643(+)	Mtap4	0.75	0.33	-0.42	6.41e-32	0.93	0.29	-0.65	3.38e-23	microtubule-associated protein 4
CA-CA-12-110787500-110787581.0	chr12:110787500-110787581(+)	Meg3	0.9	0.35	-0.55	3.02e-52	0.87	0.38	-0.49	4.28e-14	Mus musculus adult male medulla oblongata cDNA, RIKEN full-length enriched library, clone:6330403F08 product:Mus musculus GTL2, imprinted maternally expressed untranslated mRNA (Gtl2), mRNA., full insert sequence.
CA-CA-6-71802759-71802861.0	chr6:71802759-71802861(+)	Immt	0.86	0.3	-0.57	5.58e-56	0.71	0.46	-0.25	7.93e-05	SubName: Full=Putative uncharacterized protein; Flags: Fragment;

## Sheet: NPC
Supplemental File 8: Table 8. Direct PTBP1 target exons during neuronal differentiation.
Description: PTBP1-regulated cassette exons with PTBP1 binding (Supplemental File 7: Table 7) were overlapped with neuronal cassette exons regulated by the PTB proteins in ESCs and NPCS (Supplemental File 3: Table 3, Supplemental File 5: Table 5). Neuronal cassette exons with PTBP1 binding in ESC and NPCs are shown with PSI values, genome coordinates, and p-values.
SpliceTrap event	Coordinates	Genesymbol	NPC siControl PSI	NPC siPtbp1 PSI	dPSI PTBP1 KD	p-value	NPC PSI	MN PSI	dPSI MN NPC	p-value	Description
CA-CA-1-36404061-36404139.0	chr1:36404061-36404139(-)	Kiaa1310	0.16	0.8	0.64	8.44e-90	0.32	0.75	0.44	1.31e-17	RecName: Full=Uncharacterized protein KIAA1310;
CA-CA-2-37660591-37660720.0	chr2:37660591-37660720(-)	Dennd1a	0.39	0.93	0.54	1.39e-64	0.6	0.89	0.29	1.08e-08	DENN domain-containing protein 1A
CA-CA-4-59559020-59559054.0	chr4:59559020-59559054(-)	Rod1	0.22	0.72	0.5	4.79e-55	0.27	0.54	0.27	1.02e-07	regulator of differentiation 1 isoform 1
CA-CA-12-56836020-56836161.0	chr12:56836020-56836161(-)	Ralgapa1	0.21	0.7	0.48	2.76e-51	0.18	0.83	0.64	9.86e-36	ral GTPase-activating protein subunit alpha-1
CA-CA-11-70422909-70422933.0	chr11:70422909-70422933(+)	Mink1	0.34	0.76	0.42	3.31e-39	0.36	0.95	0.59	2.5e-30	misshapen-like kinase 1 isoform 1
CA-CA-17-37204158-37204309.0	chr17:37204158-37204309(+)	Gabbr1	0.56	0.96	0.4	1.01e-35	0.68	0.99	0.32	4.75e-10	gamma-aminobutyric acid type B receptor subunit
CA-CA-11-49977663-49977714.0	chr11:49977663-49977714(+)	Tbc1d9b	0.24	0.62	0.39	1.5e-33	0.28	0.78	0.51	5.19e-23	TBC1 domain family member 9B
CA-CA-15-99567977-99568084.0	chr15:99567977-99568084(-)	Lass5	0.1	0.47	0.36	7.04e-30	0.13	0.75	0.63	7.02e-34	LAG1 longevity assurance homolog 5
CA-CA-11-29605534-29605591.0	chr11:29605534-29605591(+)	Rtn4	0.27	0.63	0.35	2.37e-28	0.21	0.44	0.23	5.25e-06	reticulon-4 isoform A
CA-CA-14-31836252-31836365.1	chr14:31836252-31836365(+)	Pbrm1	0.33	0.68	0.35	4.72e-28	0.29	0.8	0.51	1.99e-23	SubName: Full=Putative uncharacterized protein Pbrm1;
CA-CA-6-119903788-119904250.0	chr6:119903788-119904250(-)	Wnk1	0.4	0.73	0.33	5.29e-25	0.48	0.72	0.24	2.55e-06	serine/threonine-protein kinase WNK1 isoform 5
CA-CA-8-13938921-13938948.0	chr8:13938921-13938948(+)	Fbxo25	0.14	0.47	0.33	5.29e-25	0.13	0.9	0.77	3.77e-50	F-box only protein 25
CA-CA-11-116158884-116158977.0	chr11:116158884-116158977(-)	Exoc7	0.12	0.44	0.32	6.87e-24	0.24	0.64	0.41	1.82e-15	exocyst complex component 7 isoform 1
CA-CS-2-30900401-30900416.0	chr2:30900401-30900416(-)	Fnbp1	0.09	0.41	0.32	6.87e-24	0.1	0.71	0.61	5.58e-32	formin-binding protein 1 isoform e
CA-CA-5-82092410-82092449.0	chr5:82092410-82092449(+)	Lphn3	0.34	0.65	0.31	5.24e-22	0.51	0.99	0.48	9.3e-21	latrophilin-3
CA-CA-8-86450160-86450175.0	chr8:86450160-86450175(+)	Lphn1	0.17	0.48	0.31	2.1e-22	0.21	0.72	0.51	1.99e-23	latrophilin-1 precursor
CA-CA-16-32678754-32678799.0	chr16:32678754-32678799(+)	Tnk2	0.11	0.4	0.29	3.24e-19	0.14	0.33	0.19	0.000128	activated CDC42 kinase 1 isoform 1
CA-CA-11-29606409-29608770.0	chr11:29606409-29608770(+)	Rtn4	0.4	0.65	0.25	2.66e-15	0.46	0.81	0.36	3.27e-12	reticulon-4 isoform A
CA-CA-2-84466176-84466294.0	chr2:84466176-84466294(-)	Ctnnd1	0.19	0.43	0.25	9.12e-15	0.15	0.62	0.47	6.61e-20	catenin delta-1 isoform 1
CA-CA-4-98660337-98660427.0	chr4:98660337-98660427(-)	Dock7	0.36	0.61	0.25	7.14e-15	0.38	0.85	0.47	9.39e-20	dedicator of cytokinesis protein 7
CA-CA-7-20014454-20014534.0	chr7:20014454-20014534(-)	Mark4	0.32	0.54	0.22	8.88e-12	0.4	0.96	0.56	1.58e-27	RecName: Full=MAP/microtubule affinity-regulating kinase 4; EC=2.7.11.1;
CA-CA-15-82644910-82645033.0	chr15:82644910-82645033(-)	Tcf20	0.18	0.39	0.21	3.9e-11	0.39	0.79	0.4	3.9e-15	transcription factor 20 isoform a
CA-CA-17-69633224-69633347.0	chr17:69633224-69633347(+)	Epb4.1l3	0.12	0.33	0.21	2.08e-11	0.21	0.58	0.37	5.51e-13	band 4.1-like protein 3
CA-CA-5-33301929-33301995.0	chr5:33301929-33301995(+)	Depdc5	0.65	0.86	0.21	2.08e-11	0.49	0.86	0.37	4.17e-13	DEP domain-containing protein 5 isoform 1
CA-CA-14-21322468-21322498.0	chr14:21322468-21322498(-)	Ppp3cb	0.67	0.88	0.2	1.34e-10	0.76	0.98	0.23	5.73e-06	serine/threonine-protein phosphatase 2B
CA-CA-15-75879886-75879970.0	chr15:75879886-75879970(-)	Scrib	0.14	0.34	0.2	5.39e-10	0.21	0.41	0.2	3.98e-05	protein scribble homolog
CA-CA-2-27123670-27123757.0	chr2:27123670-27123757(-)	Vav2	0.13	0.33	0.2	4.43e-10	0.21	0.5	0.29	1.08e-08	guanine nucleotide exchange factor VAV2
CA-CA-7-117484803-117484878.0	chr7:117484803-117484878(-)	Sbf2	0.22	0.42	0.2	5.39e-10	0.18	0.9	0.73	7.92e-45	SET-binding factor 2
CA-CA-7-130323762-130323909.0	chr7:130323762-130323909(+)	Tnrc6a	0.13	0.33	0.2	4.43e-10	0.11	0.76	0.64	1.59e-35	trinucleotide repeat-containing gene 6A protein
CA-CA-1-154690359-154690509.0	chr1:154690359-154690509(-)	Smg7	0.22	0.41	0.19	1.42e-09	0.29	0.92	0.63	3.48e-34	protein SMG7 isoform 1
CA-CA-2-79498826-79499003.0	chr2:79498826-79499003(+)	Ssfa2	0.04	0.24	0.19	7.96e-10	0.03	0.22	0.18	0.000185	sperm-specific antigen 2 homolog
CA-CA-18-32591324-32591396.0	chr18:32591324-32591396(+)	Bin1	0.66	0.84	0.18	2.23e-08	0.78	0.99	0.21	2.88e-05	myc box-dependent-interacting protein 1 isoform
CA-CA-4-104404674-104404785.0	chr4:104404674-104404785(+)	Dab1	0.67	0.85	0.18	2.23e-08	0.83	0.98	0.15	0.00182	disabled homolog 1 isoform 2
CA-CA-13-55609224-55609241.1	chr13:55609224-55609241(-)	Pdlim7	0.04	0.21	0.17	1.25e-07	0.07	0.61	0.53	3.96e-25	PDZ and LIM domain protein 7 isoform a
CA-CA-3-119427529-119427563.0	chr3:119427529-119427563(-)	Ptbp2	0.83	1	0.17	1.05e-07	0.74	0.91	0.17	0.000653	polypyrimidine tract-binding protein 2
CA-CA-12-3754095-3754116.0	chr12:3754095-3754116(+)	Dtnb	0.61	0.78	0.16	1.74e-07	0.43	0.86	0.43	4.11e-17	dystrobrevin beta isoform b
CA-CA-1-170115086-170115199.0	chr1:170115086-170115199(-)	Pbx1	0.33	0.48	0.15	1.86e-06	0.54	0.93	0.4	9.64e-15	pre-B-cell leukemia transcription factor 1
CA-CA-2-157148958-157149006.0	chr2:157148958-157149006(+)	Rpn2	0.09	0.23	0.15	2.17e-06	0.05	0.4	0.35	3.75e-12	dolichyl-diphosphooligosaccharide--protein
CA-CA-5-139057697-139057787.0	chr5:139057697-139057787(-)	Zfp68	0.65	0.49	-0.16	4.29e-07	0.41	0.25	-0.16	0.00147	zinc finger protein 68 isoform a
CA-CA-14-48346145-48346229.0	chr14:48346145-48346229(+)	Ktn1	0.25	0.08	-0.17	6.97e-08	0.31	0.08	-0.23	5.99e-06	kinectin
CA-CA-6-71802759-71802861.0	chr6:71802759-71802861(+)	Immt	0.9	0.73	-0.17	9.78e-08	0.86	0.46	-0.39	2.92e-14	SubName: Full=Putative uncharacterized protein; Flags: Fragment;
CA-CA-5-122263393-122263562.0	chr5:122263393-122263562(+)	Atxn2	0.6	0.42	-0.19	2.78e-09	0.6	0.38	-0.22	1.3e-05	ataxin-2
CA-CS-19-7496403-7496952.0	chr19:7496403-7496952(+)	2700081O15Rik	0.66	0.47	-0.19	6.01e-10	0.55	0.21	-0.34	3.71e-11	hypothetical protein LOC108899
CA-CA-11-120826261-120826324.0	chr11:120826261-120826324(-)	Csnk1d	0.42	0.21	-0.21	2.34e-11	0.35	0.16	-0.19	0.000165	casein kinase I isoform delta isoform 1
CA-CS-2-3222668-3222711.0	chr2:3222668-3222711(+)	Nmt2	0.79	0.57	-0.22	1.4e-12	0.69	0.49	-0.2	7.19e-05	glycylpeptide N-tetradecanoyltransferase 2
CA-CA-3-87522150-87522180.0	chr3:87522150-87522180(+)	Arhgef11	0.38	0.13	-0.25	3.91e-15	0.4	0.12	-0.28	4.67e-08	rho guanine nucleotide exchange factor 11
CA-CA-11-79056901-79057077.0	chr11:79056901-79057077(-)	Wsb1	0.89	0.63	-0.26	1.45e-16	0.8	0.32	-0.49	7.08e-21	WD repeat and SOCS box-containing protein 1
CA-CA-9-109973529-109973643.0	chr9:109973529-109973643(+)	Mtap4	0.88	0.61	-0.28	1.53e-18	0.89	0.29	-0.6	3.77e-31	microtubule-associated protein 4

## Sheet: repressed
Supplemental File 8: Table 8. Direct PTBP1 target exons during neuronal differentiation.
Description: PTBP1-regulated cassette exons with PTBP1 binding (Supplemental File 7: Table 7) were overlapped with neuronal cassette exons regulated by the PTB proteins in ESCs and NPCS (Supplemental File 3: Table 3, Supplemental File 5: Table 5). Neuronal cassette exons with PTBP1 binding in ESC and NPCs are shown with PSI values, genome coordinates, and p-values.
SpliceTrap event	Coordinates	Genesymbol	Sample	Description
CA-CA-1-120438251-120438275.0	chr1:120438251-120438275(+)	Clasp1	ESC	CLIP-associating protein 1 isoform 1
CA-CA-1-130087214-130087316.0	chr1:130087214-130087316(+)	R3hdm1	ESC	R3H domain (binds single-stranded nucleic
CA-CA-1-154690359-154690509.0	chr1:154690359-154690509(-)	Smg7	ESC.NPC	protein SMG7 isoform 1
CA-CA-1-170115086-170115199.0	chr1:170115086-170115199(-)	Pbx1	NPC	pre-B-cell leukemia transcription factor 1
CA-CS-1-183851788-183852631.0	chr1:183851788-183852631(-)	Enah	ESC	protein enabled homolog isoform 2
CA-CA-1-36404061-36404139.0	chr1:36404061-36404139(-)	Kiaa1310	ESC.NPC	RecName: Full=Uncharacterized protein KIAA1310;
CA-CA-1-51825493-51825580.0	chr1:51825493-51825580(-)	Myo1b	ESC	myosin-Ib isoform 1
CA-CA-1-89671387-89671444.0	chr1:89671387-89671444(+)	Atg16l1	ESC	SubName: Full=Autophagy-related 16-like 1 (Yeast), isoform CRA_e; SubName: Full=Putative uncharacterized protein;
CA-CA-10-24603009-24603027.0	chr10:24603009-24603027(+)	Med23	ESC	mediator of RNA polymerase II transcription
CA-CA-10-80780070-80780148.0	chr10:80780070-80780148(+)	Pip5k1c	ESC	phosphatidylinositol-4-phosphate 5-kinase type-1
CA-CA-10-98481911-98482065.0	chr10:98481911-98482065(+)	Atp2b1	ESC	plasma membrane calcium ATPase 1
CA-CA-11-116158884-116158977.0	chr11:116158884-116158977(-)	Exoc7	NPC	exocyst complex component 7 isoform 1
CA-CA-11-29605534-29605591.0	chr11:29605534-29605591(+)	Rtn4	ESC.NPC	reticulon-4 isoform A
CA-CA-11-29606409-29608770.0	chr11:29606409-29608770(+)	Rtn4	NPC	reticulon-4 isoform A
CA-CA-11-4933244-4933265.0	chr11:4933244-4933265(+)	Ap1b1	ESC	AP-1 complex subunit beta-1
CA-CA-11-49977663-49977714.0	chr11:49977663-49977714(+)	Tbc1d9b	NPC	TBC1 domain family member 9B
CA-CA-11-70422909-70422933.0	chr11:70422909-70422933(+)	Mink1	NPC	misshapen-like kinase 1 isoform 1
CA-CA-12-3754095-3754116.0	chr12:3754095-3754116(+)	Dtnb	NPC	dystrobrevin beta isoform b
CA-CA-12-56836020-56836161.0	chr12:56836020-56836161(-)	Ralgapa1	NPC	ral GTPase-activating protein subunit alpha-1
CA-CA-13-55609224-55609241.1	chr13:55609224-55609241(-)	Pdlim7	ESC.NPC	PDZ and LIM domain protein 7 isoform a
CA-CA-14-21322468-21322498.0	chr14:21322468-21322498(-)	Ppp3cb	NPC	serine/threonine-protein phosphatase 2B
CA-CA-14-21504433-21504502.0	chr14:21504433-21504502(+)	Sec24c	ESC	Sec24 related gene family, member C isoform 2
CA-CA-14-31836252-31836365.1	chr14:31836252-31836365(+)	Pbrm1	NPC	SubName: Full=Putative uncharacterized protein Pbrm1;
CA-CA-15-58779877-58779997.0	chr15:58779877-58779997(-)	Mtss1	ESC	metastasis suppressor protein 1 isoform 1
CA-CA-15-75879886-75879970.0	chr15:75879886-75879970(-)	Scrib	NPC	protein scribble homolog
CA-CA-15-75905036-75905087.0	chr15:75905036-75905087(-)	Puf60	ESC	poly(U)-binding-splicing factor PUF60 isoform c
CA-CA-15-82644910-82645033.0	chr15:82644910-82645033(-)	Tcf20	ESC.NPC	transcription factor 20 isoform a
CA-CA-15-99567977-99568084.0	chr15:99567977-99568084(-)	Lass5	ESC.NPC	LAG1 longevity assurance homolog 5
CA-CA-16-31107613-31107718.0	chr16:31107613-31107718(-)	Acap2	ESC	arf-GAP with coiled-coil, ANK repeat and PH
CA-CA-16-32678754-32678799.0	chr16:32678754-32678799(+)	Tnk2	ESC.NPC	activated CDC42 kinase 1 isoform 1
CA-CA-16-4934194-4934239.0	chr16:4934194-4934239(+)	Mgrn1	ESC	E3 ubiquitin-protein ligase MGRN1
CA-CA-16-8482219-8482260.0	chr16:8482219-8482260(+)	BC024814	ESC	hypothetical protein LOC239706
CA-CA-17-13962949-13962994.0	chr17:13962949-13962994(+)	Mllt4	ESC	afadin
CA-CA-17-37204158-37204309.0	chr17:37204158-37204309(+)	Gabbr1	ESC.NPC	gamma-aminobutyric acid type B receptor subunit
CA-CA-17-69633224-69633347.0	chr17:69633224-69633347(+)	Epb4.1l3	NPC	band 4.1-like protein 3
CA-CA-18-32591324-32591396.0	chr18:32591324-32591396(+)	Bin1	NPC	myc box-dependent-interacting protein 1 isoform
CA-CA-19-5903730-5903772.0	chr19:5903730-5903772(-)	Dpf2	ESC	zinc finger protein ubi-d4
CA-CA-2-157148958-157149006.0	chr2:157148958-157149006(+)	Rpn2	NPC	dolichyl-diphosphooligosaccharide--protein
CA-CA-2-27123670-27123757.0	chr2:27123670-27123757(-)	Vav2	ESC.NPC	guanine nucleotide exchange factor VAV2
CA-CA-2-29565675-29565828.0	chr2:29565675-29565828(+)	Rapgef1	ESC	Rap guanine nucleotide exchange factor (GEF) 1
CA-CS-2-30900401-30900416.0	chr2:30900401-30900416(-)	Fnbp1	ESC.NPC	formin-binding protein 1 isoform e
CA-CA-2-37660591-37660720.0	chr2:37660591-37660720(-)	Dennd1a	NPC	DENN domain-containing protein 1A
CA-CA-2-59188550-59188679.0	chr2:59188550-59188679(+)	Pkp4	ESC	plakophilin-4 isoform 1
CA-CA-2-79498826-79499003.0	chr2:79498826-79499003(+)	Ssfa2	NPC	sperm-specific antigen 2 homolog
CA-CA-2-84452688-84452706.0	chr2:84452688-84452706(-)	Ctnnd1	ESC	catenin delta-1 isoform 3
CA-CA-2-84464426-84464715.0	chr2:84464426-84464715(-)	Ctnnd1	ESC	catenin delta-1 isoform 1
CA-CA-2-84466176-84466294.0	chr2:84466176-84466294(-)	Ctnnd1	ESC.NPC	catenin delta-1 isoform 1
CA-CA-3-119427529-119427563.0	chr3:119427529-119427563(-)	Ptbp2	NPC	polypyrimidine tract-binding protein 2
CA-CA-4-104404674-104404785.0	chr4:104404674-104404785(+)	Dab1	NPC	disabled homolog 1 isoform 2
CA-CA-4-108780485-108780554.1	chr4:108780485-108780554(-)	Osbpl9	ESC	oxysterol-binding protein-related protein 9
CA-CA-4-117890616-117890649.0	chr4:117890616-117890649(-)	Ptprf	ESC	receptor-type tyrosine-protein phosphatase F
CA-CA-4-117900423-117900450.0	chr4:117900423-117900450(-)	Ptprf	ESC	receptor-type tyrosine-protein phosphatase F
CA-CA-4-59559020-59559054.0	chr4:59559020-59559054(-)	Rod1	NPC	regulator of differentiation 1 isoform 1
CA-CA-4-98660337-98660427.0	chr4:98660337-98660427(-)	Dock7	ESC.NPC	dedicator of cytokinesis protein 7
CA-CA-5-116001496-116001598.0	chr5:116001496-116001598(+)	Pxn	ESC	paxillin isoform beta
CA-CA-5-124863193-124863298.0	chr5:124863193-124863298(-)	Sbno1	ESC	protein strawberry notch homolog 1
CA-CA-5-33301929-33301995.0	chr5:33301929-33301995(+)	Depdc5	ESC.NPC	DEP domain-containing protein 5 isoform 1
CA-CA-5-82092410-82092449.0	chr5:82092410-82092449(+)	Lphn3	NPC	latrophilin-3
CA-CA-6-119903788-119904250.0	chr6:119903788-119904250(-)	Wnk1	ESC.NPC	serine/threonine-protein kinase WNK1 isoform 5
CA-CA-7-117484803-117484878.0	chr7:117484803-117484878(-)	Sbf2	ESC.NPC	SET-binding factor 2
CA-CA-7-130323762-130323909.0	chr7:130323762-130323909(+)	Tnrc6a	NPC	trinucleotide repeat-containing gene 6A protein
CA-CA-7-133921567-133921611.0	chr7:133921567-133921611(+)	Ypel3	ESC	protein yippee-like 3
CA-CA-7-20014454-20014534.0	chr7:20014454-20014534(-)	Mark4	NPC	RecName: Full=MAP/microtubule affinity-regulating kinase 4; EC=2.7.11.1;
CA-CA-7-25704202-25704370.0	chr7:25704202-25704370(+)	Arhgef1	ESC	rho guanine nucleotide exchange factor 1 isoform
CA-CA-7-97330728-97330878.0	chr7:97330728-97330878(+)	Picalm	ESC	phosphatidylinositol-binding clathrin assembly
CA-CA-8-11824504-11824681.0	chr8:11824504-11824681(+)	Arhgef7	ESC	rho guanine nucleotide exchange factor 7 isoform
CA-CA-8-13938921-13938948.0	chr8:13938921-13938948(+)	Fbxo25	ESC.NPC	F-box only protein 25
CA-CA-8-86450160-86450175.0	chr8:86450160-86450175(+)	Lphn1	ESC.NPC	latrophilin-1 precursor
CA-CA-9-114506912-114506948.0	chr9:114506912-114506948(-)	Cnot10	ESC	Mus musculus 10 days embryo whole body cDNA, RIKEN full-length enriched library, clone:2600001P13 product:hypothetical protein, full insert sequence.
CA-CA-9-47637459-47637492.0	chr9:47637459-47637492(+)	ra175a	ESC	SubName: Full=RA175 isoform j; Flags: Fragment;

## Sheet: activated
Supplemental File 8: Table 8. Direct PTBP1 target exons during neuronal differentiation.
Description: PTBP1-regulated cassette exons with PTBP1 binding (Supplemental File 7: Table 7) were overlapped with neuronal cassette exons regulated by the PTB proteins in ESCs and NPCS (Supplemental File 3: Table 3, Supplemental File 5: Table 5). Neuronal cassette exons with PTBP1 binding in ESC and NPCs are shown with PSI values, genome coordinates, and p-values.
SpliceTrap event	Coordinates	Genesymbol	Sample	Description
CA-CA-1-107637589-107637672.0	chr1:107637589-107637672(+)	2310035C23Rik	ESC	hypothetical protein LOC227446 isoform 1
CA-CA-10-62799727-62799844.0	chr10:62799727-62799844(-)	Sirt1	ESC	NAD-dependent deacetylase sirtuin-1 isoform 1
CA-CA-11-107077991-107078110.0	chr11:107077991-107078110(-)	Pitpnc1	ESC	SubName: Full=Putative uncharacterized protein; Flags: Fragment;
CA-CA-11-120826261-120826324.0	chr11:120826261-120826324(-)	Csnk1d	ESC.NPC	casein kinase I isoform delta isoform 1
CA-CA-11-68639671-68639706.0	chr11:68639671-68639706(-)	Ndel1	ESC	nuclear distribution protein nudE-like 1
CA-CA-11-79056901-79057077.0	chr11:79056901-79057077(-)	Wsb1	NPC	WD repeat and SOCS box-containing protein 1
CA-CA-12-110787500-110787581.0	chr12:110787500-110787581(+)	Meg3	ESC	Mus musculus adult male medulla oblongata cDNA, RIKEN full-length enriched library, clone:6330403F08 product:Mus musculus GTL2, imprinted maternally expressed untranslated mRNA (Gtl2), mRNA., full insert sequence.
CA-CA-12-8740078-8740315.0	chr12:8740078-8740315(+)	Pum2	ESC	pumilio homolog 2 isoform 2
CA-CA-14-48346145-48346229.0	chr14:48346145-48346229(+)	Ktn1	NPC	kinectin
CA-CA-16-20207696-20207866.0	chr16:20207696-20207866(+)	Yeats2	ESC	YEATS domain-containing protein 2 isoform 1
CA-CA-16-85043820-85043988.0	chr16:85043820-85043988(-)	App	ESC	amyloid beta A4 protein isoform 1 precursor
CA-CA-17-83827555-83827588.0	chr17:83827555-83827588(+)	Eml4	ESC	echinoderm microtubule-associated protein-like 4
CA-CA-18-6057514-6057589.0	chr18:6057514-6057589(-)	Arhgap12	ESC	rho GTPase-activating protein 12 isoform 1
CA-CA-19-4787360-4788042.0	chr19:4787360-4788042(-)	Rbm4	ESC	RNA-binding protein 4
CA-CS-19-7496403-7496952.0	chr19:7496403-7496952(+)	2700081O15Rik	NPC	hypothetical protein LOC108899
CA-CA-2-22805703-22805790.0	chr2:22805703-22805790(-)	Abi1	ESC	abl interactor 1 isoform 4
CA-CA-2-29535256-29535370.0	chr2:29535256-29535370(+)	Rapgef1	ESC	Rap guanine nucleotide exchange factor (GEF) 1
CA-CS-2-3222668-3222711.0	chr2:3222668-3222711(+)	Nmt2	NPC	glycylpeptide N-tetradecanoyltransferase 2
CA-CA-3-103557302-103557437.0	chr3:103557302-103557437(-)	Hipk1	ESC	homeodomain-interacting protein kinase 1
CA-CA-3-87522150-87522180.0	chr3:87522150-87522180(+)	Arhgef11	NPC	rho guanine nucleotide exchange factor 11
CA-CA-3-89835217-89835292.0	chr3:89835217-89835292(-)	Ubap2l	ESC	ubiquitin-associated protein 2-like isoform 1
CA-CA-3-89835232-89835292.0	chr3:89835232-89835292(-)	Ubap2l	ESC	ubiquitin-associated protein 2-like isoform 1
CA-CA-4-117898403-117898982.0	chr4:117898403-117898982(-)	Ptprf	ESC	receptor-type tyrosine-protein phosphatase F
CA-CA-5-122263393-122263562.0	chr5:122263393-122263562(+)	Atxn2	NPC	ataxin-2
CA-CA-5-139057697-139057787.0	chr5:139057697-139057787(-)	Zfp68	NPC	zinc finger protein 68 isoform a
CA-CA-6-119663697-119663829.0	chr6:119663697-119663829(-)	Erc1	ESC	ELKS/Rab6-interacting/CAST family member 1
CA-CA-6-119728005-119728089.0	chr6:119728005-119728089(-)	Erc1	ESC	ELKS/Rab6-interacting/CAST family member 1
CA-CA-6-142968843-142968894.0	chr6:142968843-142968894(-)	5730419I09Rik	ESC	hypothetical protein LOC74741 isoform 1
CA-CA-6-71802759-71802861.0	chr6:71802759-71802861(+)	Immt	ESC.NPC	SubName: Full=Putative uncharacterized protein; Flags: Fragment;
CA-CA-8-124544418-124544544.0	chr8:124544418-124544544(+)	Banp	ESC	protein BANP isoform 2
CA-CA-8-72436062-72436137.0	chr8:72436062-72436137(-)	Gatad2a	ESC	transcriptional repressor p66 alpha isoform b
CA-CA-8-72436121-72436137.0	chr8:72436121-72436137(-)	Gatad2a	ESC	transcriptional repressor p66 alpha isoform b
CA-CA-9-109973529-109973643.0	chr9:109973529-109973643(+)	Mtap4	ESC.NPC	microtubule-associated protein 4
CA-CA-9-21295101-21295113.0	chr9:21295101-21295113(+)	Dnm2	ESC	dynamin-2
