# Supplementary material for: The splicing regulator PTBP1 controls the activity of the transcription factor Pbx1 during neuronal differentiation
Source: eLife. 2015 Dec 24;4:e09268. doi: 10.7554/eLife.09268 (PMC4755740; doi:10.7554/eLife.09268)
Supplement: Figure 6—source data 1. — DOI: http://dx.doi.org/10.7554/eLife.09268.022 [file elife-09268-fig6-data1.xlsx]

## Sheet: Sheet1
Supplemental File 9: Table 9. Expression changes in I6 +/- Day 2 MN cultures.
Description: Genes showing overall expression changes were identified by Cuffdiff analysis (see Methods). Genes with a fold change greater than 1.5 are shown with genome coordinates, q-values, Cuffnorm FPKM values, and p-values. Genes with Pbx1 ChIP clusters located near the gene locus are indicated.
Gene	Coordinates	D2 MN WT FPKM	D2 MN I6 +/- FPKM	log2(fold change)	q-value	D2 MN WT rep #1 FPKM	D2 MN WT rep #2 FPKM	D2 MN WT rep #3 FPKM	D2 MN I6 +/- rep #1 FPKM	D2 MN I6 +/- rep #2 FPKM	D2 MN I6 +/- rep #3 FPKM	D2 MN I6 +/- rep #4 FPKM	D2 MN I6 +/- rep #5 FPKM	p-value	Pbx1 ChIP	Description
Phox2b	chr5:67485635-67490365	2.20357	8.81346	1.99986	0.000944034	1.56447	2.87359	2.18809	6.23999	10.5305	10.4002	8.48722	8.53564	0.000405456		paired-like homeobox 2b
Igfbp5	chr1:72904638-72921439	7.13144	25.411	1.83319	0.000944034	6.63434	3.84874	10.9528	17.7959	22.4553	31.9541	25.8776	29.3394	0.00142454		insulin-like growth factor binding protein 5
Cntn2	chr1:134406001-134439517	3.91999	12.4564	1.66797	0.000944034	2.36825	6.11929	3.3011	10.6265	7.2712	17.1033	14.2091	13.2583	0.00536171		contactin 2
Ntng2	chr2:29050340-29108513	4.06373	12.6168	1.63447	0.000944034	2.79883	5.56317	3.85803	9.03031	9.44299	16.3557	13.8916	14.5475	0.00237311		RIKEN cDNA 6530402F18 gene; netrin G2
Igf2	chr7:149836672-149856261	25.4011	76.2662	1.58615	0.000944034	34.8714	7.42617	34.0686	58.0143	111.866	91.2978	56.4443	64.7876	0.0116165		insulin-like growth factor 2
Smoc2	chr17:14416512-14541797	2.28538	5.8551	1.35726	0.000944034	2.98445	0.92622	2.96031	7.14239	4.53375	5.02314	5.1895	7.47613	0.0116297		SPARC related modular calcium binding 2
Chac1	chr2:119176977-119180062	2.60544	6.60869	1.34284	0.000944034	2.94118	1.95275	2.94017	4.80156	5.31852	6.66731	6.8745	9.47741	0.00556401		ChaC, cation transport regulator-like 1 (E. coli)
Col1a1	chr11:94797583-94813170	2.84529	7.1295	1.32522	0.000944034	2.85473	1.67603	4.02257	3.7782	8.24767	7.11879	7.33573	9.2672	0.00952328	enhancer	collagen, type I, alpha 1
Olig1	chr16:91270013-91272184	11.7293	27.8488	1.24751	0.000944034	11.0042	12.1512	12.1142	21.8828	22.4739	33.0759	27.5167	34.7013	0.00325619		oligodendrocyte transcription factor 1
Isl1	chr13:117088477-117099896	3.676	8.62689	1.2307	0.000944034	2.16646	4.78796	4.09815	5.92377	7.20195	11.31	8.71953	10.1038	0.00748574		ISL1 transcription factor, LIM/homeodomain
Nrp2	chr1:62749890-62865266	3.12418	7.23763	1.21204	0.000944034	2.28091	3.41419	3.69798	4.74601	6.16907	9.39187	6.92893	9.05592	0.00667446	intragenic	neuropilin 2
Dlk1	chr12:110691032-110701546	11.6759	26.6732	1.19186	0.000944034	17.7061	6.77068	10.6378	25.1407	19.745	23.4889	31.2669	34.1257	0.0175815		delta-like 1 homolog (Drosophila)
6530402F18Rik	chr2:29050340-29108513	2.82303	6.38637	1.17775	0.000944034	2.3842	3.16458	2.93989	4.99998	5.1318	7.41873	7.03942	7.43576	0.00162826		RIKEN cDNA 6530402F18 gene; netrin G2
Bcl3	chr7:20393810-20408104	2.9051	6.55762	1.17458	0.000944034	3.23063	2.01394	3.49007	8.07442	7.05266	3.87499	7.5132	6.37401	0.00549306		B-cell leukemia/lymphoma 3
Cyp26b1	chr6:84521407-84543902	16.4198	36.9662	1.17077	0.000944034	15.6531	19.6747	14.0531	22.0196	30.3778	45.4767	44.0395	43.4511	0.00892008		cytochrome P450, family 26, subfamily b, polypeptide 1
Ngfr	chr11:95430139-95449012	4.42373	9.94899	1.16929	0.000944034	3.33721	5.69557	4.26973	8.42559	6.78586	14.6559	10.8773	9.14832	0.0116761		nerve growth factor receptor (TNFR superfamily, member 16)
Meox1	chr11:101738823-101755668	2.48257	5.53302	1.15623	0.000944034	3.62826	1.28836	2.54887	5.7416	5.76894	5.7086	4.4147	6.11315	0.0295237		mesenchyme homeobox 1
Nav2	chr7:56214442-56865458	3.23171	7.19806	1.15531	0.000944034	2.81848	3.64239	3.25694	6.14635	6.6886	7.86897	7.51414	7.87825	7.77e-05		neuron navigator 2
Slit1	chr19:41674746-41818346	2.37754	5.28439	1.15227	0.000944034	2.48273	1.93295	2.73299	3.46071	5.50429	8.30978	4.61757	4.60481	0.0212884		slit homolog 1 (Drosophila)
Krt18	chr15:101858646-101862457	13.7268	29.8527	1.12087	0.000944034	19.4413	6.52379	15.3106	23.1872	39.9516	15.763	27.0951	43.6927	0.0462393		keratin 18
Dach1	chr14:98186064-98568984	3.54625	7.63835	1.10696	0.000944034	2.58843	4.03945	4.03456	5.8333	5.53364	8.70636	8.84877	9.38217	0.00522014	intragenic	dachshund 1 (Drosophila)
Gdpd5	chr7:106530058-106609494	16.736	35.6078	1.08924	0.000944034	15.9074	17.5536	16.865	28.7538	28.9026	39.8397	36.9316	44.1336	0.00300264		glycerophosphodiester phosphodiesterase domain containing 5
Sdk2	chr11:113642103-113927265	6.26434	12.9287	1.04534	0.000944034	6.01748	7.57384	5.24827	12.3503	10.4971	13.5417	14.259	14.1892	0.000742261	intragenic	sidekick homolog 2 (chicken)
Rhbdl3	chr11:80114413-80169488	13.3792	27.5085	1.03989	0.000944034	8.91344	18.3934	12.925	20.4749	20.3004	33.442	29.3815	34.3455	0.014916		rhomboid, veinlet-like 3 (Drosophila)
AI506816	chr5:23198078-23218485	3.05633	6.27057	1.0368	0.00356789	3.53608	2.85743	2.79786	4.1513	6.67766	6.50822	7.96825	6.13863	0.00443926		expressed sequence AI506816
Hipk2	chr6:38647838-38826189	10.9196	22.2667	1.02797	0.000944034	10.4223	12.5084	9.90739	22.7274	18.578	26.1245	22.1326	22.1054	0.000219179	intragenic	homeodomain interacting protein kinase 2
Phlda1	chr10:110943341-110945705	8.55506	17.3994	1.02418	0.000944034	9.02365	8.54712	8.15602	19.0981	16.8411	16.5897	16.4331	18.297	1.14e-05		pleckstrin homology-like domain, family A, member 1
Lrp1	chr10:126975213-127058204	6.91533	14.0621	1.02394	0.000944034	7.56296	6.4657	6.76681	12.7587	13.1189	15.9613	14.0341	14.6455	4.41e-05		low density lipoprotein receptor-related protein 1
Nr2f2	chr7:77496835-77556032	4.5782	9.25079	1.0148	0.000944034	4.21883	4.44048	5.10635	7.50373	8.16737	9.72005	10.6472	10.3521	0.000749362		similar to COUP-TFI; nuclear receptor subfamily 2, group F, member 2
Olfml3	chr3:103539316-103541924	14.6525	29.3888	1.00412	0.000944034	12.464	17.7142	13.8842	25.4681	20.9327	32.1431	29.6354	39.1991	0.00619056		olfactomedin-like 3
Chrnb4	chr9:54875962-54896351	2.8609	5.72958	1.00196	0.000944034	2.4915	3.53968	2.57232	4.5248	5.03054	6.8582	5.5925	6.72533	0.00233516		cholinergic receptor, nicotinic, beta polypeptide 4
Sh3pxd2b	chr11:32247810-32328183	9.10652	18.2001	0.998977	0.000944034	7.59768	11.0503	8.73634	16.1698	14.6744	23.1391	18.6336	18.6537	0.00204463		SH3 and PX domains 2B
Igsf9b	chr9:27106812-27142348	3.50494	6.98839	0.995571	0.000944034	3.66226	4.07409	2.80493	8.69494	5.68924	7.92018	6.55386	6.19136	0.00205815	proximal TSS	immunoglobulin superfamily, member 9B
Igdcc3	chr9:64988995-65033677	74.5696	147.835	0.987323	0.000944034	61.0249	101.305	61.9313	142.032	105.717	182.165	145.152	166.316	0.00971512		immunoglobulin superfamily, DCC subclass, member 3
Sncg	chr14:35183459-35187855	6.19109	12.2059	0.979316	0.000944034	4.20688	8.7254	5.68534	10.3733	7.42198	14.7761	13.9374	14.7027	0.0239731		synuclein, gamma
Ago2	chr15:72932054-73015377	14.9862	29.0179	0.953302	0.000944034	14.8974	16.004	14.1652	30.9152	26.3324	29.0099	29.8298	29.4404	5.26e-06	intragenic	argonaute RISC Catalytic Component 2
Unc5a	chr13:55050792-55122746	20.4886	39.6118	0.951113	0.000944034	13.6483	30.2349	17.7316	29.9718	29.4917	50.8601	39.7044	48.6088	0.0359995		unc-5 homolog A (C. elegans)
Lrfn3	chr7:31140532-31147791	5.12756	9.8541	0.942452	0.000944034	4.52279	5.38344	5.51166	8.4237	8.70444	10.7957	10.2429	11.2489	0.000390609		leucine rich repeat and fibronectin type III domain containing 3
Tenm4	chr7:103359146-104057064	5.94244	11.3397	0.932258	0.000944034	4.99025	8.32904	4.55296	11.045	8.01696	14.4985	11.1326	12.1754	0.0199965	intragenic	Teneurin Transmembrane Protein 4
Timp3	chr10:85511490-85961641	4.01651	7.64136	0.927888	0.000944034	3.71249	3.91442	4.44995	7.06228	6.74631	7.37479	8.57208	8.56545	0.000202439		tissue inhibitor of metalloproteinase 3
Olig2	chr16:91225794-91228922	31.8373	60.4834	0.925822	0.000944034	24.5898	33.7985	37.334	48.1911	52.8485	65.5811	60.3901	76.2885	0.00366969		oligodendrocyte transcription factor 2
Efna5	chr17:62952305-63230666	2.86971	5.42294	0.918169	0.000944034	2.03836	3.86513	2.72603	4.35114	4.83745	6.58872	5.8891	5.52802	0.0167557		ephrin A5
Irx1	chr13:72095679-72101171	5.56517	10.4601	0.910395	0.000944034	4.52873	5.79833	6.40558	6.77149	11.3137	13.195	9.29674	11.8717	0.00909244		Iroquois related homeobox 1 (Drosophila)
Dll3	chr7:29078573-29086804	12.1113	22.7352	0.908576	0.000944034	8.18052	17.8236	10.4181	15.6867	19.3922	28.1769	23.5073	27.2416	0.0406178		delta-like 3 (Drosophila)
Map1b	chr13:100191418-100286557	30.8025	57.6559	0.904421	0.000944034	22.3122	45.3515	24.9723	51.7805	43.0591	71.6406	61.4047	61.2535	0.0395354		microtubule-Associated Protein 1B
Tmem132e	chr11:82202401-82259829	24.9854	46.7603	0.904198	0.000944034	16.5693	37.3891	21.1808	37.5152	35.3426	58.89	46.3619	56.377	0.0475564		transmembrane protein 132E
Notch1	chr2:26313421-26359342	15.3062	28.1817	0.880648	0.000944034	12.723	18.9752	14.3301	26.7534	21.021	33.9344	28.6497	30.9714	0.00449379		Notch gene homolog 1 (Drosophila)
Cdh6	chr15:12963954-13103394	3.98088	7.32574	0.879889	0.000944034	4.78605	2.21813	4.96463	6.76828	7.07741	7.61859	6.33922	8.93269	0.0420849		cadherin 6
Tgfb1i1	chr7:135390325-135399213	3.0265	5.54129	0.872571	0.000944034	3.92757	2.49374	2.68068	5.6894	4.21249	6.80911	5.72257	5.35658	0.00903841		transforming growth factor beta 1 induced transcript 1
Celsr2	chr3:108193765-108218412	12.4309	22.6804	0.867514	0.000944034	9.65676	16.8367	10.8899	20.1635	17.5607	28.1386	23.1338	24.7416	0.0183877		cadherin, EGF LAG seven-pass G-type receptor 2 (flamingo homolog, Drosophila)
Itgb8	chr12:120401275-120476749	4.96797	9.00509	0.858083	0.000944034	3.10601	6.70303	5.12909	7.52081	7.41806	9.77571	8.78989	11.6529	0.0332638		integrin beta 8
Ncor2	chr5:125497522-125659584	15.1612	27.2209	0.844332	0.000944034	14.7256	16.0232	14.8426	29.7665	22.6037	32.3602	25.8931	25.8927	0.00151588	intragenic	nuclear receptor co-repressor 2
Nkx2-9	chr12:57712383-57714271	14.7132	26.2892	0.837362	0.000944034	16.3021	12.5662	15.3743	24.4683	24.8032	35.1449	25.3133	22.1062	0.00451495		similar to NK2 transcription factor related, locus 9; NK2 transcription factor related, locus 9 (Drosophila)
Lhx3	chr2:26055731-26063769	5.12578	9.10533	0.828941	0.000944034	3.20195	6.13875	6.07013	7.42356	6.65826	11.0709	9.05203	11.4555	0.0301916		LIM homeobox protein 3
Chrna4	chr2:180757015-180773882	4.82695	8.55142	0.825051	0.000944034	3.38652	6.93103	4.19845	7.75482	6.38212	11.0009	9.04669	8.70016	0.0465214		cholinergic receptor, nicotinic, alpha polypeptide 4
Jup	chr11:100230169-100259104	3.38088	5.96974	0.820267	0.000944034	4.02963	2.14311	3.99264	5.60037	7.85431	5.53522	5.69266	5.25376	0.0266148	proximal TSS	junction plakoglobin
Pcdhgc3	chr18:37089938-38001526	9.84273	17.3362	0.816656	0.00521756	10.2628	9.95689	9.37935	17.2164	14.4762	20.2874	18.4763	16.4855	0.00102098		protocadherin gamma subfamily A, 8; protocadherin gamma subfamily A, 9; protocadherin gamma subfamily B, 4; protocadherin gamma subfamily C, 3; protocadherin gamma subfamily C, 5; protocadherin gamma cluster; protocadherin gamma subfamily C, 4; protocadherin gamma subfamily A, 2; protocadherin gamma subfamily A, 3; protocadherin gamma subfamily A, 11; protocadherin gamma subfamily A, 12
9330151L19Rik	chr12:70290824-70300855	3.77845	6.55493	0.794787	0.0184488	3.71402	3.82005	3.82788	6.25496	6.53796	6.74838	6.8343	6.49667	1.86e-06		RIKEN cDNA 9330151L19 gene
Fn1	chr1:71632046-71699808	41.0442	70.583	0.782143	0.000944034	44.672	38.2123	40.541	73.2828	79.8942	66.0784	67.8234	66.8895	9.2e-05		fibronectin 1
Nfasc	chr1:134461266-134638374	3.48016	5.98328	0.781785	0.000944034	2.96387	4.08155	3.41966	5.20959	4.63778	8.01954	6.48606	5.65245	0.0104137	intergenic 3'	neurofascin
Dpysl5	chr5:31014267-31101742	28.9625	49.6405	0.777328	0.000944034	22.4362	40.7042	23.9616	41.6073	43.5866	62.0864	50.4458	51.2065	0.0457311		dihydropyrimidinase-like 5
Zmiz1	chr14:26278670-26486233	22.1438	37.9445	0.776987	0.000944034	20.9221	24.9444	20.7245	37.8793	30.9108	44.5002	39.0668	37.9354	0.000850362	proximal TSS	RIKEN cDNA D930049A15 gene; zinc finger, MIZ-type containing 1
Rnf165	chr18:77694848-77803875	6.94015	11.8853	0.776134	0.000944034	5.87817	9.37467	5.61943	11.3848	9.9295	13.8774	12.0311	12.3809	0.0332019	intragenic	ring finger protein 165
Pvrl1	chr9:43552658-43615544	4.77532	8.17319	0.7753	0.000944034	4.24854	5.32084	4.79018	7.96853	6.27371	9.62409	9.02011	8.10263	0.00219207		poliovirus receptor-related 1
2700038G22Rik	chr5:23356414-23360851	6.8783	11.7722	0.775265	0.000944034	6.33916	8.01495	6.33057	9.14751	11.576	13.1825	10.2321	14.8927	0.00628154		RIKEN cDNA 2700038G22 gene
Itga9	chr9:118515826-118810121	3.65747	6.24208	0.771183	0.000944034	4.29801	2.99737	3.703	5.64147	6.12395	6.33211	6.64638	6.55902	0.00885444		integrin alpha 9
5031425E22Rik	chr5:22937625-22940171	4.16006	7.07522	0.766171	0.000944034	3.89202	4.33772	4.27951	7.1402	6.22529	7.999	7.31653	6.80141	0.000173414		RIKEN cDNA 5031425E22 gene
Sipa1l2	chr8:127941962-128016610	4.78586	8.12783	0.764091	0.000944034	4.38323	6.2222	3.78819	8.42557	7.88905	9.18238	7.34888	7.91465	0.0292522		hypothetical protein LOC676463; signal-induced proliferation-associated 1 like 2
Prox1	chr1:191945657-191994559	3.39742	5.75906	0.761393	0.000944034	2.8163	4.16208	3.23811	5.59062	4.4058	6.42716	5.8745	6.58343	0.00713029		prospero-related homeobox 1
Pitpnc1	chr11:107069205-107332034	5.19974	8.77149	0.75438	0.000944034	5.25563	5.82977	4.55214	8.71839	7.49851	9.95344	9.25422	8.56469	0.00078965		phosphatidylinositol transfer protein, cytoplasmic 1
Kmt2d	chr15:98662099-98701636	6.97821	11.7607	0.753047	0.000944034	6.73755	7.10704	7.13899	12.5447	10.7576	13.8916	11.3948	10.3922	0.00133465		lysine (K)-Specific Methyltransferase 2D
Cblb	chr16:52031661-52208159	6.01107	10.129	0.752796	0.000944034	5.16874	7.37094	5.53688	9.75999	9.32432	11.5899	10.5472	9.57492	0.00937621	proximal TSS	Casitas B-lineage lymphoma b
Sox9	chr11:112643523-112649071	8.42799	14.1657	0.749142	0.000944034	7.10473	9.91125	8.32744	12.2326	9.91802	16.095	17.813	14.9826	0.0127009		SRY-box containing gene 9
Zfpm1	chr8:124806040-124861147	4.1076	6.89994	0.748287	0.000944034	3.53937	4.85241	3.96025	6.85442	7.15969	6.15592	6.4604	7.9716	0.00339673		zinc finger protein, multitype 1; similar to FOG
Kbtbd11	chr8:15011024-15033332	7.20498	12.0507	0.742051	0.000944034	5.50767	8.29168	7.86454	8.94132	10.746	16.5768	11.8002	12.3641	0.0192639		kelch repeat and BTB (POZ) domain containing 11
Fryl	chr5:73411429-73647857	5.91417	9.89142	0.742002	0.000944034	5.71755	6.91376	5.15472	10.0179	8.80681	10.712	9.99522	10.0736	0.00448678	proximal TSS	furry homolog-like (Drosophila)
Hdac4	chr1:93829331-94044970	4.14944	6.92021	0.737898	0.000944034	4.58233	3.9912	3.90486	7.84016	6.33572	7.24104	6.83202	6.45727	0.000211374		histone deacetylase 4
Frem2	chr3:53317859-53461277	3.63309	6.03618	0.73244	0.000944034	3.76383	3.03174	4.1283	5.56661	4.95278	6.67739	6.47068	6.60345	0.00272288	proximal TSS	Fras1 related extracellular matrix protein 2
AI414108	chr9:27160269-27165128	3.67736	6.10548	0.731434	0.000944034	3.22063	4.53036	3.3078	6.67513	4.8968	7.04729	6.56211	5.43916	0.00818431		expressed sequence AI414108
Slit3	chr11:34934957-35522009	6.44873	10.7029	0.730909	0.000944034	5.49159	7.43128	6.4686	10.4446	9.3461	12.9484	10.6511	10.284	0.00250961		slit homolog 3 (Drosophila)
9030025P20Rik	chr17:15115827-15128541	10.1416	16.8079	0.728851	0.000944034	9.48388	11.4112	9.60247	14.9096	11.2277	18.996	18.6599	20.497	0.013616		RIKEN cDNA 9030025P20 gene; predicted gene 3435; RIKEN cDNA 2210404J11 gene
Slit2	chr5:48374393-48697521	4.1568	6.88717	0.728438	0.000944034	3.9536	4.39732	4.14886	6.69519	4.82355	8.90873	7.69427	6.41818	0.0146084		slit homolog 2 (Drosophila)
Ccdc86	chr19:11011649-11023756	5.99486	9.92675	0.727597	0.000944034	5.40694	6.65886	5.96109	10.8005	9.77472	10.362	9.32914	9.51679	0.000735363		coiled-coil domain containing 86
Crebbp	chr16:4084047-4213404	7.36588	12.1876	0.726489	0.000944034	7.34204	6.85739	7.949	13.1328	11.0696	14.3579	12.1932	10.3691	0.00126407		CREB binding protein
Cntfr	chr4:41604528-41644123	36.6957	60.7096	0.726313	0.000944034	35.364	45.7541	29.2454	58.5623	49.4868	69.4438	61.5604	65.4018	0.015108		ciliary neurotrophic factor receptor
Hnf1b	chr11:83664370-83719419	3.22358	5.3299	0.725446	0.00170058	4.11327	2.37983	3.20079	5.09252	4.48364	5.88444	5.73645	5.53229	0.0316652	intergenic 3'	HNF1 homeobox B
Zfp503	chr14:22803183-22808823	7.88801	13.0402	0.725233	0.000944034	6.89053	9.12592	7.70352	12.1863	11.553	15.819	13.3964	12.4405	0.00227255	proximal TSS	zinc finger protein 503
Gm20594	chr6:79768024-79768358	21.2859	35.0396	0.719089	0.0139601	18.0801	26.0823	19.8483	34.4534	28.4239	36.8396	40.9671	35.0438	0.00860928		Gm20594
Ntn1	chr11:68022865-68200328	29.8526	49.1063	0.718051	0.000944034	27.3159	31.63	30.8201	49.7428	35.9797	62.6766	47.9823	49.8885	0.00829935	intragenic	similar to Netrin-1 precursor; netrin 1
Prrc2b	chr2:32006667-32090057	36.281	59.4377	0.712163	0.000944034	35.2697	38.6558	35.1766	63.4647	53.3144	63.1235	61.5717	56.6134	6.68e-05		Proline-Rich Coiled-Coil 2B
Ubqln2	chrX:149932774-149936101	23.9312	39.1013	0.708322	0.000944034	21.4149	30.3329	20.2228	34.6356	34.4231	44.2411	42.9485	39.839	0.0188092		ubiquilin 2
Mnx1	chr5:29800362-29805010	53.0976	86.7391	0.708037	0.000944034	50.3797	66.8337	42.4785	87.2184	62.9708	109.92	85.0094	89.881	0.0196708		motor neuron and pancreas homeobox 1
Ubr4	chr4:138936573-139045447	17.7989	29.0756	0.708019	0.000944034	17.6992	18.5109	17.3137	32.6527	26.7701	30.9251	29.9983	25.4743	0.000676466		ubiquitin protein ligase E3 component n-recognin 4
Igf1r	chr7:75097142-75378553	6.5294	10.6422	0.704776	0.000944034	6.9832	6.10025	6.55105	12.2032	8.21145	10.8349	11.7425	10.3825	0.00259757	intragenic	insulin-like growth factor I receptor
Spen	chr4:141000587-141094512	8.14352	13.2663	0.704038	0.000944034	8.41516	8.41154	7.66269	14.2994	13.3329	14.4682	12.3705	12.0597	0.000123972	intragenic	SPEN homolog, transcriptional regulator (Drosophila)
Fam110a	chr2:151795131-151805955	12.7397	20.743	0.703297	0.000944034	10.4558	16.702	11.1543	18.6207	17.563	24.9163	21.0122	21.9102	0.0302608		family with sequence similarity 110, member A
Prrc2a	chr17:35286030-35301822	87.8397	142.87	0.701755	0.000944034	88.9872	94.8499	80.3213	162.196	123.07	155.107	141.687	134.464	0.000564838		Proline-Rich Coiled-Coil 2A
Polr2a	chr11:69547500-69572135	60.3887	98.1489	0.700694	0.000944034	56.8853	62.2811	62.4212	95.4943	90.8812	115.573	98.6392	91.6218	0.000488087		polymerase (RNA) II (DNA directed) polypeptide A
Tdrkh	chr3:94217239-94235421	8.06788	13.0791	0.696999	0.000944034	7.39422	9.51901	7.34894	12.0171	9.69503	12.4333	14.1688	17.2762	0.0140876	proximal TSS	tudor and KH domain containing protein
Arid3a	chr10:79389787-79417763	9.11101	14.7603	0.696038	0.000944034	8.66216	8.78662	9.94669	14.2895	12.1043	16.6565	15.2525	15.7195	0.00081532		AT rich interactive domain 3A (BRIGHT-like)
Bmpr2	chr1:59821122-59934925	5.30847	8.59963	0.695979	0.000944034	5.40662	5.14098	5.41515	9.44665	7.71247	8.52207	9.62101	7.82714	0.000824887		bone morphogenic protein receptor, type II (serine/threonine kinase)
Prex1	chr2:166391844-166547652	10.0416	16.2356	0.693166	0.000944034	10.0614	9.86187	10.2722	17.8371	12.9617	18.6072	16.45	15.5687	0.00299781		phosphatidylinositol-3,4,5-trisphosphate-dependent Rac exchange factor 1
Foxk1	chr5:142877450-142937969	5.18638	8.36592	0.689797	0.000944034	5.28006	5.51708	4.79961	8.83419	6.76929	9.32709	8.53954	8.48596	0.00079766	intragenic	forkhead box K1
Ltbp1	chr17:75404868-75792307	5.42436	8.73859	0.687948	0.000944034	5.68943	4.80731	5.81392	7.95039	7.16729	10.4928	8.7711	9.44104	0.00264995	intragenic	latent transforming growth factor beta binding protein 1
Shroom3	chr5:93112460-93394785	10.7389	17.2964	0.687631	0.000944034	11.1282	9.14353	12.0181	20.8534	15.2982	16.3631	17.8798	16.3533	0.00250715	intragenic	shroom family member 3
Tox2	chr2:163051189-163148838	6.6653	10.733	0.687317	0.000944034	5.97338	7.43856	6.63099	10.8641	7.1527	13.4431	10.5074	11.8594	0.0140004	intragenic	TOX high mobility group box family member 2
Stxbp1	chr2:32643126-32702757	21.0247	33.844	0.686813	0.000944034	19.7013	22.4928	21.0285	31.7932	26.4936	38.1735	38.6611	34.6072	0.0030672		syntaxin binding protein 1
Rbm15	chr3:107129027-107136207	10.7182	17.2491	0.686451	0.000944034	11.5279	10.9045	9.80054	18.572	17.1146	17.0823	16.4868	17.249	0.000509491	proximal TSS	RNA binding motif protein 15
Fbn2	chr18:58168276-58369580	14.1544	22.7724	0.686033	0.000944034	13.8872	12.3631	16.3082	20.5719	18.6473	27.744	22.201	25.035	0.00471355		similar to fibrillin 2; fibrillin 2
Zfp362	chr4:128450328-128483356	17.36	27.8831	0.683624	0.000944034	16.2585	18.7394	17.205	28.4457	23.4998	33.4948	28.0936	26.3011	0.00161051		zinc finger protein 362
Gbx1	chr5:24010243-24032666	3.30799	5.3077	0.682133	0.048791	2.25721	4.06119	3.62791	4.05662	4.35789	6.30139	5.89671	6.00375	0.0400346	intragenic	gastrulation brain homeobox 1
Trak1	chr9:121276075-121384036	7.68278	12.3108	0.680224	0.000944034	7.94455	8.07976	7.07986	12.5718	10.6652	13.4623	12.5858	12.454	0.000158256	intragenic	trafficking protein, kinesin binding 1
Ppap2b	chr4:104829951-104905372	6.49681	10.4076	0.679834	0.000944034	7.05708	5.51702	6.96144	10.849	8.9856	10.162	10.4895	11.7085	0.00215644		phosphatidic acid phosphatase type 2B
Soga1	chr2:156836177-156905001	5.76516	9.22195	0.677711	0.000944034	5.28494	7.01247	5.04039	8.81721	7.85071	10.8521	9.21196	9.51532	0.0094661		Suppressor Of Glucose, Autophagy Associated 1
Arrb1	chr7:106683995-106755281	9.64027	15.4079	0.676523	0.000944034	8.13674	12.6025	8.25255	13.3587	13.4905	17.353	14.7593	18.3043	0.0326409		arrestin, beta 1
Ckb	chr12:112907565-112910549	220.176	351.816	0.676162	0.000944034	166.82	292.013	203.276	284.836	302.668	399.984	362.12	414.626	0.0441293		similar to creatine kinase, brain; predicted gene 12892; creatine kinase, brain
Sncb	chr13:54860220-54867801	3.22781	5.14551	0.672759	0.0311884	3.52076	3.37514	2.81141	3.27293	5.73375	5.16472	6.91584	4.71517	0.0297377		synuclein, beta
Bahcc1	chr11:120094260-120153611	9.3533	14.8664	0.66851	0.000944034	9.45129	9.56235	9.11303	16.415	12.2589	17.6189	14.3143	13.9504	0.00390707	proximal TSS	BAH domain and coiled-coil containing 1
Tmem8b	chr4:43681842-43705539	3.33979	5.3006	0.666399	0.000944034	3.57571	3.55063	2.91769	6.16958	3.80968	5.08697	5.91128	5.60718	0.00665256		RIKEN cDNA 4930500O05 gene
Zfp704	chr3:9427009-9610085	3.97469	6.30703	0.66612	0.000944034	3.92411	3.73097	4.29636	6.67767	5.67803	6.53425	6.72688	6.01379	0.000125625		zinc finger protein 704
Zfhx3	chr8:111238543-111485536	3.35417	5.3217	0.665931	0.000944034	3.14037	3.90322	3.0433	5.97877	4.72704	5.7766	5.36538	4.84165	0.00304808		zinc finger homeobox 3
Pogk	chr1:168309297-168339959	4.89967	7.76214	0.66377	0.000944034	4.45256	5.66863	4.613	8.03269	5.20286	8.66232	8.28437	8.74612	0.00973795		pogo transposable element with KRAB domain
Brd4	chr17:32333216-32421078	28.404	44.9429	0.662001	0.000944034	27.8569	29.101	28.4548	49.4626	40.8052	49.1425	45.9575	40.0289	0.000941567		bromodomain containing 4
Gpc6	chr14:117324518-118378751	3.59013	5.67658	0.660986	0.000944034	3.46431	3.65422	3.67703	4.76763	4.48854	6.67873	6.12803	6.4039	0.00870517		predicted gene 4672; glypican 6; similar to Glypican 6
Cit	chr5:116295664-116456350	7.81148	12.3503	0.66088	0.000944034	8.50463	6.88698	8.09768	13.4639	11.9074	12.7741	12.4045	11.3884	0.00143627	proximal TSS	citron
Ttc28	chr5:111308821-111718799	3.28171	5.18838	0.660835	0.000944034	2.91024	3.83932	3.11906	5.2148	4.38202	6.27788	5.14705	4.99799	0.00436686	intragenic	tetratricopeptide repeat domain 28
Gpr124	chr8:28196312-28233908	4.03542	6.37765	0.660309	0.000944034	4.55341	3.16375	4.41694	5.28476	8.65106	5.5869	5.95155	6.50609	0.0196868		G protein-coupled receptor 124
L3mbtl3	chr10:25995257-26094991	3.69083	5.8294	0.659402	0.000944034	3.40223	3.72008	3.97557	5.0259	5.27243	6.87171	5.75419	6.30853	0.00165293		l(3)mbt-like 3 (Drosophila)
Zdbf2	chr1:63229144-63361149	9.87037	15.5155	0.652534	0.000944034	8.8432	11.0438	9.79386	13.2906	15.7424	17.8257	16.9142	14.0337	0.00179243		zinc finger, DBF-type containing 2
Ylpm1	chr12:86337270-86411465	17.1464	26.9476	0.652251	0.000944034	16.0513	19.3091	16.2019	28.6075	24.4191	30.5621	26.5235	25.0318	0.000979439	intragenic	YLP motif containing 1
Hoxa3	chr6:52119060-52163596	18.6212	29.1668	0.64738	0.00415519	17.0331	21.2306	17.7334	23.7127	24.9869	32.8942	32.1642	32.5058	0.00456482	intragenic	homeo box A3
Gm15800	chr5:121670227-121818586	3.91564	6.129	0.646403	0.000944034	3.80206	3.94081	4.03146	6.33556	5.32768	6.96457	6.39711	5.71255	0.0010702		expressed sequence AU042671
Ino80d	chr1:63094374-63160841	4.47557	7.0002	0.645324	0.000944034	4.37806	4.68085	4.39963	6.74962	6.60593	7.38785	7.69534	6.66714	8.99e-05		INO80 complex subunit D
Clip3	chr7:31076771-31093386	11.5505	18.0573	0.644622	0.000944034	10.7477	12.5297	11.4559	17.7675	14.3905	22.8358	18.8194	16.7446	0.00701039		CAP-GLY domain containing linker protein 3
Parvb	chr15:84062472-84146039	5.43293	8.48376	0.642972	0.000944034	5.37325	6.03148	4.93365	8.49695	6.7602	9.34456	8.96466	8.98011	0.0015269		parvin, beta; similar to parvin, beta
Rreb1	chr13:37917906-38043874	4.36863	6.82075	0.64275	0.000944034	4.55994	4.20466	4.37226	7.70036	6.30789	7.15156	6.75746	6.29011	0.000335086	intragenic	ras responsive element binding protein 1
Tmem245	chr4:56888884-56960301	6.88216	10.7415	0.642255	0.000944034	7.25701	6.45787	6.9802	11.5316	9.72319	10.4696	11.9012	10.2449	0.000202861		Transmembrane Protein 245
Dact1	chr12:72410870-72421094	3.74959	5.8514	0.64205	0.000944034	3.98168	3.74448	3.54967	4.715	7.70785	5.70274	5.96334	5.25295	0.0124303		dapper homolog 1, antagonist of beta-catenin (xenopus)
Dpysl2	chr14:67421700-67487437	8.64545	13.4586	0.638513	0.000944034	7.28955	11.1964	7.51374	12.0357	11.5625	16.232	14.0754	13.5871	0.0365002		dihydropyrimidinase-like 2
Cachd1	chr4:100449283-100676353	11.7402	18.2697	0.638002	0.000944034	9.37152	15.3085	10.6254	16.723	15.115	21.3311	17.9284	20.5219	0.0423545	proximal TSS	cache domain containing 1; similar to Cache domain containing 1
Hivep1	chr13:42147389-42280395	4.75725	7.39752	0.636915	0.000944034	5.21702	4.30228	4.78619	8.34407	5.90811	7.83612	7.73418	7.27813	0.00171579		human immunodeficiency virus type I enhancer binding protein 1
Trerf1	chr17:47277890-47496407	5.63329	8.75648	0.636374	0.00170058	5.98737	5.0316	5.92022	10.1586	7.34893	10.13	9.02198	7.25711	0.00550579		transcriptional regulating factor 1
Crb2	chr2:37631768-38142904	6.57139	10.211	0.635853	0.00237342	5.68907	7.80976	6.26228	9.20725	8.00156	12.7563	9.74276	11.4982	0.0134797		crumbs homolog 2 (Drosophila)
Tet3	chr6:83312367-83391672	8.39695	13.0445	0.635507	0.000944034	7.85325	8.51043	8.8853	13.3278	10.6823	15.139	13.4367	12.8333	0.00157664		tet oncogene family member 3
Rab26os	chr17:24665195-24665689	28.851	44.8105	0.635215	0.0310112	26.4956	35.1908	25.0788	36.9698	51.0592	37.046	44.7314	54.898	0.016821	proximal TSS	Rab26os
Ephb2	chr4:136209524-136391926	22.3079	34.6184	0.633982	0.000944034	20.1263	27.0007	19.9593	32.7363	27.4832	39.2986	35.5821	38.5083	0.0111064	intragenic	Eph receptor B2
Adamts1	chr16:85794072-85803360	3.28762	5.09586	0.632282	0.000944034	2.45991	3.2249	4.19898	3.53717	4.71113	5.89394	5.03405	6.37633	0.0472588		a disintegrin-like and metallopeptidase (reprolysin type) with thrombospondin type 1 motif, 1
Setd1b	chr5:123592201-123618639	5.58267	8.65056	0.631839	0.000944034	5.19777	6.51357	5.07721	9.26061	7.50765	9.76119	8.74339	8.11082	0.00440142		SET domain containing 1B
Kdm6b	chr11:69212019-69227177	25.5505	39.556	0.630547	0.000944034	25.0719	23.2719	28.4816	38.8803	35.2641	45.2368	42.3538	36.6392	0.00116426	intragenic	KDM1 lysine (K)-specific demethylase 6B
1700063D05Rik	chr9:41014237-41025710	12.231	18.9139	0.628897	0.0109963	10.0967	13.5748	13.1055	12.9176	20.5483	19.5094	21.5459	20.3216	0.0121366		RIKEN cDNA 1700063D05 gene
Col5a1	chr2:27741944-27895030	3.67941	5.67309	0.62466	0.000944034	3.55047	3.10509	4.40701	4.46479	6.63182	6.45504	5.6198	5.27628	0.01284	proximal TSS	collagen, type V, alpha 1
Msi1	chr5:115879693-115904211	85.8866	132.376	0.624132	0.000944034	75.5742	107.696	75.0185	145.081	97.638	157.371	131.194	132.604	0.0244484		Musashi homolog 1(Drosophila); similar to RNA-binding protein
Hunk	chr16:90386641-90499798	4.3104	6.6427	0.623947	0.000944034	4.00725	4.90325	4.0517	6.5619	5.89818	7.37751	6.40528	7.0697	0.00199965	intragenic	similar to putative serine/threonine protein kinase MAK-V; similar to hormonally upregulated Neu-associated kinase; hormonally upregulated Neu-associated kinase
Elk4	chr1:133904181-133922261	4.75307	7.31954	0.622894	0.000944034	4.36367	5.33928	4.59015	7.15645	6.3436	7.38386	7.41471	8.40842	0.00135826		ELK4, member of ETS oncogene family
Adam11	chr11:102622752-102641576	9.82625	15.1313	0.622827	0.000944034	9.74276	9.42595	10.3783	13.5171	12.0823	18.8841	15.925	15.4732	0.00858107		a disintegrin and metallopeptidase domain 11
Eif3f	chr7:116077928-116085456	139.416	214.455	0.621271	0.000944034	128.338	152.716	138.181	199.722	206.376	221.109	235.483	212.78	0.000578898		eukaryotic translation initiation factor 3, subunit F
Tle3	chr9:61220172-61266304	24.4975	37.648	0.619939	0.000944034	23.4062	25.6506	24.6084	36.8208	33.7639	42.9437	37.5586	37.7153	0.000337934	proximal TSS	transducin-like enhancer of split 3, homolog of Drosophila E(spl)
Rbmx	chrX:54636524-54646213	27.3948	42.0517	0.618261	0.000944034	25.0233	25.4605	31.8835	32.7816	39.9475	44.8811	42.3449	50.9149	0.00742902		RNA binding motif protein, X chromosome
Fgfr3	chr5:34064372-34079717	18.1951	27.8918	0.616288	0.000944034	16.1093	20.2026	18.4011	26.0698	22.7402	31.7096	27.717	31.6371	0.00339354		fibroblast growth factor receptor 3
Mmp17	chr5:130090088-130114086	3.40309	5.21645	0.616222	0.00298605	4.10155	2.89899	3.23342	5.30651	4.30045	6.22501	5.52114	4.80785	0.0132919		matrix metallopeptidase 17
Arhgap33	chr7:31307244-31320079	9.41555	14.4161	0.614559	0.000944034	8.3226	11.2309	8.76091	12.8624	11.6084	16.7681	14.9827	16.0726	0.0105465		sorting nexin 26
Tnrc6b	chr15:80541742-80771516	6.63349	10.1387	0.612034	0.000944034	6.60538	6.57045	6.77125	10.814	8.88102	11.0656	10.738	9.34863	0.0011709	proximal TSS	trinucleotide repeat containing 6b
Ppp1r13l	chr7:19946564-19963882	4.53204	6.92477	0.611606	0.00521756	5.24818	4.05208	4.32862	7.50333	5.55632	7.25903	7.819	6.59191	0.00498744		similar to NFkB interacting protein 1; protein phosphatase 1, regulatory (inhibitor) subunit 13 like
1700017B05Rik	chr9:57100128-57110406	5.48941	8.37886	0.610103	0.000944034	5.79917	5.32281	5.38543	9.03102	8.14638	8.42246	8.53541	7.88555	2.27e-05		septin 14; RIKEN cDNA 1700017B05 gene
Palm	chr10:79256316-79283641	19.8834	30.3461	0.60995	0.000944034	18.1543	22.8476	18.7909	28.3059	28.2177	34.8253	30.6457	30.1866	0.00354498		paralemmin
Plxnd1	chr6:115904828-115945023	6.39049	9.74862	0.609271	0.000944034	6.31175	4.88579	8.01542	8.29734	10.2247	10.6	10.4936	9.27102	0.0446124		plexin D1
Tgfbi	chr13:56710963-56740700	5.97444	9.10875	0.60845	0.000944034	5.67796	5.78866	6.49769	8.83494	9.07307	10.2706	8.30546	9.19463	0.000280033		transforming growth factor, beta induced
Chd7	chr4:8617552-8795596	17.603	26.8238	0.607698	0.000944034	17.179	21.1756	14.5857	28.8809	22.8261	29.5976	26.0854	27.1342	0.0185398	intragenic	chromodomain helicase DNA binding protein 7
Hoxc5	chr15:102844438-102847860	7.4428	11.3241	0.605482	0.00170058	6.99404	7.43995	7.94579	8.29709	10.3656	12.0541	11.6351	14.4327	0.0160689	proximal TSS	homeo box C5
Fzd3	chr14:65811277-65881300	13.468	20.4849	0.605018	0.000944034	10.69	17.4796	12.3316	19.1918	15.8027	22.6731	22.347	22.7165	0.0485726		frizzled homolog 3 (Drosophila)
Sorl1	chr9:41776571-41932372	8.70983	13.2415	0.604349	0.000944034	10.3887	6.83226	8.97013	14.9315	14.8689	12.5952	12.5783	11.4332	0.0234548	intragenic	similar to sortilin-related receptor, LDLR class A repeats-containing; sortilin-related receptor, LDLR class A repeats-containing
Asap1	chr15:63918401-64214481	12.2862	18.6755	0.604106	0.000944034	11.5249	13.4735	11.9479	19.3342	15.3175	21.1601	20.6614	17.1875	0.00245747		similar to Development and differentiation enhancing; ArfGAP with SH# domain, ankyrin repeat and PH domain1
Gpc1	chr1:94728262-94756773	20.4673	31.1086	0.603994	0.000944034	18.0739	25.0158	18.4608	27.8097	27.0228	34.4933	31.7185	34.9591	0.0176301		glypican 1
Sh3pxd2a	chr19:47334663-47538901	6.05776	9.20703	0.603952	0.000944034	5.82399	6.0954	6.29613	9.90919	8.45113	9.60864	9.583	8.62259	0.000117619		SH3 and PX domains 2A; similar to Fish protein
Nes	chr3:87775014-87784373	18.741	28.4807	0.603784	0.000944034	14.8799	22.989	18.4861	23.0241	26.2441	34.229	27.022	32.2991	0.0270625	intragenic	nestin
Helz	chr11:107409273-107548257	17.1936	26.1126	0.602874	0.000944034	17.7206	16.1823	17.7985	27.8541	25.4237	27.3158	26.5942	23.7693	5.95e-05		helicase with zinc finger domain
Midn	chr10:79611034-79621112	37.8376	57.4273	0.601918	0.000944034	34.4371	43.2763	36.07	51.8459	52.4872	63.4759	61.3773	58.8033	0.00319224	intergenic 3'	midnolin
Phf2	chr13:48897118-48966254	8.15655	12.3777	0.60171	0.000944034	7.36483	9.88137	7.28291	12.6514	10.9445	14.4505	12.1507	11.8771	0.015815		PHD finger protein 2
Tshz3	chr7:37483136-37558476	4.79533	7.2698	0.600286	0.000944034	4.13327	5.15244	5.13323	5.69331	5.52534	9.71118	7.80052	7.72551	0.0300445	proximal TSS	teashirt zinc finger family member 3
Proser1	chr3:53267738-53285677	9.59521	14.5439	0.600025	0.000944034	8.47761	11.736	8.64179	14.3412	12.065	16.5399	15.2675	14.7242	0.0189028		Proline And Serine Rich 1
Cad	chr5:31235515-31651218	41.6158	63.0706	0.599838	0.0495073	40.1763	46.9995	37.9739	69.349	57.6677	67.674	60.5324	61.0833	0.00229419		carbamoyl-phosphate synthetase 2, aspartate transcarbamylase, and dihydroorotase
Sf3a2	chr10:80261479-80267667	42.4433	64.3002	0.599285	0.000944034	42.1743	48.41	37.0582	63.2834	59.0512	74.1931	60.0945	65.8355	0.00460051		splicing factor 3a, subunit 2
Zbed3	chr13:96095191-96107796	12.4836	18.911	0.599195	0.000944034	12.0389	12.2116	13.2867	17.6709	19.122	19.7909	18.9421	19.3093	6.76e-05		zinc finger, BED domain containing 3
Rere	chr4:149656024-149996075	21.988	33.2919	0.598454	0.000944034	22.0481	23.1194	20.9546	37.1597	28.7607	35.4898	34.6703	30.8861	0.000941542		arginine glutamic acid dipeptide (RE) repeats
Wiz	chr17:32490994-32526384	21.9746	33.2611	0.598001	0.000944034	20.3133	24.5347	21.2324	33.6921	27.3621	38.2957	34.3011	33.1549	0.00197918		widely-interspaced zinc finger motifs
Fzd1	chr5:4753838-4758216	3.7088	5.60963	0.596954	0.00298605	3.4471	3.52749	4.17689	3.99931	5.85475	6.12187	5.71465	6.43841	0.00834852		frizzled homolog 1 (Drosophila)
Tpcn1	chr5:120984165-121038622	9.47255	14.3166	0.595868	0.000944034	10.7302	7.49678	10.2563	15.9242	13.0619	13.8748	15.47	13.4704	0.0203225	proximal TSS	two pore channel 1
Igf2bp1	chr11:95818477-95867258	68.523	103.559	0.595799	0.000944034	67.7465	72.2159	66.0969	113.039	88.3514	116.671	104.791	96.5154	0.00152549		insulin-like growth factor 2 mRNA binding protein 1
Arhgef17	chr7:108018259-108080675	8.52055	12.8765	0.595716	0.000944034	8.21894	8.15781	9.24346	13.0317	11.2923	14.5552	13.2579	12.4387	0.000484623		Rho guanine nucleotide exchange factor (GEF) 17
Lrrc8a	chr2:30093288-30119310	6.34578	9.57182	0.592996	0.000944034	6.52693	5.93481	6.61994	11.0229	7.60087	10.7412	10.0036	8.63721	0.00567758		leucine rich repeat containing 8A
8430427H17Rik	chr2:153233196-153355707	9.86379	14.8525	0.590494	0.000944034	9.87063	10.0498	9.74108	15.1978	11.4584	16.1608	16.8804	14.7907	0.00563487		RIKEN cDNA 8430427H17 gene
Gcnt4	chr13:97694643-97720869	4.66666	7.01408	0.587863	0.000944034	3.89642	5.77162	4.36541	5.93025	5.14008	7.3284	7.56516	9.21021	0.0404403		predicted gene 73
Lrrc8b	chr5:105844793-105915208	6.55986	9.8535	0.586971	0.000944034	6.66482	7.08939	5.97318	10.7842	8.75738	10.3393	8.94567	10.5893	0.000861207	intergenic 3'	leucine rich repeat containing 8 family, member B
D630045J12Rik	chr6:37998482-38204009	4.52067	6.78919	0.586704	0.000944034	4.22855	5.17947	4.18664	7.19313	5.74573	7.61523	7.09018	6.40449	0.00355176	intragenic	RIKEN cDNA D630045J12 gene
Acvr2b	chr9:119311618-119342624	22.1645	33.2733	0.586116	0.000944034	22.4522	23.3106	20.8905	36.6048	29.473	36.4592	32.2382	32.0948	0.00049476		activin receptor IIB
Lrp8	chr4:107474863-107549445	6.33931	9.51161	0.585363	0.000944034	5.74688	7.14248	6.17363	8.96318	8.16441	10.6235	9.63358	10.315	0.00241421		low density lipoprotein receptor-related protein 8, apolipoprotein e receptor
Folr1	chr7:109006844-109019302	27.7689	18.1645	-0.612348	0.000944034	32.3241	28.0117	23.1793	23.3479	24.9822	14.3482	14.5294	13.8901	0.0438032		folate receptor 1 (adult)
Romo1	chr2:155949372-155971530	296.57	193.412	-0.616696	0.0120638	293.684	304.611	293.519	213.102	196.86	196.292	184.092	179.628	6.17e-06		reactive oxygen species modulator 1
Crip1	chr12:114390222-114392090	53.6675	34.6587	-0.630832	0.0117395	61.1022	44.8652	55.4132	30.6423	45.4388	30.9541	33.9652	32.7991	0.0338254		cysteine-rich protein 1 (intestinal)
Trap1a	chrX:135774764-135892277	145.038	93.3391	-0.635879	0.000944034	151.137	156.155	128.887	128.087	76.2207	82.721	95.2274	85.9029	0.00676405		tumor rejection antigen P1A
Tex11	chrX:98033986-98254978	6.76315	4.32527	-0.644906	0.000944034	8.02915	5.66624	6.6426	6.23016	4.179	3.26215	4.65658	3.36682	0.0439279		testis expressed gene 11
Nagk	chr6:83745050-83752550	15.2036	9.70283	-0.647938	0.00170058	15.5313	14.0962	16.0891	11.37	9.32673	9.63353	9.45974	8.87203	0.00155482		N-acetylglucosamine kinase
1810043H04Rik	chr11:119960247-119961738	122.685	77.7051	-0.65888	0.000944034	133.26	108.39	127.267	88.1102	77.8227	72.4327	67.7366	83.5925	0.0125783	proximal TSS	RIKEN cDNA 1810043H04 gene
Gm15055	chr6:52052947-52063683	24.2862	15.1931	-0.676716	0.0127264	25.1296	24.8588	23.0451	15.0883	22.1051	16.6804	13.0649	9.25013	0.0105312	intergenic 3'	Hoxa adjacent long noncoding RNA 1
Nudt17	chr3:96500297-96512483	10.1284	6.27095	-0.691654	0.0372818	11.7664	8.54471	10.1463	6.68554	6.51511	7.15824	5.63201	5.45772	0.0409163		nudix (nucleoside diphosphate linked moiety X)-type motif 17
2210011C24Rik	chr8:86534126-86535619	10.6289	6.57969	-0.691907	0.0449173	12.4544	10.684	8.82836	4.47866	10.977	6.36714	6.38999	4.77861	0.0432835		RIKEN cDNA 2210011C24 gene
Dpp7	chr2:25207809-25211852	12.485	7.72236	-0.693084	0.000944034	12.8573	12.0963	12.5897	7.21005	9.21816	8.38141	7.33957	6.57633	0.000159742		dipeptidylpeptidase 7
Coro1a	chr7:133843287-133848268	5.67005	3.47608	-0.7059	0.0154166	6.23599	6.00917	4.80726	3.27761	4.11592	3.45907	3.10577	3.47302	0.0256337		coronin, actin binding protein 1A
Stra8	chr6:34870959-34889342	885.903	537.287	-0.721456	0.000944034	915.331	725.466	1022.88	617.768	616.853	528.129	541.319	390.522	0.0374373		stimulated by retinoic acid gene 8
Coch	chr12:52694327-52706760	5.17134	3.09254	-0.741748	0.000944034	5.69218	4.82571	5.03322	3.72369	3.33236	2.60835	3.33831	2.50746	0.00205463		coagulation factor C homolog (Limulus polyphemus)
Mageb16	chrX:76868569-76916774	19.7603	11.7722	-0.747219	0.000944034	19.7472	22.2771	17.4017	17.2541	11.9155	9.93176	10.7599	9.18459	0.00902033		predicted gene 15072; RIKEN cDNA 2410003J06 gene
Ankrd37	chr8:47060881-47085204	27.1365	15.8923	-0.771904	0.0252616	24.9743	31.7165	24.9152	12.8532	19.4366	15.0715	15.7159	16.6149	0.0214493		ankyrin repeat domain 37
Mt1	chr8:96702988-96704227	1215.85	703.494	-0.789354	0.000944034	1106.13	1241.79	1307.99	613.377	914.975	633.08	792.776	573.623	0.00139627		metallothionein 1
Slc27a2	chr2:126378759-126413979	5.6973	3.17683	-0.842689	0.000944034	5.74481	4.68059	6.70454	3.62957	2.79908	3.48896	3.86255	2.15309	0.0287457	intragenic	solute carrier family 27 (fatty acid transporter), member 2
Sohlh2	chr3:54985965-55013879	53.5048	29.4401	-0.861886	0.000944034	60.5749	52.4509	47.8823	40.8953	31.8923	26.5088	28.3178	20.0452	0.00492009		spermatogenesis and oogenesis specific basic helix-loop-helix 2
Sdsl	chr5:120908210-120922772	6.76823	3.70496	-0.869321	0.00356789	6.50175	5.85902	7.98895	3.92039	3.58357	3.10249	4.30144	3.67315	0.0303093		serine dehydratase-like
Qprt	chr7:134251283-134265543	12.8773	7.00399	-0.878581	0.000944034	13.504	13.6813	11.541	7.65222	9.1296	6.1941	5.66614	6.48176	0.00147052		quinolinate phosphoribosyltransferase
Wfdc10	chr2:164481545-164482868	5.26432	2.78723	-0.917415	0.042279	4.62643	6.05939	5.14447	4.76423	2.87628	2.6258	2.23774	1.47686	0.0114237		WAP four-disulfide core domain 10
Fmr1nb	chrX:66015013-66057735	49.6588	25.7668	-0.946537	0.000944034	60.9129	45.7335	42.701	40.0988	23.1569	24.6146	21.346	20.0255	0.0266769		fragile X mental retardation 1 neighbor
Mt2	chr8:96696517-96697467	1788.61	870.671	-1.03864	0.000944034	1696.71	1764.67	1916.78	759.755	1309.39	733.939	855.494	707.422	0.000443751		metallothionein 2
Cdkn2a	chr4:88920376-88940523	41.8728	19.001	-1.13994	0.000944034	41.1038	53.0236	31.8102	32.1119	21.0479	14.9669	14.1684	13.0125	0.0408021		cyclin-dependent kinase inhibitor 2A
