# Supplementary material for: The splicing regulator PTBP1 controls the activity of the transcription factor Pbx1 during neuronal differentiation
Source: eLife. 2015 Dec 24;4:e09268. doi: 10.7554/eLife.09268 (PMC4755740; doi:10.7554/eLife.09268)
Supplement: Figure 6—source data 2. — DOI: http://dx.doi.org/10.7554/eLife.09268.023 [file elife-09268-fig6-data2.xlsx]

## Sheet: Sheet1
Supplemental File 10: Table 10. Expression values in ESCs, NPCs, and GFP+ MNs
Description: Gene FPKM values for ESCs, NPCs, and GFP+ MNs were calcuated using the Cufflinks package (see Methods).
Gene	Coordinates	ESC FPKM	NPC FPKM	GFP+ MN FPKM
0610005C13Rik	chr7:52823164-52845080	1.1264	0.0502418	0
0610007P14Rik	chr12:87156404-87165495	37.2335	35.328	31.3868
0610009B22Rik	chr11:51498886-51502136	46.1444	27.5871	52.9725
0610009L18Rik	chr11:120209991-120212504	0.451794	3.29312	2.04387
0610009O20Rik	chr18:38398058-38422283	31.3155	23.784	23.4944
0610010B08Rik,Gm4724	chr2:175594788-176850107	0	0	0
0610010F05Rik	chr11:23473775-23533631	2.02275	14.2019	44.5054
0610010K14Rik	chr11:70048705-70051416	82.3363	92.9925	59.0067
0610011F06Rik	chr17:26012444-26014108	11.2124	21.3763	14.5051
0610012G03Rik	chr16:31947136-31948607	13.0422	15.5278	15.0004
0610030E20Rik	chr6:72297310-72303154	7.38036	8.12277	5.30833
0610031J06Rik	chr3:88128944-88132553	48.9084	40.8346	17.7016
0610031O16Rik	chr3:137873680-137902627	0	0	0
0610037L13Rik	chr4:107562503-107570407	20.4393	19.8687	12.885
0610038B21Rik	chr8:79774264-80042477	0.0986711	0.336002	0.0798717
0610039K10Rik	chr2:163449008-163471536	0.0175971	0.047824	0.0473463
0610040B10Rik	chr5:144090986-144094383	1.8174	6.91332	10.5121
0610040F04Rik	chr6:108527029-108616919	1.44578	0.0282816	0.0689027
0610040J01Rik	chr5:64203733-64290858	1.15306	0.410467	3.09259
0610043K17Rik	chr4:101019128-101071790	0.323522	0.170736	0.0577172
1010001N08Rik	chr18:11042034-11085633	0.0285335	0.24858	0.0509906
1100001G20Rik	chr11:83560441-83566148	0	0	0
1110001J03Rik	chr6:38484860-38489449	23.2271	39.2123	38.15
1110002L01Rik	chr12:3365131-3426747	14.946	6.83412	9.86859
1110004E09Rik	chr16:90926055-90935094	40.2849	26.2038	19.0467
1110004F10Rik	chr7:123236893-123248724	69.4644	74.8437	106.901
1110006O24Rik	chr5:116081057-116081825	0.939311	2.77491	0.987712
1110007C09Rik	chr13:49298319-49311395	7.51328	12.4032	6.54979
1110008F13Rik	chr2:156688857-156712814	108.534	59.8035	54.2569
1110008L16Rik	chr12:56381800-56483478	20.1988	4.92203	5.74135
1110008P14Rik	chr2:32234620-32237435	29.1352	19.3365	41.1687
1110012L19Rik	chrX:67639087-67642591	23.9253	22.4998	13.9996
1110015O18Rik	chr3:4798707-4814911	0	0.00901332	0.0264217
1110017D15Rik	chr4:41452041-41464366	0	2.38931	1.62807
1110019D14Rik	chr6:13821568-13846421	3.02814	2.5822	1.43859
1110020A21Rik	chr17:85316521-85423332	0.605465	0.56765	0.824202
1110025L11Rik	chr16:89063654-89064247	0	0.0302381	0
1110028F11Rik	chr11:87476588-87549041	0.00517216	0.0192268	0
1110028F18Rik	chr8:109111042-109118720	0.0573516	0	0
1110032A03Rik	chr9:50570932-50576257	3.07806	7.28097	7.79192
1110032F04Rik	chr3:68673507-68676085	0.376107	0.465771	0.854438
1110034G24Rik	chr2:132516018-132576791	5.42654	3.68584	7.83753
1110036E04Rik	chr9:63897635-63901907	0	0	0
1110037F02Rik	chr4:11413104-11478290	15.4218	20.8442	19.5571
1110038B12Rik	chr17:35087180-35089416	130.755	87.1948	75.4554
1110038F14Rik	chr15:76778973-76781161	32.8245	29.235	23.6897
1110046J04Rik	chr13:34009786-34094663	0.161724	0.331175	1.15798
1110051M20Rik	chr2:91117984-91284799	5.86827	24.8011	36.4481
1110054M08Rik	chr16:24392641-24992664	0.75085	4.26007	0.872733
1110057K04Rik	chr12:8214912-8292565	30.2789	16.0788	23.456
1110058L19Rik	chr1:24002777-24012479	23.5864	26.504	36.0115
1110059E24Rik	chr19:21671802-21727281	32.2928	24.7731	26.9404
1110059G10Rik	chr9:122854206-122860118	2.3036	3.38426	4.27803
1110065P20Rik	chr4:124479792-124527974	12.9163	26.64	17.9955
1190002F15Rik	chr6:134879109-134901736	10.979	18.6198	1.35517
1190002N15Rik	chr9:94418282-94438500	5.19221	35.9301	11.3066
1190003K10Rik	chr13:64582553-64599100	0	0	0.0131664
1190005I06Rik	chr8:123132501-123158282	17.3518	6.63653	1.94835
1190007I07Rik	chr10:82082595-82085973	20.2264	4.42151	4.85496
1200014J11Rik	chr11:72861368-72897081	19.9068	15.0966	17.1798
1300002E11Rik	chr16:21794419-21809112	8.06703	8.00455	17.9594
1300002K09Rik	chr4:45861818-45899880	0.0265686	0.665043	0.0342141
1300017J02Rik	chr9:103152859-103190627	1.05707	0.208793	0.101398
1500004A13Rik	chr3:88580978-88636409	0.0867078	0.365433	1.67199
1500009C09Rik	chr15:82082826-82091183	1.79574	1.05758	7.29286
1500009L16Rik	chr10:83185609-83225507	53.7494	43.832	8.11249
1500011B03Rik	chr5:115258204-115263985	28.1345	25.426	88.4802
1500011K16Rik	chr2:127617113-127618224	9.15965	8.97183	6.75703
1500012F01Rik	chr2:166861295-166891362	76.9451	50.4839	44.8241
1500012K07Rik	chr7:82259780-82476305	0	0	0.0293701
1500015A07Rik	chr18:61886043-61887907	2.15815	1.72726	1.68917
1500015L24Rik	chr19:20479777-20497275	0	0	0.0412823
1500015O10Rik	chr1:43787446-43799409	0.654802	65.9529	0
1500017E21Rik	chr19:36629128-36763969	0	0.195812	0.0995802
1600002D24Rik	chr16:96052729-96150684	0.0236018	0.00727057	0
1600002H07Rik	chr17:24352000-24357714	17.1254	9.75951	8.01146
1600002K03Rik	chr10:79635688-79637864	8.60262	7.15493	7.65395
1600010M07Rik	chr7:117141890-117150160	0.130064	0	0.0290029
1600012H06Rik	chr17:15080188-15098237	7.5777	11.7327	10.0819
1600014C10Rik	chr7:38968235-38982584	6.83711	5.33735	9.71093
1600014C23Rik	chr17:45869812-45870793	0	0.0744674	0.0768338
1600014K23Rik	chrX:82495015-82515630	0.581055	0.0186797	0.0371799
1600015I10Rik	chr6:48879894-48883686	0	0	0
1600016N20Rik	chr7:148380028-148399979	1.24534	2.29271	1.43798
1600019K03Rik	chr16:35503255-35509505	0	0	0
1600020E01Rik	chr6:86477323-86514443	6.45718	11.9319	13.8957
1600023N17Rik	chr5:46059939-46060947	0.244843	0.192729	0.439383
1600025M17Rik	chrX:53570784-53573841	0.275767	0.0341764	0.0350506
1600027J07Rik	chr8:105867777-105871434	0	0.0408917	1.18993
1600029I14Rik	chr9:99356661-99469318	0.0199776	0	0.0179013
1600029O15Rik	chr9:58044103-58056615	0.0242709	0.5007	4.74007
1700001C02Rik	chr5:30768449-30786460	0	0	0
1700001C19Rik	chr17:47549682-47607587	0.138329	0.0169031	0.030958
1700001D01Rik	chr8:63702967-63874869	0	0	0
1700001F09Rik	chr14:44020916-44026344	0	0	0
1700001G11Rik	chr14:66914165-66930261	0.796958	0.461681	0.545406
1700001G17Rik	chr1:33726668-33727557	0.15384	0.503529	0.293016
1700001J03Rik	chr5:146994025-146996880	0.0230613	0	0.474746
1700001J11Rik	chr9:39858142-39860610	0.125788	0.249458	0.370831
1700001K19Rik	chr12:111905898-111920829	0.0876256	0.0635136	0.157179
1700001K23Rik	chr19:53323225-53329695	0.0961908	0	0.0426537
1700001L05Rik	chr15:83184276-83197727	6.22848	0.664904	0.483018
1700001L19Rik	chr13:68736315-68753108	0.0890482	0.00747776	0.91801
1700001O22Rik	chr2:30651082-30659184	0.785586	0.109481	0.732683
1700001P01Rik	chr11:97632794-97637232	2.10347	0.673417	0.966759
1700003C15Rik	chr5:11749832-11769308	0	0	0
1700003D09Rik	chr11:98210051-98219597	0	0	0
1700003E16Rik	chr6:83106397-83112969	0.456577	1.55418	0.164433
1700003E24Rik	chrX:90428565-90429283	0	0	0
1700003F12Rik	chr2:154370140-154384589	0.10035	0.246253	0.426324
1700003G13Rik	chr9:45126348-45155663	0	0	0
1700003G18Rik	chr7:123225275-123236663	0.0321901	0.368191	0
1700003H04Rik	chr3:124268808-124284009	0	0	0
1700003L19Rik	chr16:12811482-12848746	0	0	0
1700003M02Rik	chr4:34658580-34677455	0.171868	0.475783	0.440763
1700003M07Rik	chr4:129637617-129642382	3.77241	10.4919	0.843013
1700003P14Rik	chr13:119344974-119377436	0	0	0
1700006A11Rik	chr3:124104072-124128946	0	0	0.00656418
1700006E09Rik	chr11:101848369-101853578	0	0	0.0240678
1700006F04Rik	chr14:119537486-120269037	0	0.0492306	0
1700006H21Rik	chr13:108477476-108482248	0	0.0281901	0
1700007B14Rik	chr8:77972592-78508406	0	0.0195814	0.031742
1700007F19Rik	chr3:57945628-57967729	0	0	0
1700007G11Rik	chr5:98758322-99231038	0.100356	0.0180917	0.341707
1700007J10Rik	chr11:59475996-59594362	0	0.0263208	0.0129604
1700007K09Rik	chr7:138469444-138473013	0.0282295	0.175231	0.201753
1700007K13Rik	chr2:28317520-28321844	61.2079	42.9462	0.69049
1700007L15Rik	chr16:33379939-33380822	4.42003	2.59659	0.436928
1700007P06Rik	chr1:188872285-189039325	0	0	0
1700008F21Rik	chr8:131591033-131707632	0	0	0
1700008I05Rik	chrX:132189236-132228329	0.446141	0.205983	0.104094
1700008J07Rik	chr7:134653951-134656383	0.970393	2.57245	0.70137
1700008K24Rik	chr17:49251588-49252858	0	0.0245234	0.0317382
1700008O03Rik	chr7:51615414-51630400	1.6383	0.521743	0.267049
1700008P02Rik	chr3:6615412-6620443	0	0	0
1700009C05Rik	chr6:81850458-81860794	0.0226947	0	0.0406315
1700009J07Rik	chr10:77356164-77358856	0	0	0.0166188
1700009N14Rik	chr4:39397325-39398811	0.0123407	0.226	0.0221785
1700009P17Rik	chr1:173051791-173057098	1.18507	0.962556	0.496319
1700010B08Rik	chr2:173544915-173547587	0	0	0.0682351
1700010D01Rik	chrX:92907016-93123309	0	0	0
1700010I02Rik	chr3:7925302-7954887	0	0	0
1700010I14Rik	chr17:9181197-9201184	1.34133	0.774032	1.92618
1700010J16Rik	chr10:112163981-112222655	0	0	0
1700010K23Rik	chr16:66655665-67621153	0	0	0.0723339
1700011A15Rik	chr15:101278175-101284340	0.0188354	0.0340406	0
1700011B04Rik	chr13:35273491-35279883	0	0	0
1700011E24Rik	chr17:87788910-87827081	0	0.0184795	0.0919184
1700011H14Rik	chr14:49846033-49865103	0	0.186047	0.109774
1700011I03Rik	chr18:57693479-57890719	0	0	0.0154458
1700011L22Rik	chr8:81734328-81772482	0	0.0153924	0.0152228
1700011M02Rik	chrX:100104243-100104990	0	0	0
1700012A03Rik	chr6:32000287-32008915	0	0	0.016595
1700012B07Rik	chr11:109649604-109689360	0.0536732	0.0161979	0
1700012B09Rik	chr9:14562637-14575474	0.0276821	0.0737231	0.024735
1700012D01Rik	chr10:127104178-127105907	0.189688	1.32462	0.0726557
1700012D14Rik	chr7:118261186-118266189	0.409244	0.998519	0.702244
1700012I11Rik	chr15:67058330-67208656	0	0	0
1700012L04Rik	chrX:8849909-8890371	0	0	0
1700012P22Rik	chr4:144008093-144028675	0	0	0
1700013D24Rik	chr6:124297611-124307104	0	0	0
1700013F07Rik	chr3:108340501-108347615	0.207712	0.485024	0.123419
1700013G24Rik	chr4:137009210-137011376	0.189146	0	0
1700013H16Rik	chrX:51046077-51061008	0.0256163	0.070301	1.64555
1700015E13Rik	chr1:172238991-172242256	0	0.023249	0.0233412
1700015F17Rik	chr5:5437826-5479143	0	0	0
1700015G11Rik	chr7:59267049-59271086	0	0	0
1700016C15Rik	chr1:179659944-179683436	0	0	0
1700016D06Rik	chr8:11654923-11678750	0.0246576	0.0112894	0
1700016G22Rik	chr13:5854754-5857338	0.172628	0.0302381	0
1700016H13Rik	chr5:104077605-104084751	0.278673	0.0324398	0.121894
1700016K19Rik	chr11:75813413-75817071	0.862503	0.116193	0.0658151
1700016L04Rik	chr10:14425414-14478825	0	0.0168539	0.0668584
1700016L21Rik	chr1:80442506-80472235	0	0	0
1700016P04Rik	chr6:13363336-13365996	0.0617213	0	0
1700017B05Rik	chr9:57100128-57110406	18.0439	6.58503	5.23629
1700017D01Rik	chr19:11171305-11205368	0	0	0
1700017G19Rik	chr3:40403786-40421834	0	0	0
1700017J07Rik	chr2:168803768-168804406	0.562747	0.0433907	0.0906367
1700017N19Rik	chr10:100055019-100081025	0	0.00806752	0.0550836
1700018A04Rik	chr13:31657360-31674382	0	0	0.0232944
1700018B08Rik	chr8:124054683-124065854	0.104684	0.0136208	0.0939782
1700018B24Rik	chr3:48409652-48413022	0.0122399	0	0.0441292
1700018C11Rik	chr4:63268124-63283463	0	0	0
1700018F24Rik	chr5:145803858-145806547	0	0	0
1700018G05Rik	chrX:100123710-100124446	0	0	0.0633305
1700018L02Rik	chr19:29095321-29123219	0	0.435516	0.112506
1700019A02Rik	chr1:53215420-53244461	4.46058	0.445835	0.197585
1700019B03Rik	chr8:3470861-3487178	0.0276876	0.0170105	0.124543
1700019B21Rik	chrX:59763713-59780186	0.172165	0	0
1700019D03Rik	chr1:52981970-53009684	22.7572	1.65922	0.281557
1700019E08Rik	chr2:45552124-45553967	0.465363	0.0820783	0
1700019G17Rik	chr6:85849043-85854932	2.05745	1.06462	3.71037
1700019G24Rik	chr6:5675638-5978039	0	0.0375815	0
1700019L03Rik	chr2:32631340-32639925	0.0530143	0.146686	0.1749
1700019M22Rik	chr12:97284830-97285432	0	0	0.0300551
1700019N19Rik	chr19:58860292-58868904	0.0182989	0.0165535	0.0820361
1700019O17Rik	chr1:88322903-88324624	0.077083	0	0
1700020A23Rik	chr2:130230994-130231810	0	0	0
1700020D05Rik	chr19:5495277-5510489	0.418545	1.72606	1.82013
1700020G17Rik	chr10:110238229-110333563	0	0	0
1700020I14Rik	chr2:119420031-119426480	13.5152	39.0778	32.9835
1700020L24Rik	chr11:83251195-83254734	0.235205	0.0982429	0.0811181
1700020M21Rik	chr9:120822891-120824368	0	0	0
1700020N01Rik	chr10:21312950-21342181	0.810535	0.0417576	0.0137274
1700020N15Rik	chrX:67182434-67396763	1.62017	0.0685469	0.0351568
1700020N18Rik	chr1:93301456-93302606	0	0	0
1700021F05Rik	chr10:43244926-43260800	34.7043	21.1179	27.8773
1700021F07Rik	chr2:173348092-173354003	0.0305812	0	0
1700021K19Rik	chr16:32821787-32868452	8.78182	12.1304	22.8464
1700021N21Rik	chr4:134004679-134006086	0	0.0509173	0.0336718
1700022A21Rik	chr5:24151270-24154678	0	0	0
1700022A22Rik	chr15:46156130-46205445	0	0	0
1700022E09Rik	chr16:59466697-59469064	0	0	0
1700022H16Rik	chr12:9572041-9577391	0	0	0
1700022I11Rik	chr4:42982817-42987197	0	0.0102519	0.0396533
1700023C21Rik	chr11:109707191-109709790	0	0	0
1700023E05Rik	chr5:77433079-77490547	0.0857621	0.0158282	0.0154345
1700023F02Rik	chr10:65583356-65586812	0	0.239372	0
1700023F06Rik	chr11:103060257-103079746	1.26101	0.216148	0.224201
1700023L04Rik	chr6:29935328-29943531	0.349505	0.232839	0.0262082
1700024B18Rik	chr14:124377512-125076349	0	0	0
1700024F13Rik	chr13:3497295-3500639	0.544738	0.27942	0.307307
1700024G13Rik	chr14:33189687-33201559	0.797551	0.0591125	3.6932
1700024P04Rik	chr13:99754044-99754520	0	0	0
1700024P16Rik	chr4:104586060-104689468	0.0315762	0.0902562	0.0569141
1700025B11Rik	chr15:77388669-77392322	0	0	0
1700025C18Rik	chr2:164904192-164916250	0	0	0
1700025F22Rik	chr19:11214172-11239810	0	0	0
1700025F24Rik	chr10:118850499-118863920	0	0	0
1700025G04Rik	chr1:153731653-153937450	1.13077	5.34575	9.53601
1700025K24Rik	chr17:54491907-54509399	0	0	0
1700025M24Rik	chr5:73659818-73675423	0.0362799	0.0316653	0
1700025N23Rik	chr6:38868984-39034578	0	0	0
1700026D08Rik	chr7:90924126-90943349	0.335235	0.362054	0.0215201
1700026D11Rik	chr2:132316463-132349793	0	0	0
1700026F02Rik	chr8:73530626-73550654	0	0	0
1700026L06Rik	chr2:28547599-28555171	1.02755	2.02363	0.305956
1700027A15Rik	chr1:73062609-73072082	0	0	0
1700027F09Rik	chr5:64846051-64859181	0	0	0
1700027H10Rik	chr3:45182319-45243231	0	0	0
1700027I24Rik	chr9:36476440-36500774	0	0	0.0241681
1700027J07Rik	chr10:43465963-43485642	0	0	0
1700028B04Rik	chr7:29281959-29282511	0.465605	0	0
1700028D13Rik	chr5:112635782-112639022	0.114329	0	0.0696283
1700028E10Rik	chr5:152171249-152216658	0.177941	0.161015	0.0954887
1700028I16Rik	chr10:82274867-82286987	2.09232	0.0979994	0.0552364
1700028J19Rik	chr7:51485299-51491492	0.332466	0.486134	0.907887
1700028K03Rik	chr5:107963729-108090872	0.180752	0.0291197	0.269775
1700028M03Rik	chr3:83359288-83378040	0	0	0
1700028P14Rik	chr19:23633249-23727302	0.0198541	0.0716156	0.177915
1700028P15Rik	chr2:171782378-171788299	0	0	0
1700029B22Rik	chr7:138289952-138294092	0	0	0
1700029F12Rik	chr13:97791818-97805209	0	0	0.0149857
1700029H14Rik	chr8:13550721-13562461	0.021217	0.0292457	0
1700029I15Rik	chr2:92223074-92223760	0.179297	0.212719	0.546697
1700029J03Rik	chr16:93397059-93459117	0.0226148	0	0
1700029J07Rik	chr8:47038959-47060606	0.112206	1.261	1.03396
1700029M20Rik	chr4:135182569-135186113	0.0835861	0.00457088	0
1700029N11Rik	chr13:44535095-44552936	0	0	0
1700029P11Rik	chr15:81810969-81811993	2.55963	0.0290791	0.0861363
1700030A11Rik	chr17:29033339-29052269	0	0	0
1700030C10Rik	chr12:20810252-20821640	18.9758	1.49088	4.89959
1700030F04Rik	chr6:117629224-117701787	0	0	0
1700030F18Rik	chr15:99748778-99762089	0.288987	0.0565122	0
1700030J22Rik	chr8:119493498-119502843	2.39668	2.78598	2.50077
1700030K09Rik	chr8:74967778-74999132	10.0987	7.46438	6.45251
1700030L20Rik	chr3:136098233-136112313	0	0	0
1700030M09Rik	chr8:124068287-124071552	0	0	0.0775388
1700030N03Rik	chr19:3153798-3197703	0	0	0
1700030O20Rik	chr10:116160122-116166233	0	0	0
1700031A10Rik	chr17:37060736-37070377	0.029527	0	0
1700031F05Rik	chrX:100054525-100061692	0	0	0.0811138
1700031M16Rik	chr15:98228875-98246566	0	0	0
1700031P21Rik	chr12:53700970-53703309	0	0	0
1700034E13Rik	chr18:52805873-52823385	0	0	0
1700034F02Rik	chr11:29445841-29478352	0.159666	0.212175	0.227659
1700034G24Rik	chr5:113011955-113019016	0	0	0
1700034H15Rik	chr1:193717950-193737126	0.148925	0.356191	0.416831
1700034I23Rik	chr3:40698198-40740229	0	0.00561109	0.005448
1700034J05Rik	chr6:146837015-146980545	0	0	0
1700034K08Rik	chr9:92874753-92900571	0	0.0285232	0
1700034O15Rik	chr6:41634429-41635716	0.0494035	0.0220594	0
1700034P13Rik	chr1:9713277-9761337	0.141286	0.872666	0.825918
1700036G14Rik	chr3:85121440-85135949	0	0.0349685	0
1700037C18Rik	chr16:3905797-3908689	1.83309	2.84662	1.05331
1700037H04Rik	chr2:130972060-130985756	46.7515	31.9403	55.4847
1700039E15Rik	chr7:52538242-52544363	0.0170049	0	0.00765107
1700039E22Rik	chr19:44831883-44912359	0	0.0837963	0.0837571
1700040L02Rik	chr10:67893703-68004623	0	0.0693585	0.0113497
1700041C23Rik	chr9:57023081-57033915	0	0	0
1700041M19Rik	chr16:77004472-77011126	0	0.0129071	0
1700042B14Rik	chrX:151559523-151582392	0	0	0
1700042G07Rik	chr4:115845976-115846902	0	0	0
1700042G15Rik	chr4:57372663-57377164	0.0142038	0	0
1700042O10Rik	chr11:11714103-11798147	1.18841	0.0958918	0.216066
1700044C05Rik	chr14:118765099-118797387	0.0191156	0	0
1700044K03Rik	chr18:49682942-49684094	0	0	0
1700045H11Rik	chr4:150202333-150229058	0	0	0
1700046C09Rik	chr11:14460338-14499228	0	0	0
1700047A11Rik	chr8:27131892-27229696	0	0	0
1700047E10Rik	chr14:44769271-44790902	0	0	0
1700047G03Rik	chr15:11896816-11899838	0	0	0
1700047I17Rik2	chr12:56256090-56365681	0	0	0
1700047L14Rik	chr5:109192860-109197936	0	0	0
1700047M11Rik	chr1:184230964-184233420	0	0	0
1700048M11Rik	chr16:92301547-92313286	0	0	0
1700048O20Rik	chr9:121846392-121856134	0.205303	0.576459	3.29774
1700049E15Rik	chr6:147638762-147650896	0	0	0
1700049E22Rik	chr6:100477393-100483420	0.314315	0	0
1700049G17Rik	chr7:28692410-28714449	0.189974	2.34155	3.54855
1700049L16Rik	chr10:71442632-71443438	0	0	0
1700051A21Rik	chr11:72080345-72082058	0	0	0
1700052I22Rik	chr12:82024418-82025434	0	0	0
1700052K11Rik	chr11:105040334-105042747	2.88952	7.34286	5.60669
1700052N19Rik	chr10:5891400-5913936	30.3645	9.77761	8.88646
1700054A03Rik	chr19:53150741-53158882	0.0229788	0.0205917	0
1700054K19Rik	chr6:112160701-112162512	0	0	0
1700054M17Rik	chr2:118102833-118199155	0	0	0
1700054O13Rik	chrX:9424072-9424626	0	0	0
1700055C04Rik	chr9:63886271-63889272	0.0956178	0	0
1700055N04Rik	chr19:3958807-3970438	0.0216772	0.00668657	0.00650527
1700056E22Rik	chr1:185856910-185857877	0.258297	0.530789	0.200796
1700057G04Rik	chr9:92204214-92252714	0.371009	0.0140652	0.0277503
1700057H15Rik	chr4:124126868-124163202	0.0169249	0.0153533	0.0303659
1700060C16Rik	chr6:143541872-143599808	0	0	0
1700060C20Rik	chr2:158008268-158054960	0	0	0
1700061F12Rik	chr2:9111141-9119111	0	0	0
1700061G19Rik	chr17:57015055-57028261	16.8444	0.122777	0.0259017
1700061I17Rik	chr3:116763439-116780683	0	0.013653	0
1700063A18Rik	chr1:97887235-97918335	0	0	0
1700063D05Rik	chr9:41014237-41025710	0.0526421	0	0.0470613
1700063O14Rik	chr5:92195267-92196326	0	0	0
1700064J06Rik	chr10:118529960-118540163	0	0	0
1700064M15Rik	chr12:100864262-100866184	0	0.160518	0.0540838
1700065D16Rik	chr9:95755836-95852063	0.043095	0.171953	0
1700065I16Rik	chr15:63648742-63651095	0	0	0
1700065J11Rik	chr6:35280845-35286829	0	0	0
1700065J18Rik	chr1:194667898-194668933	0	0	0.0616575
1700065L07Rik	chr6:73386958-73421015	0	0	0
1700065O20Rik	chr18:49962985-49977610	0	0	0
1700066B17Rik	chr1:39899272-39904175	0	0	0
1700066B19Rik	chr18:35886642-35890523	0.0506474	0.0208996	0.0152082
1700066M21Rik	chr1:57434463-57442266	1.82155	4.53954	4.81235
1700066N21Rik	chr5:88337612-88408376	0	0	0
1700066O22Rik	chr18:57664075-57693406	0	0	0
1700067G17Rik	chr1:90912687-90918785	0.0336222	0	0
1700067K01Rik	chr8:86525604-86528669	0.520996	0.0677978	0.0534544
1700067P10Rik	chr17:48201738-48227870	0	0.0201114	0
1700069L16Rik	chr5:114142432-114174781	0.106374	0	0.0237718
1700069P05Rik	chr6:118196712-118198472	0	0	0
1700071K01Rik	chr11:80693664-81781898	0.0471707	0.0142984	0.0564461
1700071M16Rik	chr17:43705399-43749150	0.00562749	0.0630718	0
1700072B07Rik	chr9:58218310-58221990	0	0	0
1700072O05Rik	chr6:120504813-120524222	0	0	0
1700073E17Rik	chr6:145336144-145340743	0	0.00822018	0
1700074H08Rik	chr13_random:335114-336655	0	0	0
1700074P13Rik	chr6:40870458-40890556	0	0	0
1700080E11Rik	chr9:105045673-105047412	0	0	0
1700080N15Rik	chr2:4053110-4062187	0	0	0.0532057
1700080O16Rik	chrX:49321871-49325949	0.0104192	0	0.0187386
1700081H04Rik	chr5:119558244-119564552	0	0	0
1700084C01Rik	chr1:171859069-171864784	0.0526944	35.8187	0.0852883
1700084E18Rik	chr2:30092717-30093151	0.904121	1.10562	0.266028
1700084F23Rik	chr13:70142927-70167226	0	0	0.0280185
1700084J12Rik	chr15:33012883-33583191	1.6119	0.449408	0.315365
1700085C21Rik	chr12:83718024-84259800	0	0	0
1700086L19Rik	chr12:75385262-75396937	0.0429611	16.5315	0.502893
1700086O06Rik	chr18:38398058-38422283	0.773123	3.82041	2.93482
1700088E04Rik	chr15:78939412-78971681	1.39421	8.07284	6.50997
1700091H14Rik	chr14:42668556-42674084	0	0	0
1700092C02Rik	chr8:80148070-80152855	0	0	0
1700092C10Rik	chr14:69782855-69793597	0.0738115	0	0
1700092E19Rik	chr13:26375027-26404275	0	0	0
1700092K14Rik	chr11:114059571-114060513	0	0	0
1700092M07Rik	chr19:8815207-8815715	0.484073	1.10197	0.988294
1700093K21Rik	chr11:23416202-23419942	0.196948	0.117902	0.241652
1700094D03Rik	chr3:89802681-89872269	0.95601	3.06423	5.21767
1700094J05Rik	chr10:75813998-75905657	0.0331084	0.0751416	0.0297049
1700094M24Rik	chr6:52442444-52450079	0	0	0
1700095A21Rik	chr4:145651165-145696039	0	0	0
1700095B10Rik	chr5:113117895-113325382	0.052859	0	0
1700096J18Rik	chr11:109208180-109214965	0	0	0.0487425
1700096K18Rik	chr5:25035835-25037284	0.366157	1.3367	1.06302
1700097N02Rik	chr17:30759385-30763850	7.96667	1.11218	0.0184421
1700100L14Rik	chr13:70712118-70714982	0	0	0.17426
1700101E01Rik	chr2:28811000-28910586	1.55597	2.09585	0.0324472
1700101I11Rik	chr6:129482201-129492349	0.0219578	0.197171	0.786456
1700101O22Rik	chr12:7378844-7387136	0	0.166149	0
1700102H20Rik	chr17:3557823-3559863	0.849349	1.2755	0.311578
1700102P08Rik	chr9:108295164-108300098	1.21579	1.41506	2.66974
1700104L18Rik	chr12:55334601-55343307	0	0.268776	0.0303699
1700105P06Rik	chr19:7430953-7458047	0.19226	0.668389	0.239563
1700106J16Rik	chr11:88107544-88108763	0.0643615	0	0.300683
1700108F19Rik	chr14:77077374-77086915	1.4692	0.304366	0
1700108J01Rik	chr14:122580915-122850368	0	0.0880474	0
1700109G14Rik	chr14:61911819-61924171	0.0667864	0.0599347	0.219249
1700109G15Rik	chr11:84530477-84533934	0	0	0.827175
1700109H08Rik	chr5:3571715-3637101	0.130007	0.671635	0.581192
1700109I08Rik	chr14:40468950-40498581	0	0	0
1700109K24Rik	chr15:76909419-77137483	0	0.0134688	0.146686
1700110C19Rik	chr17:10517466-10522177	0.0256383	0.251382	0.160482
1700110I01Rik	chr14:3740222-3906698	0	0	0
1700110K17Rik	chr9:40105491-40263349	0.0791253	0	0.0235785
1700111N16Rik	chrX:67182434-67396763	0	0	0.0506529
1700112E06Rik	chr14:22838933-23913793	0.0372341	0.117813	0.60086
1700112H15Rik	chr1:186351719-186381570	0	0	0
1700112J05Rik	chr5:77433079-77490547	0	0	0
1700113A16Rik	chr3:87975481-87981707	3.2705	2.96722	1.43674
1700113H08Rik	chr10:86520790-86693344	0	0	0.0205844
1700119H24Rik	chr16:34785035-35002520	0.0351875	0	0
1700120C14Rik	chr15:99055406-99092472	0.307322	0.248617	0.202035
1700120E14Rik	chr18:74602272-74931131	0	0	0
1700120G07Rik	chr7:142383447-142387685	0	0	0
1700120K04Rik	chr7:134747416-134747959	0	0.311111	0.354794
1700121L16Rik	chrX:102012114-102037794	0	0.0328733	0
1700121N20Rik	chr12:107680861-107685876	0.0477551	0	0
1700122O11Rik	chr17:48173694-48175243	0	0	0
1700123I01Rik	chr19:6184409-6224219	0.655274	0.0255157	0.0166057
1700123K08Rik	chr5:139003067-139005922	0	0	0.041876
1700123L14Rik	chr6:96063147-96607192	0	0	0
1700123M08Rik	chr4:11893720-11921442	0.623308	1.12099	0.723271
1700123O12Rik	chr4:10435177-10724949	0	0	0
1700123O20Rik	chr14:55260997-55309579	27.5277	20.7775	20.9655
1700123O21Rik	chr16:5884885-7412573	0	0	0.0505481
1700124L16Rik	chr6:83711752-83712502	0.102426	1.10976	2.30453
1700125G02Rik	chr4:124559028-124595044	0	0	0.421191
1700125G22Rik	chr3:27052947-27055941	0.0200712	0.10855	0.0179846
1700125H03Rik	chr8:70880679-71259045	0	0	0.0434754
1700125H20Rik	chr11:84984597-84994656	0.204445	0.309031	0.336226
1700126H18Rik	chr5:66557845-66582574	0	0	0
1700128A07Rik	chr14:106816403-106885737	0	0	0
1700128F08Rik	chr9:8221888-8241987	0.0144503	0	0
1700129C05Rik	chr14:59751876-59761730	0	0	0
1810006J02Rik	chr1:100028043-100041232	0	0	0
1810007C17Rik	chr12:50577979-50581849	0	0	0
1810007D17Rik	chr19:58680818-58704243	0	0	0.0220541
1810008I18Rik	chr7:72948937-72951109	0	0	0
1810009A15Rik	chr19:8958367-8965249	225.332	55.988	47.4932
1810009J06Rik	chr6:40914770-40918426	0	0	0
1810010D01Rik	chr7:152391722-152394024	0.0719655	0.0814272	0.0645334
1810010H24Rik	chr11:106889536-106891756	2.79459	1.1868	3.19218
1810011H11Rik	chr14:33599148-33631154	0	0	0
1810011O10Rik	chr8:25548087-25549418	2.88184	2.92957	4.17159
1810012K16Rik	chr8:23509192-23510063	0	0.312005	0.142353
1810013A23Rik	chr17:28369698-28438414	0	0.0540824	0
1810013L24Rik	chr16:8830192-8859017	24.8688	16.8201	32.2703
1810014B01Rik	chr10:86148271-86152699	3.52629	2.4798	0.536994
1810018F18Rik	chr19:58773406-58775813	0	0	0
1810019D21Rik	chr8:108655082-108662622	1.12372	0.112217	0.0602043
1810020O05Rik	chr6:87625586-87640841	0.357703	0.268804	0.251256
1810021B22Rik	chr15:88901627-88906284	0.0593266	0.393447	0.60918
1810022K09Rik	chr3:14578670-14611256	0.926897	0.815599	6.89158
1810024B03Rik	chr2:127012090-127034016	0.0122934	0.191384	0.386645
1810026B05Rik	chr7:80571537-80703281	0.892116	2.63659	4.46164
1810026J23Rik	chr9:21351337-21400414	20.3238	26.4512	59.9015
1810030O07Rik	chrX:12232009-12250672	18.1047	18.2008	16.8713
1810032O08Rik	chr11:116532973-116537112	22.2075	11.2172	8.57547
1810034E14Rik	chr13:64293852-64376296	0.04063	0.0525396	0.0219401
1810037I17Rik	chr3:122627314-122629112	43.4722	26.5736	12.3782
1810041L15Rik	chr15:84209632-84277527	0.484959	7.46181	11.8528
1810043G02Rik	chr10:77441394-77448183	5.66145	14.2064	8.87953
1810043H04Rik	chr11:119960247-119961738	41.2062	31.8468	12.9791
1810044D09Rik	chr6:91390980-91391749	3.05286	5.61838	4.33993
1810046K07Rik	chr9:51097790-51137022	0	0	0
1810053B23Rik	chr16:93343960-93359788	0	0	0
1810055G02Rik	chr19:3708332-3717881	29.5774	18.5757	16.7301
1810058I24Rik	chr6:35202698-35212059	50.4715	48.0449	38.6398
1810062G17Rik	chr3:36374858-36381221	0.130319	0.151474	0.0333811
1810062O18Rik	chr14:21318535-21437576	0.169651	0.974855	0.195147
1810064F22Rik	chr9:22011229-22018304	0.00617371	0.0114511	0
1810065E05Rik	chr11:58234612-58239525	0	0	0
2010001E11Rik	chr10:39640187-39646729	0	0	0
2010002M12Rik	chr19:34691540-34715233	0.00408645	0.0152252	0.040516
2010003K11Rik	chr19:4496787-4498583	0.0135798	0	0
2010005H15Rik	chr16:36221647-36257513	0.167329	0.144478	0.0743709
2010009K17Rik	chr2:157854232-157917533	0	0	0
2010010A06Rik	chr18:75448313-75456983	1.12083	0.26753	0
2010012O05Rik	chr19:46764395-46777872	1.84004	5.97379	8.94768
2010015L04Rik	chr4:154775077-154817219	4.54534	3.25039	1.28224
2010016I18Rik	chr3:106284903-106350679	0.0096169	0.0265444	0.0346215
2010106C02Rik	chr17:86567124-87057259	0	0	0
2010106E10Rik	chrX:109608882-109671952	0	0.0227063	0
2010107E04Rik	chr12:113199586-113205188	393.515	251.941	475.132
2010107G12Rik	chr6:34895294-34927999	0.961733	0.227376	0.280714
2010107G23Rik	chr10:61570403-61573761	3.53084	4.56221	5.71912
2010109A12Rik	chr5:93635543-93642500	0.0785497	0.340799	0.20967
2010109I03Rik	chr15:74708765-74712134	0	0	0
2010111I01Rik	chr13:63066252-63533053	17.435	8.71674	3.90845
2010204K13Rik	chrX:6988942-7000114	34.4824	6.73109	1.37909
2010300C02Rik	chr1:37668520-37776656	0.288613	0.466345	0.10913
2010308F09Rik	chrX:12811766-12824859	0.102317	0.130171	0.181273
2010310C07Rik	chr6:42299826-42330557	0	0.0370725	0
2010315B03Rik	chr9_random:202786-223677	0	0	0
2010320M18Rik	chr8:73300760-73301505	10.124	16.3588	6.90764
2200002D01Rik	chr7:30023341-30033486	16.2995	0.385415	0.239215
2200002J24Rik	chr7:31483944-31485553	0.0660347	0	0.265002
2210010C04Rik	chr6:40980266-40985508	0	0.00619576	0
2210011C24Rik	chr8:86534126-86535619	2.09726	0.473895	0.201446
2210013O21Rik	chrX:150158096-150175839	13.4524	33.686	33.9665
2210015D19Rik	chr11:5613419-5684713	2.97574	3.56355	7.04223
2210016F16Rik	chr13:58481406-58486586	7.37469	1.49722	8.30958
2210016L21Rik	chr5:115392210-115398549	38.6571	30.0856	38.139
2210018M11Rik	chr7:105739115-105805079	7.90926	16.9452	17.7063
2210019I11Rik	chr5:148040173-148086725	0	0	0.00946101
2210039B01Rik	chr12:74649469-74652973	0.141339	0.157097	0.0281887
2210404O09Rik	chr17:22016536-22046893	0.558864	2.50081	4.61639
2210407C18Rik	chr11:58421707-58426994	0	0	0
2210408F21Rik	chr6:31170350-31287394	0.0598312	0.285879	0.113785
2210408I21Rik	chr13:77274796-77752940	0.701802	2.9554	5.2495
2210409D07Rik	chr18:57693479-57890719	0	0	0
2210409E12Rik	chr11:88833951-88834328	6.74224	0.0658823	0
2210414B05Rik	chr4:3583652-3590255	0	0	0
2210416O15Rik	chr11:87911559-88025009	0.020075	0.185589	0.144206
2210417A02Rik	chr5:149553415-149554715	0.663615	0	0
2210420H20Rik	chr18:82923896-82928431	0	0	0.0282265
2300002M23Rik	chr17:35704429-35705890	0.0125089	0	0
2300003K06Rik	chr11:99698461-99699380	0	0	0
2300005B03Rik	chr15:74573268-74577117	0	0	0
2300009A05Rik	chr9:63242253-63247051	3.98595	6.15199	7.68359
2310001H17Rik	chr6:129182640-129188500	0.0256383	0.0967658	0
2310001K24Rik	chr2:163294438-163298739	0	0	0
2310002D06Rik	chr12:81608192-81618941	0	0	0.0794652
2310002F09Rik	chr7:51000835-51011306	0.0110138	0.0409137	0.00992194
2310002J15Rik	chr2:25094338-25095417	0.252316	0.0205566	0.0821261
2310002L09Rik	chr4:73585274-73596750	0	0	0
2310003H01Rik	chr11:120230875-120240060	11.7952	16.0741	11.4771
2310005A03Rik	chr2:154923526-154925815	0	0	0
2310005E17Rik	chr13:99194064-99205020	0	0	0
2310005G13Rik	chr16:57037079-57071459	0.0677146	0.0462119	0
2310007B03Rik	chr1:95047931-95057525	0.0557903	0	0.00557244
2310007L24Rik	chr11:106236139-106238428	0.0226148	0.0202803	0
2310008N11Rik	chr8:27925068-27934895	0.112331	0.293462	0.0333379
2310009A05Rik	chr9:72887524-72890582	16.1586	21.7379	15.8475
2310009B15Rik	chr1:140748555-140753431	7.41238	15.4249	4.11773
2310010J17Rik	chr7:97273345-97278446	1.62374	3.06307	0.781221
2310011J03Rik	chr10:79764564-79783293	21.7901	18.6019	8.48025
2310014L17Rik	chr7:13512764-13516421	1.16217	0.788795	1.37357
2310015A10Rik	chr12:81221532-81233831	0.816891	1.91262	0.791775
2310015B20Rik	chr10:69667414-69682459	0.0578344	0.0484404	0.0511007
2310015D24Rik	chr16:13514223-13520512	0	0	0
2310016D03Rik	chr12:31095423-31152223	0	0	0
2310020H05Rik	chr13:99846482-99857876	0	0	0
2310022A10Rik	chr7:28338308-28367117	45.0647	14.8478	12.2168
2310022B05Rik	chr8:127159655-127187269	13.0601	30.5602	29.8015
2310030A07Rik	chr1:152166546-152193901	0.396208	0.0290029	0
2310030G06Rik	chr9:50547795-50554626	5.17135	0.806094	1.84279
2310033P09Rik	chr11:59021862-59024236	28.3633	25.8196	13.195
2310034C09Rik	chr16:88759091-88760034	0	0	0
2310034G01Rik	chr19:46422690-46423478	0.543712	0.934465	0.243363
2310034O05Rik	chr5:100639710-100647068	0	0.0264361	0
2310035C23Rik	chr1:107560437-107651708	9.63167	13.1017	29.2124
2310036O22Rik	chr8:87550731-87554185	114.271	77.1583	75.2111
2310039H08Rik	chr17:46909583-46910356	8.40052	15.9222	4.20695
2310039L15Rik	chr10:94798909-94825850	0.579662	0.0269321	0
2310040G24Rik	chr6:86433369-86438221	3.08376	0.643835	2.17229
2310042E22Rik	chr16:21152731-21154017	0.0120626	0	0
2310043L19Rik	chr1:179571672-179573074	0.0538558	0.143644	0
2310043O21Rik	chr15:38479098-38524689	0	0	0
2310045N01Rik	chr8:72663611-72671159	50.3918	30.6382	30.3627
2310047M10Rik	chr11:68873276-68875078	4.85935	5.98201	10.6263
2310050C09Rik	chr3:92672280-92674127	0	0.0138236	0
2310057J18Rik	chr10:28692093-28706112	0	0	0
2310057M21Rik	chr7:138486231-138506212	8.76695	5.32367	9.48573
2310057N15Rik	chr16:88773425-88774451	0	0	0
2310061I04Rik	chr17:36029621-36034323	26.8656	13.949	15.1109
2310061J03Rik	chr16:55973380-56009025	1.33133	1.88963	0.337545
2310061N02Rik	chr16:88707415-88708207	0	0	0
2310065F04Rik	chr11:66925962-66933582	0	0	0.0323728
2310067B10Rik	chr11:115626746-115660347	18.2213	30.1373	19.5573
2310068J16Rik	chr15:99800495-99846789	0.628045	0.390633	0.141144
2310069B03Rik	chr6:82827859-82831847	0.0957558	0	0
2310069G16Rik	chr15:44503402-44637375	0.140279	0.198736	0.143657
2310079G19Rik	chr16:88627032-88627911	0	0	0
2310081J21Rik	chr13:50774538-50775593	0	0	0
2410002F23Rik	chr7:51502091-51507689	52.3815	42.1343	61.9616
2410003L11Rik	chr11:97459824-97484207	96.7061	7.18719	9.55048
2410004B18Rik	chr3:145600995-145607239	30.3601	13.6128	23.0773
2410004I01Rik	chr11:102819613-102825468	0.560804	0.254055	0.958794
2410004N09Rik	chr18:33954545-33955643	51.172	19.0254	19.83
2410004P03Rik	chr12:17011763-17018533	1.60879	0.880353	0.0953147
2410006H16Rik	chr11:62416378-62418308	310.523	133.363	95.2237
2410007B07Rik	chr3:75451362-75459653	50.1	2.30688	0.0142327
2410012E07Rik	chr14:71252739-71273761	0.294028	0.0311313	0.0406635
2410012M07Rik	chr9:98765185-98766999	6.10506	0.134101	0.5589
2410015M20Rik	chr17:56746874-56749194	74.4721	81.2396	69.8608
2410016O06Rik	chr12:85291557-85293903	17.2912	6.99938	6.12613
2410017I17Rik	chr17:36281962-36299319	1.51375	0.128294	0
2410018L13Rik	chr12:22990696-23046943	0.238306	0.984994	2.81459
2410021H03Rik	chr17:69506149-69639327	0.427377	0.0424881	0
2410076I21Rik	chr9:58430046-58589366	16.0474	0.262713	4.50435
2410088K16Rik	chr1:90651464-90652308	1.20857	0	0
2410089E03Rik	chr15:8119105-8221158	3.25843	8.34874	8.93209
2410114N07Rik	chr4:34857037-34858730	0.404734	0	0
2410124H12Rik	chr16:92478986-92497610	1.30039	0.920903	0.118616
2410127L17Rik	chr19:18745269-18779282	1.38557	0.425602	0.166757
2410131K14Rik	chr5:118695235-118713123	12.3125	11.2068	16.4953
2410137M14Rik	chr17:37114645-37118182	3.21139	0.269759	0.232358
2410141K09Rik	chr13:66519049-66542054	0.905156	0.400121	0.0272922
2500004C02Rik	chr2:153166892-153171546	1.18744	2.13194	2.73079
2510002D24Rik	chr16:18836672-18840206	8.33567	6.51087	9.11055
2510003E04Rik	chr10:62021217-62041205	26.4999	33.6071	43.5314
2510009E07Rik	chr16:21649117-21694738	0.0805761	47.9134	5.86488
2510039O18Rik	chr4:147315003-147321423	29.1964	24.1249	20.0476
2510049J12Rik	chr6:115533564-115542594	0.00554253	0.0720569	0.0898741
2610001J05Rik	chr6:13819073-13821483	19.8312	20.6803	17.5337
2610002J02Rik	chr4:154624074-154630796	16.2154	26.0849	27.3662
2610002M06Rik	chrX:104978090-105068250	1.57286	4.30693	8.63957
2610005L07Rik	chr8:19981359-20020392	2.37517	13.0549	19.3789
2610008E11Rik	chr10:78527118-78560345	0.288501	18.6448	22.6537
2610015P09Rik	chr16:43890014-43964427	5.45901	4.18542	2.31836
2610016A17Rik	chr19:25745623-25746729	0.0507548	0.9047	0
2610018G03Rik	chrX:48194612-48245027	2.6531	1.94816	0.0649071
2610020C07Rik	chr16:11203475-11254418	0.172627	0.916582	0.34681
2610020H08Rik	chr7:126937643-126992455	2.43001	6.74374	1.73053
2610027K06Rik	chr11:85166665-85645890	0.030527	0.192477	0.131944
2610028E06Rik	chr4:125565094-125599554	0.01547	0.01802	2.61465
2610028H24Rik	chr10:75911825-75978602	0.116641	0.00769221	0.0599819
2610034B18Rik	chr7:87070244-87080150	2.31686	5.14313	16.0073
2610034M16Rik	chr17:59018230-59130798	0.0227512	0.181959	0.0175824
2610035D17Rik	chr11:112905219-113063152	0.931761	3.11579	4.07954
2610035F20Rik	chr14:122869598-122874421	0.318392	7.17772	0.0124325
2610037D02Rik	chr15:96013230-96033901	5.31621	0.393314	0.499266
2610044O15Rik8	chr17:95149439-95234160	0.819144	4.36772	6.52914
2610100L16Rik	chr3:17689920-17700071	0	1.37307	20.4074
2610203C20Rik	chr9:41389421-41400570	0.0708607	90.8153	58.3964
2610203C22Rik	chr1:9538126-9621173	0.0125455	0.0918621	0
2610206C17Rik	chr7:91838149-91925059	0.0601137	0.126792	0.255009
2610207O16Rik	chr1:42763907-42770299	0	0.0451771	0.0947028
2610301B20Rik	chr4:10801644-10826570	5.49249	28.4984	13.5991
2610305D13Rik	chr4:146986044-147016617	6.94538	6.47584	1.34041
2610306M01Rik	chr6:86798400-86799434	3.04958	7.54242	9.95473
2610307P16Rik	chr13:28551902-28977291	0.305657	2.48907	3.54564
2610316D01Rik	chr3:45084360-45182182	0	1.64104	5.24132
2610318N02Rik	chr16:17113490-17125199	10.3388	2.81447	12.6157
2610507B11Rik	chr11:78075255-78104127	97.7378	70.1465	53.5803
2610507I01Rik	chr11:59011294-59015933	0.244125	0.716789	0.491726
2610524H06Rik	chr5:115271945-115273477	57.8952	31.4463	30.4238
2610528A11Rik	chr14:37915325-37923287	0.0720281	0.193237	0.279269
2610528J11Rik	chr4:118199879-118202822	11.328	0.133897	0
2700029M09Rik	chr8:63369247-63386369	45.9242	35.5336	46.4098
2700038G22Rik	chr5:23356414-23360851	4.00275	2.98637	1.63838
2700046A07Rik	chr18:62911327-62916001	0.073913	0.547757	0.0121011
2700046G09Rik	chr19:32463705-32465674	0.189992	2.05181	0.472102
2700049A03Rik	chr12:72237834-72344290	3.75962	6.41728	6.78951
2700054A10Rik	chr17:13679886-13746960	1.14075	1.0704	1.82545
2700060E02Rik	chr14:20570478-20643045	28.664	20.5805	27.8057
2700062C07Rik	chr18:24629371-24636268	16.9487	8.06444	15.58
2700069I18Rik	chr3:5177823-5415855	0.0228969	8.02398	4.42697
2700070H01Rik	chr14:63673909-63676986	0.0252731	0.0466587	0.0227432
2700081O15Rik	chr19:7492114-7557781	4.38685	25.7662	67.28
2700086A05Rik	chr6:52119060-52163596	0	0.508285	18.028
2700089E24Rik	chr6:133055256-133060917	3.09553	34.2071	36.6957
2700089I24Rik	chr19:59567625-59635294	0	0	0
2700094K13Rik	chr2:84509377-84510865	115.843	122.047	62.3779
2700097O09Rik	chr12:56146647-56181097	23.3342	8.63947	9.56039
2700099C18Rik	chr17:95149439-95234160	4.18065	11.0525	1.29247
2810001G20Rik	chr11:63892985-63896761	3.74037	9.23402	17.6624
2810002D19Rik	chr2:94246863-94251837	1.87457	3.51381	2.95935
2810004N23Rik	chr8:127363254-127386929	122.98	30.9132	16.036
2810006K23Rik	chr5:124778097-124791861	13.1351	12.6917	5.7594
2810007J24Rik	chr7:14996034-15031936	0	0	0.00616373
2810008D09Rik	chr11:116938096-116940269	21.6884	26.0618	14.411
2810013P06Rik	chr8:125566474-125568502	3.07853	6.2518	4.53842
2810021J22Rik	chr11:58680741-58697840	3.52075	4.32393	8.80305
2810025M15Rik	chr1:159065313-159350367	108.159	36.4221	30.6946
2810029C07Rik	chr12:112810527-112812613	0.770988	3.53848	4.27118
2810032G03Rik	chr12:5383307-5422938	0.0743296	3.13053	1.76996
2810047C21Rik1	chr7:10034292-10041283	0.0180564	0.0332937	0.0324904
2810049E08Rik	chr13:84030812-84068315	0	0.544923	1.04736
2810055G20Rik	chr16:77329572-77558673	0	0.481646	1.33967
2810403A07Rik	chr3:88489715-88516855	28.6507	39.8881	38.697
2810403D21Rik	chrX:106029816-106082235	0.245779	0.729126	0.8086
2810404M03Rik	chr8:42912620-43131556	0	0.0114828	0
2810405F15Rik	chr2:115900283-115901832	0	0.0712552	0.0261046
2810408A11Rik	chr11:69710859-69714488	4.30595	5.08039	5.14718
2810408I11Rik	chr1:64726442-64737233	9.11139	5.39378	0.630214
2810408M09Rik	chr2:165315611-165318814	15.1952	11.2472	12.3502
2810410L24Rik	chr11:120047963-120051170	0.0691637	4.4511	2.81613
2810417H13Rik	chr9:65676732-65756601	19.7221	30.237	5.10753
2810428I15Rik	chr8:73028194-73030638	66.4896	43.8328	45.4829
2810429I04Rik	chr13:3477548-3491644	2.54046	0.863981	1.22617
2810433D01Rik	chr11:102480820-102485730	0.115424	0.243488	0.0207501
2810442I21Rik	chr11:16834711-16851285	0.147172	0.693047	0.12083
2810442N19Rik	chr1:163917432-164408165	0	0.0832238	0.0330012
2810454H06Rik	chr6:134847978-134850803	0.0690735	0.683533	0.355652
2810459M11Rik	chr1:87942437-87952031	0.384322	3.35506	0.122993
2810468N07Rik	chr17:25707755-25711988	0.637783	0.386612	1.38209
2810471M01Rik	chr11:28581563-28593276	0	0.00860222	0.184779
2810474O19Rik	chr6:149257935-149284185	3.78974	10.112	10.0272
2900005J15Rik	chr5:24606792-24608825	0.0638114	0.124696	0.134054
2900008C10Rik	chrX:11613863-11737481	0.496276	0.527871	0.831573
2900009J06Rik	chr1:129625989-129670631	1.10967	1.51897	1.82439
2900011O08Rik	chr16:13981794-14101587	18.7475	6.55135	35.279
2900026A02Rik	chr5:113515342-113592333	6.46405	5.22452	1.05009
2900041M22Rik	chr11:117472560-117474731	4.86186	0.16791	0.832927
2900052N01Rik	chr9:46721685-46735449	0.00543469	0.0302875	0.200738
2900055J20Rik	chr18:40416615-40417341	0.178047	0.0907245	0.545908
2900056M20Rik	chrX:148729366-148762036	2.06559	3.64485	6.50114
2900057B20Rik	chr18:75979831-76308218	0	0	0.0144996
2900060B14Rik	chr1:120285634-120506039	0.239109	0.0598762	0.365396
2900076A07Rik	chr7:88668435-88676384	0.994361	3.74813	3.63639
2900079G21Rik	chr9:111967594-112251429	0.0161384	0.222623	0.38071
2900092C05Rik	chr7:13097899-13141670	0	0	0
2900092D14Rik	chr1:42757180-42760021	0.00980738	4.66918	7.10503
2900097C17Rik	chr2:156213798-156218715	20.3636	55.4152	94.6113
3000002C10Rik	chr9:109732667-109733945	0.887234	2.18212	1.37619
3010001F23Rik	chrX:148803114-148851245	0.175168	1.61981	1.71174
3010026O09Rik	chr11:49988352-50013617	18.9551	13.6118	25.2955
3010033K07Rik	chr8:111077151-111108577	0	0.103434	0
3100003L05Rik	chr7:131769183-131852449	0	0.667471	0
3110001I22Rik	chr16:13671950-13703705	11.8951	5.47658	6.7599
3110002H16Rik	chr18:12327238-12394895	25.035	9.34984	16.7373
3110007F17Rik	chrX:120217167-120256902	0.110264	2.37692	2.40566
3110009E18Rik	chr1:122017763-122084766	10.2512	8.71626	8.1624
3110009F21Rik	chr12:111389863-111396283	0	0	0.0412779
3110015C05Rik	chr13:112001676-112019639	0	0	0
3110021A11Rik	chr6:119798210-119799034	0.234327	0.363925	0.0763169
3110021N24Rik	chr4:108311863-108454509	0.00807494	0.0671335	0.145351
3110035E14Rik	chr1:9538126-9621173	0	0.923478	10.9155
3110039I08Rik	chr9:41184643-41240162	0	0.677886	1.45007
3110039M20Rik	chr12:50490638-50508333	0.0202931	0	0
3110040N11Rik	chr7:88927072-88934339	17.5919	15.0885	16.9567
3110043O21Rik	chr4:35138530-35173129	6.21888	10.8724	25.3599
3110045C21Rik	chr1:171899539-172019075	1.2228	2.78298	2.0195
3110052M02Rik	chr17:21787577-21801933	0.127054	2.90685	8.26511
3110056K07Rik	chr12:72075609-72116810	3.71797	7.51375	4.01303
3110057O12Rik	chr3:40698198-40740229	0.718468	2.2847	7.94485
3110062M04Rik	chr6:34813145-34828065	1.61194	2.16465	2.04252
3110070M22Rik	chr13:120276063-120284312	0.339926	1.02075	1.29732
3110079O15Rik	chr1:89366838-89372034	0.0532797	0	0
3110082I17Rik	chr5:139835692-139936488	51.0044	17.8888	2.98132
3110082J24Rik	chr5:30430123-30481520	0.0235258	7.20209	0.0842132
3110099E03Rik	chr2:115319248-115337937	0	0.00492636	0.0573249
3200001D21Rik	chr12:89598957-89700170	0	0.0173328	0.0617257
3300002I08Rik	chr2:150136672-150188501	0.21056	1.48827	2.28259
3300005D01Rik	chr17:5798656-5803242	0.0158399	0.0415374	0
3425401B19Rik	chr14:33472304-33498458	0.00482464	0.00450964	0
3632451O06Rik	chr14:50301693-50403042	6.0959	78.9534	23.2157
3632454L22Rik	chrX:131556960-131594875	0.0424369	0.0256417	0.146634
3830403N18Rik	chrX:53389748-53406673	0	0	0.0432825
3830406C13Rik	chr14:13116716-13135745	1.61813	4.40611	5.77474
3830408C21Rik	chr13:107812649-107823598	0.505618	2.25235	1.20679
3830417A13Rik	chrX:61426722-61431953	2.69897	0.207371	0.0809425
3930402G23Rik	chr8:10924426-10928457	0.0244624	1.98355	0.00881695
4430402I18Rik	chr19:28997553-29041291	0.133065	0.20958	0.0898671
4631405J19Rik	chr2:92815062-92886301	0.0254388	0	0
4632415L05Rik	chr3:19794870-19798984	3.95041	6.11809	6.34974
4632427E13Rik	chr7:99889215-99889969	0.143352	2.89581	0.563396
4632428C04Rik	chr16:30008752-30021516	0.0174638	0.0216105	0.07341
4632428N05Rik	chr10:59765497-60159238	0.797373	0.256867	0.0726943
4632434I11Rik	chr7:100006036-100022742	5.18609	27.2395	2.99921
4732416N19Rik	chr6:147995937-148392874	0.0389242	0.811055	0.34633
4732456N10Rik	chr15:101346118-101524736	0.0166635	0.103158	0.705532
4732471J01Rik	chr7:26161837-26351436	0.314798	0.192302	0.634607
4732490B19Rik	chr11:113064628-113070983	0.0173225	0.0535946	0.0624149
4732491K20Rik	chr17:12511718-12520116	0.282798	0.595386	1.13712
4831440E17Rik	chr5:25005614-25010291	0.0374828	0.185775	0.116999
4833403I15Rik	chr18:47009692-47065100	0.0342835	0.05187	0.0231741
4833411C07Rik	chr8:10899921-10902334	0	0	0.0470565
4833412C05Rik	chr7:74929423-74948382	0.0894172	0.0271496	0
4833417C18Rik	chr11:95720130-95722360	1.12321	0.35401	0.220839
4833418N02Rik	chr17:87674225-87682154	0.0490718	1.21953	0.353094
4833419F23Rik	chr18:4353544-4368943	0.25302	0.228347	0.0348872
4833420G17Rik	chr13:120251565-120274924	19.2546	30.9316	49.2602
4833422C13Rik	chr13:91600701-91925753	0.00799649	0.0971501	0.141916
4833423E24Rik	chr2:85324248-85359092	0.00877536	0.202364	0.00789588
4833424O15Rik	chr3:117278378-117392424	0.010082	0.799435	1.15743
4833427F10Rik	chr17:35909394-35917632	0	0	0
4833427G06Rik	chr9:50889417-50910183	0.533281	9.42906	0.0622558
4833428L15Rik	chr9:45224708-45561796	0.037129	0.0679911	0.0111212
4833439L19Rik	chr13:54605165-54666743	51.6562	58.3373	89.3931
4921501E09Rik	chr17:33201087-33205003	0	0.00648569	0.00626949
4921504A21Rik	chr5:18708185-18732373	0.0278218	0.534451	0.131875
4921504E06Rik	chr2:19384463-19475537	0	0.0066681	0
4921506M07Rik	chr12:58665101-58723096	0.0306366	0.422642	0.174493
4921507L20Rik	chr2:93820190-93850887	0	0.026701	0.03478
4921507P07Rik	chr6:50516641-50546589	0.407375	0.75011	0.700966
4921508D12Rik	chr2:132250476-132278235	0	0.0136981	0
4921509C19Rik	chr2:151296277-151301887	0.010441	0	0
4921509O07Rik	chr13:114236495-114293052	0.0109528	0	0.00493354
4921511C10Rik	chr3:79016840-79057835	0.0103437	0	0.00930167
4921511C20Rik	chrX:123928824-123930430	0	0	0
4921511H03Rik	chr5:6769029-7344378	0	0	0
4921511I17Rik	chr12:12268944-12399281	0	0.0210437	0
4921511M17Rik,Gm10057	chrX:150457322-150468372	0	0	0
4921513I03Rik	chr10:120202787-120215942	0	0.04881	0
4921515E04Rik	chr15:18007891-18299382	0.00615302	0	0
4921517D22Rik	chr13:59788762-59795462	0.00439841	0	0.00396399
4921524J17Rik	chr8:87932657-87956740	12.5291	10.2368	16.7382
4921524L21Rik	chr18:6603630-6638964	0	0	0
4921525O09Rik	chr13:52192109-52219529	0.021055	0.0117639	0.0151815
4921529L05Rik	chr6:53928684-53967377	0.00990514	0	0
4921530L21Rik	chr14:96280484-96281994	0	0.188174	0
4921531C22Rik	chr2:179711557-179713718	0.473	2.65931	1.09877
4921531P14Rik	chr18:83462183-83495276	0	0	0
4921533I20Rik	chr18:17392991-17393991	0.0659618	0	0.266321
4921534H16Rik	chr9:97344813-97933586	0	0	0.00442361
4921536K21Rik	chr11:3786090-3795129	0.364471	0.92613	1.12028
4921539E11Rik	chr4:102903050-102963468	0.0180599	0	0
4922502D21Rik	chr6:129272182-129281799	0	0	0
4922502H24Rik	chr13:102161825-102167535	0	0	0
4922502N22Rik	chr6:139264117-139271097	0	0.0126368	0.0124325
4930401C15Rik	chr10:25499119-25557243	0	0	0
4930401O10Rik	chr11:71741972-71753624	0	0	0
4930401O12Rik	chr13:31305278-31332955	0	0	0
4930402F06Rik	chr2:35231081-35252694	0	0	0
4930402F11Rik	chr7:76640979-76644575	0	0	0
4930402H24Rik	chr2:130533588-130665846	3.52029	29.0193	54.5729
4930402K13Rik	chrX:8681687-8683468	0	0	0
4930404A05Rik	chr16:52799620-52815857	0	0	0
4930404A10Rik	chr11:54184153-54240257	0	0	0
4930404H11Rik	chr12:72641593-72657120	0	0	0.336853
4930404I05Rik	chr16:90936341-91044624	0	0.0461773	0.121782
4930404N11Rik	chr10:80820314-80828565	0.0541965	0.216756	0.411715
4930405A10Rik	chr14:22838933-23913793	0	0	0
4930405A21Rik	chr2:156439432-156590099	0.514505	0.451975	0.208468
4930405D11Rik	chr11:90666004-90756466	0	0	0.026792
4930405J17Rik	chr10:19868725-20001396	0	0	0
4930405L22Rik	chr5:46318060-46323648	0	0	0
4930406D18Rik	chr3:100230327-100241677	0	0	0
4930407I10Rik	chr15:81889580-81896968	0	0.00269479	0
4930412B13Rik	chr2:117647663-117734872	0	0	0
4930412C18Rik	chr4:9697731-9750558	0.0205676	0.150274	0.315229
4930412D23Rik	chrX:124255709-124271086	0	0	0
4930412O13Rik	chr2:9802872-9811167	0.0235556	0.46145	0.0303389
4930413E15Rik	chr5:119402347-119411270	0	0	0
4930413F20Rik	chr15:34502553-34608959	0	0	0
4930413G21Rik	chr7:130112571-130113973	0.119657	0.97908	0.381425
4930413M19Rik	chr14:51123443-51140618	0	0	0
4930414L22Rik	chr6:72382792-72390609	0.172598	1.55463	1.35782
4930414N06Rik	chr19:45005608-45059040	0	0.116012	0.0588894
4930415F15Rik	chr11:11389268-11415193	0.0965789	0.151102	0.864091
4930415L06Rik	chrX:87175435-87178191	0	0	0
4930415O20Rik	chr15:98401434-98420019	0.521172	0.38918	0.0331474
4930417O13Rik	chr6:125215542-125223795	0	0	0
4930417O22Rik	chr11:101813734-101821888	0.0133262	0	0
4930419G24Rik	chr3:32848555-33042113	0	0	0
4930423M02Rik	chr4:5559474-5569431	0	0	0
4930425K10Rik	chr5:68324850-68368309	0	0	0
4930425O10Rik	chr3:138374498-138389948	0.0107325	0.00986003	0.00964993
4930426D05Rik	chr18:21708877-21814608	0.0458824	0.0845756	0.0743002
4930426L09Rik	chr2:18919945-18921431	0.0609341	0.289576	0.20093
4930427A07Rik	chr12:114394631-114403669	17.8287	8.66381	2.42392
4930428D18Rik	chrX:73638688-73643318	0.043695	0	0
4930428E07Rik	chr12:38607291-39359997	0	0	0
4930428G15Rik	chr9:115245278-115251042	0	0.019685	0.235538
4930428O21Rik	chr5:108127230-108132499	0	0.0156133	0
4930429B21Rik	chr3:32233715-32266360	3.08365	3.80772	0.949854
4930429D17Rik	chr5:103659393-103728048	0	0.0337593	0
4930429F11Rik	chr17:79874963-79877225	0	0	0
4930429F24Rik	chr9:79641447-79651042	0	0.0364067	0.0355802
4930430A15Rik	chr2:111033410-111069757	0	0	0
4930430D24Rik	chrX:35391375-35396291	0	0	0
4930430F08Rik	chr10:99950922-100051893	2.6829	4.52714	6.36064
4930430F21Rik	chr15:30968880-30973086	0	0	0.0591849
4930430J02Rik	chr9:57238876-57248171	0.0565621	0	0
4930431F12Rik	chr5:45357439-45370044	0	0.0408539	0
4930431P03Rik	chr14:45574574-45580982	0.0374017	0	0
4930432J09Rik	chr14:104376844-104426359	0	0.0205407	0
4930432K21Rik	chr8:86671936-86696496	4.96223	1.15364	0.837263
4930432M17Rik	chr3:121373680-121385900	0	0	0
4930433B08Rik	chr3:18368284-18380477	0	0	0
4930433I11Rik	chr7:48242978-48250203	0	0	0
4930433N12Rik	chr9:3190268-3199813	0.0331959	0	0.0198958
4930434J06Rik	chr14:72256515-72320245	0	0	0
4930435E12Rik	chr16:38812317-38828862	0	0.0102799	0
4930438E09Rik	chr14:67852128-68049789	0	0	0
4930440C22Rik	chr1:96694018-96699049	0	0	0
4930440I19Rik	chr2:77889233-78034587	0	0	0.0141115
4930441J16Rik	chr2:74136996-74145774	0	0	0
4930442J19Rik	chr2:151127774-151141739	0	0	0
4930442L01Rik	chr3:96633748-96674849	0	0	0
4930443O20Rik	chr2:84913770-84926618	0	0	0.0094533
4930444F02Rik	chr10:18517104-18551736	0.0568102	0.111497	0
4930444G20Rik	chr10:21786114-21787885	0	0	0
4930444M15Rik	chr14:76914364-76920662	5.23003	0.0247315	0.0402187
4930444P10Rik	chr1:16056059-16083122	0.23307	0.553711	2.94067
4930447A16Rik	chr15:37295929-37722183	0	0	0
4930447C04Rik	chr12:73982095-74018752	1.36916	0.900266	5.29279
4930447J18Rik	chr14:48518538-48563864	0	0	0
4930447K03Rik	chr13:34176023-34205141	0	0.0575345	0.0283958
4930447N08Rik	chr3:122432075-122562292	0	0	0
4930448C13Rik	chr12:15003194-15057195	0	0	0
4930448F12Rik	chr13:18176780-18192036	0	0	0
4930448H16Rik	chr5:143988670-143996427	0	0	0
4930448I06Rik	chr1:41224404-41238097	0	0	0
4930448I18Rik	chr5:50542571-50547331	0	0.0223867	0
4930448K20Rik	chr4:9843111-9844544	0	0	0
4930449E01Rik	chr14:105898004-105904845	0.0675981	0.14822	0
4930449E18Rik	chr19:57348449-57351542	0	0	0
4930449I24Rik	chr5:147313952-147328478	0	0	0
4930451C15Rik	chr16:17544557-17561340	0.0335604	0.657685	0.0181314
4930451G09Rik	chr16:4964380-4979055	0.400046	1.22156	2.08047
4930451I11Rik	chr7:133973987-133975010	0	0	0
4930452A19Rik	chr17:9943616-9968731	0	0	0
4930452B06Rik	chr14:9263685-9498804	4.46367	2.56308	1.26739
4930452G13Rik	chr14:80102726-80112737	0	0.0136208	0.0134255
4930452N14Rik	chr1:156088650-156117546	0	0	0
4930453H23Rik	chrX:20783705-20798791	0.0943383	0.0158282	0.0154345
4930453L07Rik	chr8:9144668-9149050	0	0.0193875	0.113811
4930453N24Rik	chr16:64765930-64770765	41.017	16.569	23.5731
4930455B14Rik	chr14:9498903-9505892	0	0	0
4930455C13Rik	chr10:21015784-21088695	0.11311	0.895543	1.55146
4930455D15Rik	chr18:32823295-33026074	0	0.00848729	0
4930455F16Rik	chr16:4219911-4229116	0	0	0
4930455H04Rik	chr3:116621179-116687324	0	0	0
4930455J16Rik	chr13:58842434-58863672	0	0	0
4930456L15Rik	chr4:102963563-102984437	0	0	0
4930459C07Rik	chr10:95688840-95711342	0.0130289	0	0
4930459L07Rik	chr5:58834478-58844237	0	0	0
4930461G14Rik	chr9:58302979-58317430	7.97364	0.350059	0.0205679
4930463O16Rik	chr10:83951037-83960421	0	0	0
4930465K10Rik	chr18:77952922-77954184	0.0493627	0.113	0.0110893
4930465M20Rik	chr12:108961952-108973698	0	0	0.0094533
4930467D21Rik	chr5:97821435-98017145	0.0138944	0.0129272	0.0542579
4930467E23Rik,Gm21119	chr8:19729575-19753602	4.92586e-05	4.82532e-05	4.92293e-05
4930467K11Rik	chr10:57198188-57206159	0.0767617	0.0456194	0
4930468A15Rik	chrX:73827948-73848263	0	0	0
4930469G21Rik	chr1:163072842-163100638	0	0.0158784	0.0157179
4930470H14Rik	chr17:4044657-4082995	0	0	0.00764099
4930470P17Rik	chr2:170404917-170427517	0	0	0.0098382
4930471C04Rik	chr14:64718131-64723072	0	0.0179839	0.0714949
4930471G03Rik	chr18:36177311-36356814	0	0	0
4930471M09Rik	chr6:91380453-91390848	0.0144179	0.0262921	0.0258919
4930473A02Rik	chr2:130276013-130389485	0.0216319	0.0496705	0.0486183
4930473O22Rik	chr10:97053617-97059565	0	0	0
4930474G06Rik	chr18:28718664-29156677	0	0	0.00473998
4930474H20Rik	chr14:90526697-90669567	0	0	0
4930474M22Rik	chr17:14416512-14541797	0	0	0
4930474N05Rik	chr14:36908150-36910041	0	0	0
4930474N09Rik	chr12:100399486-100401018	0.067259	0.0122895	0.0241656
4930478L05Rik	chr16:78540580-78576933	0	0	0
4930478P22Rik	chr5:35704201-35710326	0	0	0
4930479D17Rik	chr6:146605739-146613925	0	0.088399	0.13283
4930480E11Rik	chrX:75614981-75616467	0	0	0
4930480G23Rik	chr4:19906591-19932886	0	0	0
4930480K15Rik	chr17:90432983-91492142	0	0	0.00584914
4930480M12Rik	chr12:26896131-26925572	0	0.0677771	0
4930481A15Rik	chr19:5406814-5424979	0.520194	1.73941	0.636468
4930482G09Rik	chr3:152810906-152815072	0	0.0190332	0
4930483J18Rik	chr15:81021282-81023187	0.0294302	0.134089	0.171748
4930483K19Rik	chr10:75994371-76024971	0	0.0231416	0.124969
4930483O08Rik	chr7:140319933-140334140	0	0	0
4930486F22Rik	chr10:85511490-85961641	0	0	0
4930486I03Rik	chr1:20047859-20608138	0	0	0
4930486L24Rik	chr13:60943972-60965777	1.07057	0.0409452	0.0200506
4930487D11Rik	chr5:38735627-38740436	0	0	0
4930487H11Rik	chr1:62749890-62865266	0.0190589	0.0172145	0.119587
4930488B22Rik	chr1:186536375-186542868	0	0	0
4930488L21Rik	chr8:96334737-96493288	0	0.0144714	0.0775143
4930500F04Rik	chr5:150650321-150666855	0	0	0
4930500J02Rik	chr2:104399340-104411586	51.3998	3.63935	14.1371
4930500L23Rik	chr5:139999704-140017293	0	0.0437986	0.021929
4930502A04Rik	chr9:68318708-68368007	0	0.0359678	0
4930502E09Rik	chr11:84642679-84644370	0.0240543	0.0430181	0
4930502E18Rik	chrX:51028007-51041399	0.745674	0.17941	0.117522
4930503B20Rik	chr3:146304895-146314679	0.0161994	0.0147168	0.014536
4930503E14Rik	chr14:44740831-44749036	0.276661	0.0220429	0
4930503E24Rik	chr10:123906129-123961544	8.36425	5.64753	4.42372
4930503H13Rik	chrX:152974025-152974660	0	0	0
4930503L19Rik	chr18:70612793-70660719	1.5206	6.78581	8.5971
4930503O07Rik	chr1:196038380-196048953	0	0	0
4930504O13Rik	chr11:58259644-58266468	0	0	0
4930505A04Rik	chr11:30326005-30371829	0.0182469	0.0330164	0.130887
4930505G20Rik	chr14:115491436-116924414	0	0	0
4930506C21Rik	chr17:8476677-8520307	0.0170371	0.324483	0.244528
4930506M07Rik	chr19:59047847-59150559	2.18881	1.0217	13.7667
4930507D05Rik	chr10:61892125-61914101	0.156279	0.47674	0.439794
4930507D10Rik	chr11:80663882-80671802	0	0	0.0123926
4930509E16Rik	chr9:72366056-72379665	0.238389	0.0968367	0.0237937
4930509J09Rik	chr3:72870272-73398752	0	0	0
4930509K18Rik	chr4:40260264-40264752	0	0	0
4930511A02Rik	chr12:11445038-11451618	0	0	0.00674749
4930511E03Rik	chr6:94893827-94901539	0	0	0.00575339
4930511M06Rik	chr18:57693479-57890719	0.0248979	0	0.00476256
4930512B01Rik	chr12:70847834-71087989	0	0	0.00962591
4930513D17Rik	chr5:39852987-39994813	0.0130953	0.0119725	0
4930513N10Rik	chr8:98243350-98345628	1.10464	1.06405	0.336259
4930513O06Rik	chrX:135620781-135627942	0	0	0
4930515B02Rik	chr4:140428607-140433972	0	0	0
4930515G01Rik	chr5:115223741-115224992	0.299339	0.890572	0.437078
4930515G16Rik	chr6:67515227-67515693	0	0	0
4930515L03Rik	chr2:16840304-16935353	0	0	0
4930515L19Rik	chrX:43620735-43682088	0	0	0
4930517E11Rik	chr2:123915704-124493525	0	0	0.00939196
4930518P08Rik	chr13:50848761-50860617	0.0399787	0	0
4930519D14Rik	chr13:30706911-30716127	0	0	0
4930519F09Rik	chr10:28641768-28643313	1.33904	0.580663	0.549846
4930519F16Rik	chrX:100427619-100451945	1.72646	0.111743	0.0488399
4930519F24Rik	chr9:99922718-99935089	0	0	0.0321371
4930519G04Rik	chr5:115303722-115333888	0	0	0
4930519H02Rik	chr5:15369745-15389584	0	0	0
4930520O04Rik	chr9:114277441-114299830	0.205877	0.116586	0.224625
4930520P13Rik	chr13:70371699-70387000	0	0	0
4930521E06Rik	chr1:44608515-44853681	0	0.0338972	0
4930522H14Rik	chr4:109177936-109203902	0	0	0
4930522O17Rik	chr4:53259067-53263992	0	0	0
4930523C07Rik	chr1:161974510-162008717	0.0904604	0.114291	0.022358
4930523O13Rik	chr15:46267411-46327725	0	0	0
4930524B15Rik	chr11:31865632-31879651	0.517441	0.0273524	0.186328
4930524C18Rik	chr14:115231186-115260549	0	0	0
4930524N10Rik	chrX:150773767-150777935	0	0	0
4930524O05Rik	chr19:10708722-10739700	0	0	0
4930524O08Rik	chr9:89721356-89758866	0	0	0
4930525D18Rik	chr9:114250228-114273745	0	0.0162635	0
4930525G20Rik	chr13:67897530-67931922	0.0557384	0.0561783	0.230215
4930525M21Rik	chrX:35367084-35371992	0	0	0
4930526I15Rik	chr9_random:46928-56293	0	0	0
4930526L06Rik	chr19:11271306-11374374	0.627032	0.01461	0.0144275
4930527F14Rik	chr14:46163384-46182551	0.0250387	0	0
4930527G23Rik	chr18:29556369-29656070	0	0	0
4930528A17Rik	chr4:21773473-21803622	0.148681	0.237881	0.20082
4930528D03Rik	chr13:59835010-59838831	0.0378583	0.0115487	0.0226772
4930528P14Rik	chr2:115155001-115170016	0	0	0
4930529C04Rik	chr3:90875583-90879114	0	0	0.0104965
4930529K09Rik	chr14:86645776-86661849	0	0.0281901	0
4930529L06Rik	chr16:84680033-84685392	0	0	0
4930529M08Rik	chr2:145760519-145789962	0.39308	0.317834	0.327707
4930532M18Rik	chr1:156088650-156117546	0	0	0
4930533B01Rik	chr2:113167892-113556924	0	0.0144525	0
4930533P14Rik	chr1:98508633-98559150	0	0	0
4930538K18Rik	chr4:118877659-118890822	0.0600793	0.202682	0.801494
4930539C22Rik	chr3:134067106-134086599	0	0	0
4930539E08Rik	chr17:29033339-29052269	2.37686	0.131672	0.0768289
4930539J05Rik	chr3:135099186-135101629	0.0465281	0.836067	0.412879
4930539M17Rik	chr3:9061963-9071076	0.286821	0	0
4930539N22Rik	chr3:13471654-14182287	0	0	0.0269445
4930540M03Rik	chr9:15364307-15445664	0	0	0
4930542C21Rik	chr16:38017408-38054612	0	0	0
4930542D17Rik	chr16:50589971-50654279	0.0112592	0	0.0101215
4930543E12Rik	chr7:120243749-120285529	0.0426098	0	0
4930544D05Rik	chr11:70428384-70432696	0	0.0262869	0.0530935
4930544G11Rik	chr6:65902564-65904008	0	0	0
4930544M13Rik	chr13:115397435-115488030	0	0	0
4930545E07Rik	chr18:17727254-17739499	0	0	0
4930545H06Rik	chr10:67781812-67783890	0	0	0
4930545L23Rik	chr2:134611899-135300994	0	0.0156883	0.00507382
4930546C10Rik	chr18:69049140-69111182	0	0.00567173	0
4930546K05Rik	chr9:41990320-42017314	0.0387216	0	0.0139616
4930547E08Rik	chr2:103644608-103650779	0	0	0
4930547E14Rik	chr16:59613146-60605357	0	0	0
4930548G14Rik	chr15:46454850-46471404	0	0	0
4930548H24Rik	chr5:31788231-31790635	0.0319574	0.195761	0.124517
4930548J01Rik	chr17:4119445-4122102	0	0.02247	0
4930548K13Rik	chr4:26562966-26632596	0	0	0
4930549C01Rik	chr4:136166351-136169128	0.0286066	0	0
4930549G23Rik	chr18:67934529-67959597	0.0357754	0.062512	0.0637443
4930550C14Rik	chr9:53213390-53240908	0.8851	0.219846	0.159051
4930550L24Rik	chrX:56164637-56173481	0.123621	0.0262748	0.0513235
4930552N02Rik	chr4:52827475-52841141	0	0	0
4930552P12Rik	chr19:55715078-55776694	0.039531	0.0104861	0.00508718
4930553E22Rik	chr16:84371387-84375750	0	0	0
4930554C24Rik	chr9:84668004-84677958	0	0	0
4930555B11Rik	chr2:57034241-57040668	0	0	0.00880724
4930555G01Rik	chr14:5153653-5162268	0	0	0
4930556C24Rik	chr16:85819455-85827017	0.0749023	0.0169248	0
4930556G01Rik	chr4:30591745-30782894	0.0383453	0.0519397	0
4930556J02Rik	chr14:62111524-62119219	0	0	0
4930556M19Rik	chr15:10644590-10719878	1.70341	2.42381	0.13511
4930556N09Rik	chr10:96498401-96523693	0	0	0
4930557A04Rik	chrX:9426828-9427378	0	0	0
4930557J02Rik	chr5:34349827-34512175	0	0	0
4930558C23Rik	chr3:95190379-95206763	1.60248	0.134071	0
4930558G05Rik	chrX:125586059-125601682	0	0	0
4930558J18Rik	chr1:57416065-57434388	1.41033	0.967882	0.0947621
4930558K02Rik	chr1:163872219-163909767	0	0.0152946	0.0607122
4930562C15Rik	chr16:4835415-4867691	0	0	0.00321023
4930562F07Rik	chr1:161974510-162008717	0	0	0
4930563D23Rik	chr16:92319007-92321686	0.00522686	0	0
4930563E18Rik	chr18:10706857-10711830	0	0	0
4930563E22Rik	chr11:72025225-72031952	0.311637	1.31185	1.28083
4930563F08Rik	chr5:131913551-133018213	0	0	0
4930563M20Rik	chr8:119305611-119325312	0	0	0
4930564B18Rik	chr14:76042065-76066944	0	0	0.0177642
4930564C03Rik	chr17:44632935-45256233	0	0	0
4930564D02Rik	chr3:104869761-104881724	0	0	0
4930565D16Rik	chr3:84153297-84183843	0	0	0
4930565N06Rik	chr16:36880604-36933171	0	0.0108636	0.0421774
4930567H12Rik	chr8:128108537-128140570	0	0	0
4930567H17Rik	chrX:67647075-67647915	0	0	0
4930567J20Rik	chr16:71250148-71267421	0	0	0.0235307
4930567K20Rik	chr10:10405856-10802129	0	0	0
4930568D16Rik	chr2:35209737-35223249	0	0	0
4930568E12Rik	chr9:13091266-13105855	0	0	0
4930568G15Rik	chr1:166996747-167022061	0	0	0.0296669
4930570G19Rik	chr3:156209716-156224710	0.0256435	3.07159	0.793192
4930571K23Rik	chr7:132512374-132514527	0	0	0
4930571O06Rik	chr8:116041181-116074708	0	0	0
4930572K03Rik	chr5:127650934-127664726	0	0	0
4930572O03Rik	chr5:15158105-15162877	0	0	0
4930572O13Rik	chr14:25959280-25962727	0	0	0
4930573O16Rik	chr2:51992166-52194318	0	0	0
4930577N17Rik	chr3:51056641-51144566	0.207211	0.590474	0.129689
4930578C19Rik	chrX:17995552-18038400	0	0	0
4930578E11Rik	chr18:29556369-29656070	0	0	0
4930578I06Rik	chr14:64589958-64606617	0	0	0
4930578M01Rik	chr15:98816395-98819712	0.16853	5.39902	0.738636
4930578N18Rik	chr16:76122857-76156331	0	0	0
4930579F01Rik	chr3:137827098-137849677	0	0.0238048	0
4930579G18Rik	chr14:55260997-55309579	0.113965	0.0762036	0.111799
4930579G24Rik	chr3:79433000-79436741	13.7954	8.21388	1.94528
4930579K19Rik	chr9:98462878-98464030	0.220776	0.617266	0.309816
4930581F22Rik	chr9:34854163-34983572	0.053016	1.03312	0.583653
4930583K01Rik	chr7:125387420-125389065	0	0.0175142	0.104348
4930583P06Rik	chr2:123915704-124493525	0	0	0
4930584F24Rik	chr5:26786609-26819854	0	0	0
4930590J08Rik	chr6:91854226-91900719	0.0364304	0.0678713	0.0547277
4930590L20Rik	chr1:142142833-142552979	0	0	0
4930591A17Rik	chr2:179149640-179151585	0.974611	0	0
4930592A05Rik	chr15:33012883-33583191	0	0	0.0146906
4930592I03Rik	chr18:83080270-83174706	0	0	0.0150451
4930593A02Rik	chr3:58496510-58592446	0	0	0
4930593C16Rik	chr9:120833572-120839920	0	0.0930451	0
4930594C11Rik	chr1:37496184-37597861	1.82524	0.871877	0.799438
4930595M18Rik	chrX:78664913-78703461	0	0	0
4930596D02Rik	chr14:36622671-36625164	0	0	0
4930596I21Rik	chr1:140860285-141072619	0.0537251	0	0.0475453
4930597G03Rik	chr14:51937009-51965164	0	0	0
4930598F16Rik	chr1:97597760-97613095	0	0	0
4930599N23Rik	chr6:39068471-39156772	0.0974631	0.0703632	0.139759
4931402G19Rik	chr2:120181044-120330655	0	0	0
4931403E22Rik	chr19:26679649-26898397	0	0.127277	0.0513311
4931403G20Rik	chr12:70847834-71087989	0	0	0
4931406B18Rik	chr7:50747413-50761308	0.00685403	0	0
4931406C07Rik	chr9:15087780-15162232	9.53554	21.5088	16.8362
4931406H21Rik	chr14:26278670-26486233	0.00353254	0.52048	0.296174
4931406P16Rik	chr7:35021732-35070628	21.5751	11.9368	15.307
4931408C20Rik	chr1:26738645-26744305	0.0187561	0.026258	0.0084558
4931408D14Rik	chr19:37332918-37338585	0.0226585	0.0379544	0.130688
4931409K22Rik	chr5:24049251-24061287	0.0314762	0.0146236	0.037581
4931412M21	chr12:10453193-10538109	0	0	0
4931414P19Rik	chr14:55202499-55224745	7.60856	3.91213	3.99518
4931417E11Rik	chr6:73386958-73421015	0.0146983	0	0.0131963
4931419H13Rik	chr3:54859163-54887924	0	0.0154912	0
4931420L22Rik	chr16:71131320-71139274	0	0	0
4931423N10Rik	chr2:23062995-23122649	0.0634041	0.0585881	0.0499341
4931428F04Rik	chr8:107800346-107813428	5.81209	19.1709	72.9542
4931428L18Rik	chr1:31197922-31279501	0.706326	0.0134089	0
4931429I11Rik	chr9:40702931-40772195	0.0135382	0.176384	0.309081
4931429L15Rik	chr9:46111443-46128069	0	0	0.0764342
4931429P17Rik	chr13:48055698-48113977	0	0	0
4931430N09Rik	chr6:118537257-119171632	0	0	0.00596413
4931431B13Rik	chr7:135317459-135349880	0	0	0
4931431C16Rik	chr5:35923875-35956450	0.0306626	0.0379995	0.018418
4931431F19Rik	chr7:111276426-111278337	0	0	0
4931440F15Rik	chr11:29592897-29926033	0.298785	0.0274313	0.0910292
4931440J10Rik	chr14:63282503-63448963	0	0.0865662	0
4931440L10Rik	chr1:136437517-136446259	0.863308	0.114636	0.0280395
4931440P22Rik	chr3:65331406-65359440	0.180395	0.268203	0.056477
4932411E22Rik	chr11:89251536-89280262	0	0.161188	0.0284166
4932411N23Rik	chrX:123346993-123350397	0	0	0
4932412D23Rik	chr16:42725814-42875875	0.0033079	0.00308614	0.0178944
4932413F04Rik	chr9:103385265-103664167	0	0	0
4932414J04Rik	chr11:21394732-21411183	0	0	0
4932414N04Rik	chr2:68495940-68586522	0	0.00349952	0.00338447
4932415M13Rik	chr17:53855833-53873168	0.00452066	0.0546902	0.00407399
4932416H05Rik	chr2:129624104-129658021	0.54614	2.62476	1.06102
4932416K20Rik	chr8:107319136-107322692	0	0	0
4932418E24Rik	chr2:26127166-26150077	0.136118	0.220713	0.102888
4932429P05Rik	chrX:86997606-87000830	0	0	0
4932435O22Rik	chr11:114274718-114310174	0	0.263368	0.0182025
4932438A13Rik	chr3:36762027-36951955	1.05742	9.10833	14.6499
4932438H23Rik	chr16:91054179-91069390	0	0.840267	0.0313476
4932441J04Rik	chr5:57961322-58109158	0	0.498985	2.32011
4932443I19Rik	chr8:13705888-13743066	0	0.657812	0.0615946
4932702P03Rik	chr13:24997468-25030918	0	0.170287	0.784936
4933400A11Rik	chrX:166123130-166428729	0.0381971	0	0
4933400B14Rik	chr17:89719566-89726673	0	0	0
4933400C23Rik	chr9:92613553-92690549	0	0	0
4933400F21Rik	chr1:91351385-91791857	0	0.00353229	0.0102491
4933400L20Rik	chr8:106127698-106204282	0	0.0358078	0.0177915
4933401B06Rik	chrX:104737920-104739139	0	0	0
4933401D09Rik	chr17:15768751-15778066	0	0	0
4933401H06Rik	chr3:135488242-135551536	0	0	0
4933402C06Rik	chr7:47930106-47946630	0	0	0
4933402D24Rik	chr1:63801482-63815841	0	0.1159	0.0753182
4933402E13Rik	chrX:59536673-59545253	3.22626	0.0416868	0.0473395
4933402J07Rik	chr8:90087805-90113096	0	0.0145571	0
4933402J10Rik	chr5:60354357-60377241	0	0	0
4933402J15Rik	chr14:74755333-74769548	0	0	0
4933402N03Rik	chr7:138281860-138289797	0	0	0
4933402N22Rik	chr5:11918042-11922804	0	0	0
4933402P03Rik	chr11:69630067-69631942	0	0	0.0994918
4933403O08Rik	chrX:109352657-109357461	0	0.928371	0.115636
4933404G15Rik	chr16:16707779-16718214	0	0	0.00848508
4933404K08Rik	chr13:23370218-23374136	0	0.0291985	0.00952316
4933404O12Rik	chr5:137395015-137412979	17.2927	4.20976	3.85898
4933405D12Rik	chr3:122585509-122627034	0.164379	0.210221	0.189136
4933405E24Rik	chr11:53991273-54026790	0	0	0
4933405L10Rik	chr8:108232202-108234068	0.170716	0.0778588	0.114973
4933405O20Rik	chr7:57230719-58118659	0	0.105402	0.0309865
4933406C10Rik	chr12:33604248-33638654	0.0272955	0.343869	0.261941
4933406D12Rik	chr2:146368666-146371844	0	0	0
4933406F09Rik	chr14:8244986-8255199	0	0	0
4933406G16Rik	chr11:18965277-18975743	0	0.0296285	0.019332
4933406I18Rik	chr7:121458992-121558675	0	0.0651698	0.168604
4933406J08Rik	chr2:122012007-122032129	0.50302	0.0188878	0.104053
4933406J10Rik	chr7:89797123-89926362	0.0336283	0	0
4933406K04Rik	chr12:107923816-107954534	0	0	0
4933406M09Rik	chr1:136282516-136287560	0.0663509	0.00765804	0
4933407E24Rik	chr4:124246421-124252781	0	0	0.0139999
4933407G14Rik	chr10:74912254-74925849	0	0	0
4933407I05Rik	chr9:51722533-51735108	0	0	0
4933407K13Rik	chrX:72970796-73010038	0.468303	2.25692	1.43882
4933407L21Rik	chr1:87825057-87828331	0	6.23649	0.186687
4933408B17Rik	chr18:34739499-34757122	0.0840099	1.82044	0.535079
4933408J17Rik	chr10:93003376-93067990	0.00784326	0.0144975	0.0141192
4933408N05Rik	chr8:116729539-116897970	0.00943941	0.0173903	0.0339652
4933409G03Rik	chr2:68420469-68454520	0	0	0
4933409K07Rik	chrUn_random:588638-612480	0	0	0
4933411E08Rik	chr10:117362514-117385363	0	0.00799273	0.0155901
4933411G06Rik	chr10:51475979-51477000	0	0	0
4933411G11Rik	chr5:143942695-143966747	0.0265306	0	0
4933411K16Rik	chr19:42120340-42145429	0.206856	0.0499944	0.900531
4933411K20Rik	chr8:47254909-47280944	1.23343	9.23161	8.9729
4933412E12Rik	chr10:116387617-116400335	1.156	0.971067	1.16406
4933412E24Rik	chr15:59846420-59848173	0	0	0
4933412O06Rik	chr13:15873496-15894463	0	0	0
4933413G19Rik	chr6:128313011-128335162	0.0147489	0.295653	0.0529661
4933413J09Rik	chr14:27177032-27219942	0.267831	0.0151203	0.00731543
4933413L06Rik	chr13:118391126-118769835	0	0	0
4933415F23Rik	chr1:23107312-23109092	0	0.0228293	0
4933416C03Rik	chr10:115455418-115711985	0.12007	0	0.0739866
4933416E03Rik	chr2:159773076-159807025	0	0	0
4933416I08Rik	chrX:50989667-50994509	5.97381e-05	0	6.44472e-05
4933416M06Rik	chr13:102024273-102063351	0	0	0.0108506
4933416M07Rik	chr8:28249244-28285118	0.642843	0.100118	0.133426
4933417A18Rik	chr13:35016277-35055678	0	0.0141975	0
4933417D19Rik	chr8:125756157-125778075	0.0892123	0.373128	0.652681
4933417E11Rik	chr1:72005571-72051769	0	0.0268477	0
4933417G07Rik	chr3:55429119-55987623	0.173594	0.0944012	0.217983
4933417O13Rik	chr7:150293158-150612947	0.00984443	0	0.0265629
4933421I07Rik	chr7:49700831-49703450	0	0.0307089	0
4933421O10Rik	chr4:33114113-33118298	0.198259	1.37998	0.922396
4933422A05Rik	chr9:35088689-35093008	0.0565937	0.0207721	0.0610488
4933422H20Rik	chr11:115301858-115309582	0.195225	0.00694431	0.047315
4933424G05Rik	chr18:15127193-15309955	0	0	0
4933424G06Rik	chr1:36771382-36814805	0	0.155217	0.203724
4933425B07Rik	chr14:47222480-47257098	0	0.0209051	0.047481
4933425L06Rik	chr13:105872201-105911862	0	0.0122968	0
4933426M11Rik	chr12:81891518-81981820	39.3656	36.3208	26.3031
4933427D06Rik	chr6:89046108-89060031	0.674499	0.0447573	1.1864
4933427D14Rik	chr11:71967598-72016873	5.83485	15.6693	18.818
4933427E11Rik	chr15:74532841-74540804	0.0776227	0.14198	0.0581133
4933427E13Rik	chr11:25226106-25267137	0	0.00929083	0
4933427G17Rik	chr7:128126022-128158301	0.00773001	0.142915	0.0278319
4933427I22Rik	chr4:139482025-139499434	0	0	0.0199643
4933428C19Rik	chr4:40429872-40472581	0	0	0
4933428G20Rik	chr11:97311473-97363714	0.0640209	0.196079	0.201475
4933429K18Rik	chr19:45801044-45805048	0	0.0146989	0.0145178
4933429O19Rik	chr14:49498547-49506787	0	0.151387	0
4933430H16Rik	chr7:90086447-90119901	0	0	0
4933430I17Rik	chr4:62186402-62209027	0.468816	0.607632	0.784616
4933430M04Rik	chr11:24381908-24469951	0.0246071	0	0.0220123
4933430N04Rik	chr8:9125411-9132288	0	0	0
4933431E20Rik	chr3:107680147-107701603	0.554947	1.48646	5.73779
4933431G14Rik	chr6:72047601-72104564	0	0.0163536	0.00797734
4933432G23Rik	chr9:118338956-118346166	0	0	0
4933432I03Rik	chr14:103386628-103433020	0	0.0139192	0.0411821
4933432I09Rik	chr16:18209778-18213956	0	0.0643517	0.0808303
4933432K03Rik	chr7:128730899-128733350	0	0	0
4933433C11Rik	chr2:25068078-25070150	0.371911	0.0683502	0.0382182
4933433F19Rik	chr8:31678866-31686045	0	0	0
4933433G08Rik	chr9:60950818-60953193	0	0.0292231	0
4933433G15Rik	chr9:75257990-75263344	0.11027	0.088089	0
4933433G19Rik	chr13:67013033-67133341	0	0	0
4933433H22Rik	chr17:84477999-84489215	0	0	0
4933434E20Rik	chr3:89802681-89872269	10.4627	17.1703	26.7463
4933434I20Rik	chr8:85872370-85903301	0.0359851	0	0
4933436E23Rik	chr1:141276028-141299429	0	0.0131604	0.0907228
4933436H12Rik	chr7:75562309-75571019	0	0	0
4933436I01Rik	chrX:65173038-65174625	0	0	0
4933438B17Rik	chr5:127511158-127568899	0	0	0.0122487
4933438K21Rik	chr4:146437474-146442545	0	0	0
4933439C10Rik	chr11:59299022-59324569	1.3111	7.20708	8.78476
4933439K11Rik	chr1:174451260-174480937	0.142732	0.630032	0.159998
4933440J02Rik	chr10:111023774-111031329	0	0	0
4933440M02Rik	chr7:132475295-132493300	0	0.0162857	0.0556101
5031410I06Rik	chr5:26344960-26431854	0.00471302	0.0131526	0
5031414D18Rik	chr14:75415833-75452339	0.0317225	0.0884218	0.00476334
5031425E22Rik	chr5:22937625-22940171	0.933867	9.23689	4.02223
5031425F14Rik	chr2:166272950-166284270	0	0.00836959	0
5031426D15Rik	chr2:6460743-7317825	0	0.00831181	0.00199897
5031434C07Rik	chr6:112223751-112280417	0	0	0.0122754
5031434O11Rik	chr3:51319239-51371038	0	0.713846	0.415957
5031439G07Rik	chr15:84776149-84818401	8.39352	20.046	50.9192
5033403H07Rik	chr5:53364250-53383531	0	0	0
5033404E19Rik	chr1:187321184-187321893	3.02692	0.773175	0
5033406O09Rik	chr12:113180201-113182693	0.877492	0.0314503	0
5133400J02Rik	chr11:51003334-51033920	2.67323	0.227383	1.11011
5330411J11Rik	chr2:59220549-59224739	0.0722254	0	0
5330413P13Rik	chr2:131645741-131673392	0.0339092	0.221239	0.220764
5330417C22Rik	chr3:108260986-108339440	0.206889	0.204246	1.15613
5330426P16Rik	chr16:50726863-50732886	1.41046	4.48962	2.50259
5330434G04Rik	chrX:102568332-102587093	0.0119403	1.6538	3.12836
5330439B14Rik	chr6:142536381-142650794	0	0	0
5430401F13Rik	chr6:131493779-131503775	0	0	0
5430402E10Rik	chrX:75233629-75238906	0	0	0
5430402O13Rik	chr6:50516641-50546589	0.0163436	0.524906	0.112153
5430403N17Rik	chr8:36927138-36946011	0.181805	0.24047	0.00992619
5430405H02Rik	chr2:156665742-156688681	0.730456	3.2026	3.7997
5430416N02Rik	chr5:100849860-100858554	22.6117	13.6853	15.2795
5430416O09Rik	chr4:43742905-43747406	0.00332416	0.00310121	0.00299704
5430417L22Rik	chr2:118571497-118574543	1.19609	7.16056	9.67648
5430419D17Rik	chr7:138317915-138394459	0.0094922	0	0
5430421F17Rik	chr8:26413121-26416742	0.0185836	0.0229784	0
5430421N21Rik	chr15:101315560-101321943	0	0.0386087	0
5430425K12Rik	chr13:81079663-81087858	0	0	0
5430427M07Rik	chr12:92236931-92786285	0	0	0
5430427O19Rik	chrX:83115611-83136838	0	0	0
5430428K19Rik	chrX:5977262-6210835	0	0	0
5430434I15Rik	chr3:38102072-38107041	0	0	0
5430435G22Rik	chr1:133585271-133610041	0.117202	0.171015	0.00502764
5430437J10Rik	chr15:5446317-5544983	0	0	0
5430440P10Rik	chr14:105826775-105836933	0.0323172	0.0293621	0.0434989
5530400C23Rik	chr6:133242233-133245808	0	0	0
5530401A14Rik	chr11:80693664-81781898	0	0.0293653	0
5530601H04Rik	chrX:102236192-102265463	0.680632	2.16971	2.13432
5730403I07Rik	chr9:77214218-77247223	0.0425879	0.0459907	0.0255623
5730405O15Rik	chrX:12619140-12622421	0.289317	0.679113	0.777943
5730408K05Rik	chr19:8958367-8965249	24.3207	4.56913	1.79221
5730409E04Rik	chr4:126287097-126291615	3.99119	0.558924	6.27752
5730412P04Rik	chrX:132639141-132649959	0	0.0213945	0
5730416F02Rik	chrX:106196823-106197635	0.478168	0.0390516	0.0194634
5730420D15Rik	chr10:94880008-94891274	0.356463	0.0500702	0
5730422E09Rik	chr5:149931140-149993612	0.0257975	0.182503	0.0851163
5730435O14Rik	chr10:41258654-41307559	0	0	0
5730455P16Rik	chr11:80173993-80191517	3.41222	14.2549	18.0744
5730457N03Rik	chr6:52258382-52268372	0.061974	0.217272	0.554159
5730460C07Rik	chr3:153452268-153455051	0.00796481	0.0147185	0
5730480H06Rik	chr5:48780741-49676898	0.169712	1.97365	1.25993
5730488B01Rik	chr4:44544377-44723312	0	0.0171036	0.121801
5730507C01Rik	chr12:18521315-18542060	0.645362	0.753017	1.65171
5730508B09Rik	chr3:127572605-127599241	1.80342	0.942215	2.72625
5730522E02Rik	chr11:25516845-26110576	0.0395596	0.291254	0.996246
5730559C18Rik	chr1:138110098-138130857	12.3968	5.90854	1.48456
5830403L16Rik	chr1:155696671-155698325	0	0.0165328	0
5830411N06Rik	chr7:147433199-147485690	0	0	0
5830415F09Rik	chr4:46389846-46402295	17.0365	2.81371	4.81424
5830416I19Rik	chr5:64436211-64441465	0.00533317	0	0.00480478
5830416P10Rik	chr19:53515701-53539286	0.354707	0.0165732	0.00228496
5830417I10Rik	chr3:88580978-88636409	6.45884	3.24828	2.63879
5830418K08Rik	chr9:15087780-15162232	2.19406	10.4859	9.43921
5830418P13Rik	chr9:103325907-103382658	1.35236	0.577918	0.0295587
5830428M24Rik	chr12:70565773-70576537	0	0.0143922	0.0142048
5830432E09Rik	chr7:142729506-142877977	0	0	0
5830444B04Rik	chr4:154775077-154817219	0.389792	0.236681	0.452465
5830454E08Rik	chr9:120486447-120487190	0.590571	1.01104	0.858478
5830473C10Rik	chr5:90990234-91026932	0.0508811	0.00589614	0.0286391
5930403L14Rik	chr4:153690233-154010982	0.0941976	2.75831	0.150795
5930412G12Rik	chr5:129085004-129106562	0.176477	6.31041	4.04288
5930430L01Rik	chr5:149801631-149806791	0.265699	0.930455	1.43868
5930438M14Rik	chr13:102002081-102017506	0.0115848	0.0268808	0.0991348
6030407O03Rik	chr1:73664954-73911040	0	0.067593	0.00731797
6030408B16Rik	chr15:101123642-101127857	0.0147163	0.027229	0.0662417
6030419C18Rik	chr9:58336409-58347549	2.58556	6.96857	9.09572
6030440G07Rik	chr12:112232607-112252082	0	0	0
6030443J06Rik	chr5:22056230-22063989	0.072021	0.637106	0.183521
6030458C11Rik	chr15:12737931-12754412	26.9205	20.9653	17.8152
6030466F02Rik	chr8:126257857-126263841	0	0.00973283	0.00952316
6030468B19Rik	chr11:117658973-117668622	0	0.0136516	0
6030469F06Rik	chr12:31853726-31870787	0	0	0
6030498E09Rik	chrX:36125956-36315865	0	0.0609508	0
6230400D17Rik	chr14:21521233-21523647	0.148169	0.323974	0.212836
6330403A02Rik	chr1:182362503-182413635	0.0223057	0.202971	0.395089
6330403K07Rik	chr11:70845442-70847119	4.41297	115.652	155.883
6330407A03Rik	chr4:3605267-3718759	0	0	0
6330408A02Rik	chr7:13844315-13896776	2.042	5.94687	5.72154
6330409D20Rik	chr2:32576574-32610527	0.0716073	0.692218	3.47215
6330410L21Rik	chr3:129380492-129466800	0.214835	0.00985296	0.0158754
6330415B21Rik	chr6:76831630-77929661	0	0.0953631	0.347444
6330416G13Rik	chr4:63221393-63247387	2.95097	1.24	1.95348
6330418K02Rik	chr5:138700885-138713982	1.53151	3.68391	4.41923
6330419J24Rik	chrX:53627762-53631647	2.95095	2.11115	4.44317
6330549D23Rik	chr3:96405055-96433742	5.11541	4.6464	5.77715
6430411K18Rik	chr12:110828378-110833613	0.563659	0.742844	0.728255
6430503K07Rik	chr2:147003281-147157417	0.0778362	0.033794	0.0346331
6430531B16Rik	chr7:147158201-147164654	1.12065	0.162241	0.13502
6430548M08Rik	chr8:122638051-122689207	0.274849	14.5351	15.5287
6430550D23Rik	chr2:155826178-155833713	0.0777886	0.740557	0.844942
6430562O15Rik	chr13:100114740-100185516	0.0599534	0.205498	0.863183
6430571L13Rik	chr9:107242970-107252014	0.231488	0.691004	2.00595
6430573F11Rik	chr8:37552244-37576067	0.48057	1.36897	0.136967
6430584L05Rik	chr6:55346880-55362279	0	0.23266	0.0276629
6430706D22Rik	chr1:90123594-90174154	23.1814	16.8033	4.62288
6430710C18Rik	chr2:72583902-72651774	0.0753492	0.053207	0.823989
6530402F18Rik	chr2:29050340-29108513	0.0536513	1.88736	11.2444
6530411M01Rik	chr17:9340583-9360887	0	0.317898	0.451024
6720416L17Rik	chr2:74586478-74600953	0.046028	0.368494	0.642649
6720468P15Rik	chr19:57583053-57587278	0.045881	0.105218	0.22678
6720483E21Rik	chr1:20878730-20880554	0.0571584	0.299748	0.269458
6720489N17Rik	chr13:62704374-62725542	0.170097	3.62976	3.84549
6820408C15Rik	chr2:152241322-152270066	0.194245	0.977641	0.10384
6820431F20Rik	chr8:19981359-20020392	0.839546	3.5818	7.80021
7420426K07Rik	chr9:98803537-98805041	0.0200264	0	0
7420461P10Rik	chr1:164569280-164588350	0	0.0441187	0.0441923
7420700N18Rik	chr8:32478220-32492910	0	0.0154435	0
7420701I03Rik	chr12:11054618-11085547	0	0	0
7530416G11Rik	chr15:85323165-85333657	0	0	0.0122746
7630403G23Rik	chr9:33849955-33866604	0	0.0135901	0.0133945
8030411F24Rik	chr2:148607744-148611672	0.135196	0	0
8030423F21Rik	chr5:52998788-53010250	0.0048869	0	0.0528414
8030423J24Rik	chr13:71021825-71023381	0	0	0
8030442B05Rik	chr2:11259992-11320127	0	0	0
8030443G20Rik	chr4:108551674-108644682	0	0	0
8030462N17Rik	chr18:77872019-77952749	21.7573	7.55859	5.56024
8430408G22Rik	chr6:116583025-116623854	0.0468853	0.0537324	0.021128
8430419L09Rik	chr6:135148004-135186258	5.04187	13.8646	31.827
8430422H06Rik	chr18:14390814-14437051	0	0	0
8430423G03Rik	chr5:149761825-149763234	0.0307274	0.135568	0
8430426J06Rik	chr15:81073083-81082292	0.0213366	0.0191834	0.0191096
8430427H17Rik	chr2:153233196-153355707	1.33636	9.30733	40.3489
8430429K09Rik	chr11:3315975-3379834	2.82481	8.16884	7.85783
8430431K14Rik	chr19:30638976-31839523	0	0.058987	0.0219839
8430436N08Rik	chr4:7487834-7500948	0	0.150337	0
8430437L04Rik	chr2:72541566-72567525	0	0	0
9030025P20Rik	chr17:15115827-15128541	0.879496	2.73221	1.73617
9030204H09Rik	chr2:35606745-35835144	0.029732	0	0
9030404E10Rik	chr16:30021927-30039565	0.0390077	0.01189	0
9030612E09Rik	chr10:42894504-42896371	0.0312206	0.714194	0.576084
9030617O03Rik	chr12:102017332-102110820	4.54455	25.0661	0.277166
9030619P08Rik	chr15:75258035-75262259	0.0201974	0.0182009	0.0180968
9030624G23Rik	chr12:24728066-24782134	0.439337	0.535384	0.8083
9030624J02Rik	chr7:125883784-125985005	29.2177	32.7309	38.4745
9030625G05Rik	chr18:75132417-75141201	0.0155523	4.49894	0.181463
9130008F23Rik	chr17:41012430-41017507	1.53798	0.171981	0.0417869
9130011E15Rik	chr19:45892633-46072978	24.1873	10.8323	13.1264
9130015A21Rik	chr12:36356962-36379790	0	0.102278	0.347144
9130015L21Rik	chr2:159842388-159866356	0	0	0
9130019O22Rik	chr7:134525773-134530680	2.19577	1.11394	1.5488
9130019P16Rik	chr6:53989925-54380215	0.0180745	0.0196854	0.0162977
9130023H24Rik	chr7:135377964-135388614	1.60215	4.50792	3.67088
9130024F11Rik	chr1:57028312-57032040	0.0251647	0.162132	0.811814
9130204L05Rik	chr3:90892058-90894727	0	0	0
9130209A04Rik	chr18:47612321-47630522	0	0	0
9130221F21Rik	chr6:71963889-71992522	0	0	0
9130221H12Rik	chr7:26013277-26022870	5.77677	5.41665	6.57809
9130227L01Rik	chr1:55988084-56028942	0	0	0
9130230L23Rik	chr5:66379166-66395524	0.0520961	0	0
9130401M01Rik	chr15:57853826-57865849	94.5404	29.4502	14.2041
9130409I23Rik	chr1:182981367-182990798	0.0153217	0.00708285	0
9230009I02Rik	chr11:50898588-50905337	0	0.0126236	0.0124192
9230102K24Rik	chr10:110037705-110053017	0	0	0.0213419
9230102O04Rik	chr2:9802872-9811167	0	0.222218	0.0667974
9230104L09Rik	chr2:148672449-148676670	0	0.0260038	0.0524927
9230105E05Rik	chr10:119798330-119913991	0.0443235	0.0293517	0.245206
9230110C19Rik	chr9:8021671-8042823	3.11103	15.1336	10.1239
9230110F15Rik	chr9:35645913-35651735	0	0	0
9230112D13Rik	chr14:35324806-35335987	0.0230613	0	0
9230112J17Rik	chr9:60371773-60393689	0	0.0169267	0.0712245
9230114K14Rik	chr5:52581919-52589223	2.25524	9.76085	1.70751
9230116L04Rik	chr12:80130149-80204926	0.0754833	0.105952	0.135995
9230116N13Rik	chr1:138308492-138336797	0.582105	0.348824	0.209655
9330020H09Rik	chr15:98373641-98401295	0.380586	0.418001	0.223884
9330102E08Rik	chr6:128119717-128133821	0.308264	0.759942	2.70239
9330111N05Rik	chr13:81103334-81218856	0	0.00994943	0.0292172
9330117O12Rik	chr18:54771397-54799524	0	0.359288	0.135702
9330133O14Rik	chr8:124967555-124975222	0.869688	3.18855	7.19965
9330151L19Rik	chr12:70290824-70300855	0.386809	3.33554	1.43367
9330158H04Rik	chr6:36283137-36474774	0	0.00829819	0.0682983
9330159F19Rik	chr10:28931448-28950585	0.0450143	7.45908	20.3507
9330159M07Rik	chr9:88734001-88753708	0.0557491	0.0993127	0.101253
9330162012Rik	chr13:24997468-25030918	0.0206045	0.170516	0.157497
9330162B11Rik	chr1:189432884-190038763	0	0	0
9330175E14Rik	chr8:96957026-96959003	0.0292642	0.00897979	0
9330175M20Rik	chr1:51275229-51390623	0	0	0.00993044
9330178D15Rik	chr3:155639317-155671556	0	0	0
9330179D12Rik	chr6:127075726-127162437	0	0.0215999	0.213812
9330182L06Rik	chr5:9266192-9480717	0.218701	2.08291	14.8301
9330182O14Rik	chr15:39965910-39981556	0.0420766	0.00649236	0
9330188P03Rik	chr14:105988765-105993146	0.0149202	0	0.0133945
9430007A20Rik	chr4:144109724-144119256	0	0	0
9430008C03Rik	chr2:158179435-158187258	11.0988	9.80439	8.29856
9430014N10Rik	chr15:93735286-93757542	0	0	0.0126771
9430015G10Rik	chr4:155484106-155501372	19.8291	20.7995	11.806
9430016H08Rik	chr1:57445087-57472802	24.3436	17.724	23.4705
9430018G01Rik	chr6:43295005-43616174	0.0165822	0.055693	0.0627918
9430019J16Rik	chr2:75274113-75282236	0	0	0
9430020K01Rik	chr18:4634926-4682867	3.51891	7.6867	1.75178
9430021M05Rik	chr2:162486898-162500940	0.0133341	0.907981	0.858507
9430037G07Rik	chr9:88490162-88494081	0	0	0.00391714
9430038I01Rik	chr7:144567251-144602439	10.3737	3.53877	3.47093
9430041J12Rik	chr7:4025726-4088528	0.0245768	0.490071	0.0553378
9430060I03Rik	chr1:94830119-94847167	0.0885398	0.114321	0.175348
9430069I07Rik	chr15:34236435-34365995	0.146362	0	0
9430076C15Rik	chr6:53237288-53347210	0.0960833	0.131979	0.85351
9430083A17Rik	chr13:51193106-51196096	0.250551	1.01444	1.55541
9430091E24Rik	chr8:113618644-113669398	0.102804	0.897262	0.610379
9530002B09Rik	chr4:122366501-122382378	0	0	0
9530003J23Rik	chr10:116670808-116675737	0	0	0
9530026F06Rik	chr1:61435275-61452748	0	0	0.0857986
9530026P05Rik	chr6:92890575-93061743	0.016597	0.0753292	0.163796
9530027J09Rik	chrX:45610110-45638603	0.0263441	0.162	0.1502
9530036O11Rik	chr5:28783379-29045749	0.00474961	0.0485967	0.00855991
9530051G07Rik	chrX:149472171-149507458	0.00612827	0.654981	0.359173
9530052E02Rik	chr8:10986963-11054541	0	0.269933	0.110025
9530053A07Rik	chr7:28914484-28949830	0.632312	0.523229	0.00903068
9530059O14Rik	chr9:122481618-122489765	0	0.00637943	0.0431632
9530068E07Rik	chr11:52209929-52222225	32.9083	153.696	93.2797
9530077C05Rik	chr9:22216020-22249123	1.34712	1.86912	1.94808
9530080O11Rik	chr4:95626401-95690965	0.131624	0.139543	0.137866
9530082P21Rik	chr17:23886202-23891032	0.257741	0.658792	3.27565
9530091C08Rik	chr9:68501592-69236053	0.0115958	0.141126	0.0597779
9630001P10Rik	chr5:45920943-46036708	0	0.00461201	0.0536356
9630013A20Rik	chr14:84843369-84936867	0	0	0
9630028B13Rik	chr1:187253235-187265698	0	0.0901852	0.0363593
9630028H03Rik	chr2:135406265-135408956	0.00621552	0	0.00559788
9630033F20Rik	chr6:127035133-127059570	28.4434	4.15239	16.8529
9830107B12Rik	chr17:48262554-48283257	0	0	0
9830132P13Rik	chr3:127619088-127658138	0	0	0.00876023
9830147E19Rik	chr7:49864895-49897974	0.402338	2.02461	3.04052
9830166K06Rik	chr19:8726285-8737825	0.0152706	0.0473132	0.0137589
9930012K11Rik	chr14:70554211-70559309	5.7195	6.22843	2.95871
9930014A18Rik	chr15:60650550-60662955	1.12803	7.75433	0.278515
9930021J03Rik	chr19:29788891-29880499	0.607426	8.58568	8.10551
9930104L06Rik	chr4:124614291-124621905	10.2036	6.93962	6.14824
9930111H07Rik	chr1:87671845-87681269	0	0	0
9930111J21Rik1	chr11:48758850-48792900	0.00705539	0.00657938	0.0127212
9930111J21Rik2	chr11:48851161-48948889	0	0	0
A130010J15Rik	chr1:194999662-195027740	5.72107	2.58639	4.79714
A130077B15Rik	chr10:122002078-122006947	0	0	0.0348311
A1bg	chr15:60749143-60752825	0	0	0
A1cf	chr19:31943250-32023896	0	0	0
A230001M10Rik	chr3:102066327-102092694	0.00781939	0	0
A230009B12Rik	chr17:10595877-11033057	0.0690398	0.0126855	0
A230020J21Rik	chr1:192829710-192853660	0.0179931	0.215665	0.153791
A230028O05Rik	chr16:25059724-25069144	0.0399616	0.0510834	0.00450085
A230046K03Rik	chr10:83006685-83059218	2.65075	14.7061	21.0219
A230050P20Rik	chr9:20673085-20684154	10.1406	0.64033	1.83434
A230056J06Rik	chr13:59681536-59686584	0.0306629	0.0774746	0.134225
A230056P14Rik	chr7:63217900-63274943	0.173606	1.6942	4.23387
A230057D06Rik	chr7:68850735-69072460	0.00720547	16.0101	6.74657
A230065H16Rik	chr12:112645019-112650288	0.117837	0.208479	0
A230070E04Rik	chr14:68737601-68749428	0.141872	1.04886	30.5156
A230072C01Rik	chrX:20528790-20564475	0.928912	2.75963	2.92737
A230072E10Rik	chrX:147632620-147776422	0.00418631	0.031188	0.0905553
A230073K19Rik	chr7:66484119-66562097	0	0.178653	0.421555
A230077H06Rik	chr7:48104522-48153694	0	0.132926	0.382044
A230103J11Rik	chr8:87560813-87591019	0.12361	0.361208	0.302299
A230108P19Rik	chr2:6109510-6242657	0	0.0157019	0
A2m	chr6:121586190-121629256	1.40317	13.081	0.34366
A330009N23Rik	chr15:101051621-101063187	0.420284	0.63741	0.710659
A330021E22Rik	chr5:5580981-5664232	0.284656	2.65052	1.7576
A330023F24Rik	chr1:196843592-196864102	0.0335794	0.29445	0.258572
A330032B11Rik	chr19:37095780-37281961	0	0.0489765	0.0340544
A330033J07Rik	chr13:48139599-48359405	0	0.0782547	0.0267662
A330035P11Rik	chr14:122497160-122506196	0.366338	1.5057	0.99484
A330040F15Rik	chr19:12648014-12671056	0.0145156	0.0926277	0.156399
A330041J22Rik	chr9:86474969-86595286	0.00792062	0.131748	0.0641615
A330048O09Rik	chr13:48367786-48369253	0.172794	0.433656	0
A330049N07Rik	chr10:72436050-72549453	0	0	0
A330050F15Rik	chr17:69788665-69838573	0	0.0516769	0.485143
A330069E16Rik	chr2:91077302-91078514	0.670043	0.726115	1.69881
A330070K13Rik	chr5:130845327-131316515	0	0	0.0556405
A330074K22Rik	chr8:122728333-122752130	0.0679765	1.40417	0.995054
A330076C08Rik	chr13:44288957-44311856	0	0	0
A330076H08Rik	chr7:69088786-69127245	0	14.627	8.03336
A330093E20Rik	chr18:45719807-46204914	0	0.0436312	0.0264692
A330102I10Rik	chr13:29106282-29132205	0.177695	0.100981	0.295121
A3galt2	chr4:128436501-128446542	0.0121626	0.978121	1.41054
A430005L14Rik	chr4:153331345-153336033	48.948	17.3336	11.0468
A430033K04Rik	chr5:139064086-139090054	1.667	3.26718	9.5017
A430035B10Rik	chr6:8457058-8459161	0.0374557	0.29792	0.222538
A430078G23Rik	chr8:3353414-3390299	0.131004	0	0
A430088P11Rik	chr15:80502276-80530855	0.00310561	0.00289866	0
A430089I19Rik	chrUn_random:1585650-1589928	0	0	0
A430090L17Rik	chr13:114584715-114947669	0	0	0
A430093F15Rik	chr19:10815436-10860533	0.0271329	0.0314142	0.109942
A430105I19Rik	chr2:118579880-118588397	0.320127	0.73936	1.40471
A430107P09Rik	chr14:54285614-54288010	0	0.00590768	0.0344349
A4galt	chr15:83057151-83082204	13.6944	1.42067	0.334166
A4gnt	chr9:99512920-99522786	0	0.0235459	0
A530006G24Rik	chr2:147536428-147543368	0	0	0
A530013C23Rik	chr2:167516258-167522913	0.0403978	0	0
A530016L24Rik	chr12:113727658-113738138	0	0.00494249	0.00479286
A530032D15Rik	chr1:85084713-85106428	0.00834775	0	0
A530046M15Rik	chr13:15899075-15919370	0.00975474	0.0179596	0
A530050N04Rik	chr18:61629878-61644261	0	0	0
A530053G22Rik	chr6:60229036-60353701	0	0	0
A530054K11Rik	chr13:67717937-67738690	0.575283	3.93214	3.16429
A530058N18Rik	chr2:113835336-113858028	0	0	0.426055
A530064D06Rik	chr17:48288845-48304207	0	0	0
A530065N20Rik	chr13:60131071-60218030	0	0.0102345	0.0065976
A530072M11Rik	chr4:16091256-16193372	0.0315077	0.262056	0.262324
A530088E08Rik	chr17:32527605-32541753	0.00816214	0.0226154	0.0146916
A530099J19Rik	chr13:19819285-19824820	0	0	0
A630001G21Rik	chr1:87613657-87633181	0.382048	0.076212	0.0134871
A630007B06Rik	chr19:56865452-56888173	2.02377	12.6024	14.8983
A630010A05Rik	chr16:14562409-14621377	0.00916993	0	0.0082497
A630012P03Rik	chrX:49625603-49972224	0	0	0
A630019I02Rik	chr13:93810669-93914679	0.00463984	0.0733851	0
A630020A06	chr15:3946038-3965858	0.0155495	0.0108672	0.00700822
A630023A22Rik	chr14:34864315-34915940	0.0230945	0	0.0415002
A630023P12Rik	chr5:110943941-110954998	0	0	0.0270419
A630033H20Rik	chrX:104344265-104369000	0.013873	0.0804647	0
A630066F11Rik	chr10:7350033-7384421	0.597517	1.92593	0.939583
A630072M18Rik	chr5:20398841-20462216	1.08202	1.15702	0.401949
A630073D07Rik	chr6:132575128-132577529	0	0	0
A630075F10Rik	chr2:169886739-169896278	0.00759296	0.0210632	0.0352981
A630076J17Rik	chr3:107033531-107036949	0	0	0
A630077J23Rik	chr4:43764730-43772336	0	0	0
A630089N07Rik	chr16:98283676-98303604	0.437216	1.80074	1.25982
A630095E13Rik	chr9:36443338-36446187	0	0	0.028787
A630095N17Rik	chr1:75216669-75228668	0.150399	0.0265749	0
A730006G06Rik	chr17:48201738-48227870	0	0	0.00719093
A730008H23Rik	chr1:90123594-90174154	29.5062	19.2045	3.9155
A730017C20Rik	chr18:59222034-59236614	0.00808274	4.53728	68.5035
A730017L22Rik	chr2:130698276-130732132	0.214722	2.23017	3.36843
A730018C14Rik	chr12:113649233-113661409	0	0	0.0226543
A730020E08Rik	chr6:61125597-62332857	0	0.798017	0.947189
A730020M07Rik	chr3:121337855-121349371	0.0167048	0.0853421	0
A730036I17Rik	chr2:129044704-129061342	0.299995	0.00372639	0.00360541
A730043L09Rik	chr9:62090402-62091907	0	0.023874	0.0234569
A730046J19Rik	chrX:140588237-140600817	0	0.0240704	5.35117
A730056A06Rik	chr7:80455265-80564785	0.0144124	2.17172	0.675389
A730082K24Rik	chr7:122092163-122127481	0.225673	0.00754234	0
A730085K08Rik	chr9:122291139-122307919	0	0.0324317	0
A730090H04Rik	chr11:95001760-95020361	0.267277	0.0903736	0.0160319
A730090N16Rik	chr3:64913289-65182147	0.055279	0.395859	0.208727
A730098P11Rik	chr16:24392641-24992664	8.75787	9.25733	7.72685
A830009L08Rik	chr13:91508594-91527690	0.00496816	0.0184763	0.0134296
A830010M20Rik	chr5:107926763-107941575	0.340125	2.81612	8.16634
A830018L16Rik	chr1:11404185-11965983	0.280931	0.655358	1.90801
A830019L24Rik	chr3:142906018-142920960	0	0	0.00807734
A830052D11Rik	chr18:32518710-32595394	0	1.17329	0.621856
A830080D01Rik	chrX:155970599-156031013	2.93313	7.59117	14.5995
A830082K12Rik	chr13:78328235-78375825	0.0308241	3.64198	11.3601
A830082N09Rik	chr10:33707021-33714861	0.0741984	1.45549	5.90113
A930001A20Rik	chr3:14971200-15002727	0.0112194	0.0514867	0
A930001C03Rik	chr19:4425456-4477143	1.45593	2.35961	0.0829738
A930003A15Rik	chr16:19876660-19884367	0	0.962924	0.0638039
A930003O13Rik	chr5:22244728-22781415	0	0.0412153	0.0133705
A930004D18Rik	chr2:17946815-17959368	0.269444	3.15518	2.19564
A930005H10Rik	chr3:115584496-115591048	3.84455	4.53361	3.19122
A930006I01Rik	chr2:103178757-103212921	0	0	0
A930006K02Rik	chr16:91465348-91470368	0.761023	1.59099	1.63065
A930007I19Rik	chr19:29578152-29596477	0.0490363	0.403641	0.0496855
A930009A15Rik	chr10:114887369-115024836	0	0.0148435	0.0439939
A930011G23Rik	chr5:99726262-100158079	0	0.0458346	0.0924046
A930011O12Rik	chr14:65206951-65212798	0.605715	9.0846	26.3281
A930012L18Rik	chr18:44584713-44971836	0.0119902	0.25585	0.674976
A930013F10Rik	chr8:23738590-23763909	0.448848	6.63254	14.933
A930015D03Rik	chr17:36131448-36175119	10.4229	4.86663	9.43142
A930016O22Rik	chr7:19996442-20006932	0.148304	0.0408128	0.271828
A930017M01Rik	chr15:44712939-44716289	0.0164241	0.355668	0.0592144
A930018P22Rik	chr2:103962925-103964903	0	0	0.0384749
A930019D19Rik	chr2:146067034-146337740	0.01743	0.0631812	0.0625327
A930024E05Rik	chr5:123439362-123448350	4.45926	2.44511	0.927362
A930041C12Rik	chr5:107963729-108090872	0	0	0.180714
AA387883	chr19:52997670-53001421	0	0.0487636	0.158565
AA388235	chr17:34118436-34122303	0.00352382	0	0.00635364
AA413626	chr11:4795345-4828868	0.423111	1.26941	1.30169
AA414768	chrX:12513998-12515667	3.05208	0.850966	3.10532
AA415398	chr4:119202922-119211374	0.467035	1.57147	0.813235
AA465934	chr11:83105200-83112479	41.8225	56.2674	63.9439
AA467197	chr2:122463622-122466812	1.28747	0.0270528	0.164165
AA474331	chr10:39612565-39619044	1.07808	0.904492	1.64252
AA536875	chr14:123567724-123575398	0	0.00709829	0
AA543186	chr2:25182969-25188091	0.330977	0.803529	0.219441
AA543401	chr9:106795155-107134240	0	0	0
AA545190	chr6:10921467-10924378	0	0	0
AA619741	chr1:34690379-34693055	0.00523325	0.0243142	0
AA792892	chr5:94806364-94813359	0.0388896	0	0.011646
AA986860	chr1:132628552-132641199	0.865116	0.493456	0.516837
AA987161	chr13:67690375-67710644	0.746262	2.8582	3.28946
AB041803	chr6:31043562-31168474	0.05896	0.0262571	0
AB124611	chr9:21330620-21349775	0.0128968	0.0235927	0.0347621
AF067063	chrUn_random:125697-127960	0	0	0
AF251705	chr11:114858082-114863194	0	0	0
AF357355	chr12:110842154-110899921	0	0	0
AF357359	chr12:110842154-110899921	0	0	0
AF357399	chr7:29135707-29137717	0	0	0
AF357425	chr12:110842154-110899921	0	0	0
AF357426	chr12:110842154-110899921	0	0	0
AF366264	chr8:13835230-13838089	0	0	0
AF529169	chr9:89484871-89517824	0.0862062	0.17579	2.1418
AI115009	chr3:152058966-152344396	0	0.0145499	0.0070855
AI118078	chr9:55174755-55286151	1.05202	0.534482	3.38805
AI182371	chr2:34937380-34956205	0.0440433	0.532935	0.197361
AI197445	chr13:108259901-108269268	0.0437767	0.26073	0.206713
AI314180	chr4:58812902-58925597	12.4906	26.4539	33.4223
AI314278	chr7:96574815-96580587	0	0.00553899	0
AI317395	chr10:39721378-39745074	0.0313612	0.00971395	0.0141276
AI413582	chr17:27700713-27702672	12.7514	9.85942	17.6358
AI414108	chr9:27160269-27165128	9.00023	22.3521	10.282
AI427809	chr4:53274227-53283104	0.659383	0.00656164	0.108519
AI429214	chr8:38056628-38058587	1.04227	2.60531	4.93769
AI450353	chr11:83105200-83112479	3.64019	1.58998	0.750108
AI462493	chr19:8954503-8955423	32.4926	23.6984	23.6341
AI463170	chr12:77634546-77680026	0.0805187	0	0
AI464131	chr4:41442633-41450108	2.9439	16.6238	3.91989
AI467606	chr7:134234949-134237563	5.48868	0.238024	0.0204447
AI504432	chr3:106842421-106857240	0.053101	1.22731	0.500685
AI506816	chr5:23198078-23218485	2.40306	1.74948	1.83361
AI507597	chr4:141170147-141174548	0.0199776	0.0360215	0.0537039
AI593442	chr9:52481136-52487885	0.0189824	2.04231	0.997394
AI597479	chr1:43155554-43172791	16.4647	16.0647	21.322
AI606473	chr3:153993784-153997651	0	0	0
AI607873	chr1:175653558-175671940	0.00393863	0	0
AI646519	chr2:147187278-147188529	0.0501752	0	0
AI661453	chr17:47549682-47607587	6.44135	0.259463	0.105967
AI662270	chr11:83037077-83040086	86.5403	3.48938	10.2661
AI747448	chr3:144573884-144595493	0.0231407	0.012918	0
AI837181	chr19:5425143-5427316	23.3246	23.9029	23.3096
AI839979	chr5:31871964-31873770	0.215907	0.0493084	0.0848446
AI846148	chr19:7430953-7458047	30.8347	20.761	22.2536
AI847159	chr2:129003883-129006409	0.360017	0.074309	0.117466
AI848285	chr15:82037381-82043245	2.45907	0.382313	0.219124
AI854517	chr7:86644911-86679289	0.209776	0.368019	6.15772
AI854703	chr6:48578165-48583687	0.559601	0.396493	2.20087
AI987944	chr7:48628299-48648749	0.321033	3.03622	2.62469
AK010878	chr12:103978039-103996020	18.8298	10.7689	13.0744
AK129341	chr9:8076632-8134294	0.510013	2.97464	4.26961
AU015228	chr2:129926129-129929111	0.195438	0.0216458	0.0335464
AU015791	chr12:106751642-106753458	0	0	0.0153436
AU015836	chrX:91213994-91220809	44.151	0.146247	0.216642
AU016765	chr17:64863428-64904930	0	0	0
AU018091	chr7:3154659-3169204	91.0056	1.07567	0.258385
AU018829,Gm16367	chrUn_random:2204168-2216886	0	0	0
AU019823	chr9:50412005-50433105	12.9369	9.89695	13.126
AU019990	chr2:132423931-132478800	0	0	0
AU021063	chr15:101051621-101063187	0.0354911	0	0.60062
AU021092	chr16:5211911-5222392	0.145098	0	0.010034
AU022252	chr4:118897742-118905329	13.5575	12.2712	16.6081
AU022751	chrX:5658335-5660538	1.66337	0.103038	2.72127
AU022754	chr15:85365866-85424138	0.0652893	0.164864	0.0504324
AU022793	chr15:39794194-39799061	0	0	0
AU023762	chr9:113405863-113496270	0.00656151	0.0121606	0.0590873
AU040320	chr4:126430798-126645167	6.02366	25.2946	36.1846
AU040972	chr11:79153393-79395111	0.471707	0.171584	0.0282463
AU041133	chr10:81590757-81615810	0.117135	2.32982	2.19215
AV039307	chr2:120676391-120796451	0.0395683	0.397855	0.47393
AV051173	chr4:116357569-116372605	0.0956122	0.028059	0
AV320801,Gm15023	chrX:132029126-132039133	0	0	0.00333101
AW011738	chr4:155577392-155580137	0.0509019	1.68435	0.201796
AW046200	chr8:60002621-60142227	0.0100603	0.21287	0.0814294
AW112010	chr19:11122101-11125056	0.0231861	0	0
AW146154	chr7:48734243-48755260	0.40678	1.77089	0.573578
AW209491	chr13:14722511-14730469	20.987	10.6449	19.5518
AW495222	chr13:94444390-94522778	0.0352425	0.255398	0.0316072
AW549542	chr5:120020137-120030367	0.0497953	0.0306516	0.0149375
AW549877	chr15:3932034-3945752	15.63	26.5491	43.8279
AW551984	chr9:39394980-39411709	0.610607	29.0114	9.96979
AW554918	chr18:25327520-25625822	1.83579	4.42358	4.64391
AW822252	chrX:51000098-51019755	0.0149375	0.0680271	0.0536398
AY074887	chr9:54798063-54805837	0	0.0478815	0.0240678
AY358078	chr14:52419720-52446034	20.5965	10.1351	3.00927
AY512915	chr6:95240567-95283987	0	0	0
AY512931	chr8:46146055-46150772	0.094554	0	0
AY761184	chr8:22812995-22814119	0	0	0
AY761185	chr8_random:264606-265659	0	0	0
Aaas	chr15:102168677-102181190	80.3294	46.4014	9.6634
Aacs	chr5:125956242-125997773	15.4765	20.6267	23.6444
Aadac	chr3:59835709-59844079	0.227481	0.032914	0
Aadacl2	chr3:59810664-59829342	0	0	0
Aadacl3	chr4:144043673-144053659	0	0	0
Aadat	chr8:62984920-63024474	0.131851	0.0380488	0.860284
Aaed1	chr13:64393143-64414018	4.85786	4.7464	3.11476
Aagab	chr9:63450461-63489696	30.7554	31.4581	32.0814
Aak1	chr6:86799510-86953221	3.8505	11.9149	15.4299
Aamdc	chr7:104698840-104728007	10.0406	23.9668	10.5176
Aamp	chr1:74326413-74331312	132.375	103.453	66.4631
Aanat	chr11:116455000-116458994	0	0.124954	0.131066
Aar2	chr2:156373311-156394708	20.3367	14.0786	13.1399
Aard	chr15:51871652-51877269	34.6532	9.71551	2.46946
Aars	chr8:113557741-113579469	321.634	76.1487	123.093
Aars2	chr17:45643789-45657792	20.011	7.61295	7.41527
Aarsd1	chr11:101268153-101278747	79.3217	41.0161	61.4129
Aasdh	chr5:77304959-77334539	7.05096	5.06244	4.45202
Aasdhppt	chr9:4294792-4309494	16.684	11.3119	12.2805
Aass	chr6:23022172-23082986	0.690387	1.4214	0.26958
Aatf	chr11:84236357-84327003	88.8565	27.3697	38.0555
Aatk	chr11:119868631-119908459	0.410193	2.11426	10.3054
Abat	chr16:8513521-8621660	1.10564	81.23	31.8241
Abca1	chr4:53043660-53172767	2.49822	9.79434	4.01855
Abca12	chr1:71289663-71461484	0.0269586	0.126211	0.00572266
Abca13	chr11:9091944-9584262	0.0170876	0.0351037	0.00587443
Abca14	chr7:127347477-127468866	0.0398156	0.00465127	0
Abca15	chr7:127472197-127551201	0	0.0023478	0
Abca16	chr7:127553160-127688327	0.027521	0.00545758	0.00790604
Abca17	chr17:24401223-24484197	0.0051588	0.016871	0.0395456
Abca2	chr2:25284193-25304059	5.32771	9.78104	9.20184
Abca3	chr17:24488967-24551458	3.76604	22.0901	29.7149
Abca4	chr3:121747377-121882979	0.383962	0.34051	0.26555
Abca5	chr11:110130682-110199030	0.37197	6.29743	6.98669
Abca6	chr11:110038135-110113090	0.0107364	0.0526475	0.0378946
Abca7	chr10:79460359-79478317	3.09055	4.71678	13.1496
Abca8a	chr11:109886947-109957251	0.00476294	0.017809	0.0107393
Abca8b	chr11:109794719-109857130	0.26313	0.875405	0.396861
Abca9	chr11:109962135-110029467	0.021247	3.7657	0.00958232
Abcb10	chr8:126476358-126507022	11.0772	7.88714	12.2054
Abcb11	chr2:69076338-69180673	0.00274882	0	0.00247884
Abcb1a	chr5:8660091-8748570	2.37996	0.105988	0.151041
Abcb1b	chr5:8798146-8866314	34.4865	5.86628	0.162964
Abcb4	chr5:8893720-8959226	0.843414	0.33277	0.117218
Abcb5	chr12:120106296-120204894	0.0175757	0.0163904	0.012676
Abcb6	chr1:75168214-75176857	16.1781	11.7612	17.9765
Abcb7	chrX:101475903-101609185	5.34291	6.75187	11.4436
Abcb8	chr5:23899973-23915765	17.1759	17.0716	15.9801
Abcb9	chr5:124511865-124545807	0.156831	0.830277	2.85316
Abcc1	chr16:14361650-14474971	17.3923	4.01986	10.2336
Abcc10	chr17:46434431-46464972	2.86262	4.0063	3.38433
Abcc12	chr8:89028739-89090489	0.0389331	0.752101	0.102618
Abcc2	chr19:43856797-43912708	0.206344	0.0697019	0.00672635
Abcc3	chr11:94204608-94254290	0.244544	0.06276	0.0799729
Abcc4	chr14:118881913-119105441	23.1643	2.65177	1.52896
Abcc5	chr16:20331376-20426467	21.4497	36.5921	37.6546
Abcc6	chr7:53231749-53285656	0.0840801	0.0836084	0.0146754
Abcc8	chr7:53359892-53435403	0.752249	0.263825	15.3528
Abcc9	chr6:142536381-142650794	0.0125937	0.106085	0.00162306
Abcd1	chrX:70961935-70983626	3.9715	7.68898	5.07644
Abcd2	chr15:90976301-91022238	0.0724648	3.28054	1.867
Abcd3	chr3:121461827-121518133	11.8856	38.1074	27.2639
Abcd4	chr12:85943480-85958416	14.5803	8.11706	5.33513
Abce1	chr8:82207340-82235639	68.51	57.1943	69.8107
Abcf1	chr17:36093763-36106695	139.636	68.1352	65.9273
Abcf2	chr5:24071158-24083285	181.553	52.7123	45.1132
Abcf3	chr16:20548675-20561676	23.2114	20.8276	27.2825
Abcg1	chr17:31194638-31254926	5.28659	2.49815	1.23604
Abcg2	chr6:58546665-58642445	26.2611	19.0107	9.15155
Abcg3	chr5:105364075-105411736	0.0502399	0.00849979	0.00411592
Abcg4	chr9:44081272-44096327	0.154702	7.35373	9.0816
Abcg5	chr17:85057573-85099673	0.00629163	0.0233338	0.288979
Abcg8	chr17:85057573-85099673	0.00457181	0.0170174	0.130518
Abhd1	chr5:31235515-31651218	3.07907	2.68134	1.86524
Abhd10	chr16:45729837-45743068	13.9111	15.8436	17.1697
Abhd11	chr5:135485021-135489027	43.1639	14.5126	41.1591
Abhd11os	chr5:135485021-135489027	11.2309	1.81344	8.37461
Abhd12	chr2:150658250-150730467	26.7027	24.8873	31.1601
Abhd12b	chr12:71255157-71284193	0.0149549	0.0136208	0.0268509
Abhd13	chr8:9977716-9992154	8.04764	11.3862	14.2636
Abhd14a	chr9:106342381-106350009	31.6197	24.7063	9.03308
Abhd14b	chr9:106350970-106355249	1.72112	3.93813	4.91053
Abhd15	chr11:77328618-77334130	0.233364	1.01141	1.46847
Abhd16a	chr17:35226235-35239932	13.3466	21.0298	21.5342
Abhd16b	chr2:181227910-181229685	0.0496031	0.00763383	0.00744002
Abhd17a	chr10:80046393-80053086	47.94	36.6969	26.0128
Abhd17b	chr19:21727798-21760127	6.18438	17.2021	22.299
Abhd17c	chr7:91257865-91300403	35.2557	24.7234	42.1849
Abhd2	chr7:86418151-86506487	17.4129	20.3077	12.5224
Abhd3	chr18:10644408-10706694	0.593782	0.891109	0.617778
Abhd4	chr14:54873803-54888844	53.6223	90.3806	11.4499
Abhd5	chr9:122260733-122290641	9.46791	8.39242	6.49952
Abhd6	chr14:8835415-8889069	6.37006	4.65831	7.5631
Abhd8	chr8:73980598-73987556	7.45787	38.7483	31.6888
Abi1	chr2:22751041-22895761	23.4588	26.1651	32.37
Abi2	chr1:60466462-60538007	9.87442	27.9539	45.9677
Abi3	chr11:95685813-95707045	0.73584	0.188394	0.050122
Abi3bp	chr16:56477958-56690248	0.0153921	0.173874	0.0310865
Abl1	chr2:31544056-31659882	19.4236	42.4021	21.0321
Abl2	chr1:158488917-158579750	24.2767	11.8331	11.8557
Ablim1	chr19:57107753-57290522	2.6509	6.47033	29.562
Ablim2	chr5:36100528-36227628	0.354306	0.297806	1.05387
Ablim3	chr18:61959046-62071506	0.541057	0.882203	3.37969
Abo	chr2:26698022-26720515	0.402637	0.0376927	0.0080318
Abr	chr11:76230233-76391241	34.3375	52.6648	46.552
Abra	chr15:41696838-41701266	0.0583584	0	0
Abracl	chr10:17731066-17743058	16.428	30.1771	55.2429
Abt1	chr13:23510229-23515735	12.4384	3.89116	3.89262
Abtb1	chr6:88785907-88791929	24.3936	8.38972	12.4424
Abtb2	chr2:103406466-103558580	2.99203	5.1112	11.8897
Acaa1a	chr9:119250411-119259413	35.9671	26.2757	29.0126
Acaa1b	chr9:119057160-119066211	1.4728	2.692	0.95794
Acaa2	chr18:74938865-74965861	9.96417	25.5792	15.4746
Acaca	chr11:84008939-84215153	4.48832	3.80216	6.00443
Acacb	chr5:114615526-114700767	4.26146	1.01907	0.253877
Acad10	chr5:122071037-122110519	3.64652	2.01809	1.16156
Acad11	chr9:103966032-104029976	31.2833	21.9736	4.12914
Acad12	chr5:122048289-122068947	3.75167	1.92027	0.811217
Acad8	chr9:26781725-26807134	18.2524	15.6616	10.402
Acad9	chr3:35964921-35991779	25.6192	15.4322	13.0041
Acadl	chr1:66877412-66909883	19.1705	34.8659	18.2288
Acadm	chr3:153585316-153607607	44.104	29.637	29.4433
Acads	chr5:115560307-115569355	32.7453	20.5233	13.275
Acadsb	chr7:138554114-138589725	8.36523	25.6894	13.8132
Acadvl	chr11:69823684-69828930	28.0528	56.6062	40.3901
Acan	chr7:86198368-86259985	2.6078	0.0876481	0.0292438
Acap1	chr11:69695068-69709041	4.02303	0.321783	0.2201
Acap2	chr16:30920639-31275783	6.32366	16.372	11.6077
Acap3	chr4:155265983-155281360	5.62155	13.6204	37.7236
Acat1	chr9:53388626-53418455	7.02308	22.7993	45.6523
Acat2	chr17:13135907-13153591	47.8435	76.5009	161.312
Acat3	chr17:13109194-13133262	3.48411	4.39937	11.3378
Acbd3	chr1:182656173-182684335	15.1209	21.9886	30.3096
Acbd4	chr11:102963001-102973513	8.51183	3.00771	4.0409
Acbd5	chr2:22923720-22970032	2.21158	18.3128	38.921
Acbd6	chr1:157405249-157534363	34.2261	23.6321	35.8606
Acbd7	chr2:3253439-3258269	5.52152	0.672191	0.509171
Accs	chr2:93673623-93690100	0.668048	3.34821	4.38466
Accsl	chr2:93695516-93709314	4.42353	0.0653684	0.0692812
Acd	chr8:108214805-108224995	22.7381	31.7453	40.7172
Ace	chr11:105826920-105851278	0.959093	0.870702	0.632571
Ace2	chrX:160577273-160626350	0.0361675	0.269548	0
Ace3	chr11:105855988-105866757	0	0	0
Acer1	chr17:57092912-57121549	0.0756422	0.0108004	0
Acer2	chr4:86520317-86578394	32.2629	4.02529	4.23677
Acer3	chr7:105362169-105458037	1.39629	3.57974	2.12831
Ache	chr5:137729481-137735694	0.0516612	1.05993	13.0615
Acin1	chr14:55260997-55309579	111.159	89.2655	94.1863
Ackr1	chr1:175262016-175263634	0	6.63501	24.0486
Ackr2	chr9:121807472-121820189	0.0143861	0.0128492	0.0259274
Ackr3	chr1:92100554-92112297	4.38285	11.9993	5.94019
Ackr4	chr9:103966032-104029976	0.258581	0.397059	0.0183817
Acly	chr11:100337665-100389314	174.673	141.912	340.079
Acmsd	chr1:129625989-129670631	0	0.0171685	0
Acn9	chr6:6906017-6989220	14.2482	10.946	17.09
Acnat1	chr4:49456403-49463981	0.133085	0.0671385	0.0144021
Acnat2	chr4:49392716-49421023	0	0.00823821	0
Aco1	chr4:40090297-40146042	30.8124	26.4895	29.4161
Aco2	chr15:81702892-81756643	120.507	87.3383	104.152
Acot1	chr12:85350451-85358619	19.8326	41.6747	2.5238
Acot10	chr15:20594968-20596505	30.7215	8.02492	9.86058
Acot11	chr4:106406519-106472436	1.91529	2.90837	0.672251
Acot12	chr13:91600701-91925753	0.0318013	0.0253654	0.0163765
Acot13	chr13:24909823-24923358	44.8315	30.3367	23.3496
Acot2	chr12:85328810-85334825	4.02254	7.63671	1.90193
Acot3	chr12:85393100-85400514	0.184156	0.0150932	0.0243979
Acot4	chr12:85379328-85385673	0.134337	0.0113275	0.0274983
Acot5	chr12:85410274-85416969	0.802317	1.43112	0.0534523
Acot6	chr12:85441603-85450733	0.441348	0.793241	0.527226
Acot7	chr4:151552208-151645964	58.5004	31.4955	244.47
Acot8	chr2:164611520-164630381	21.6179	6.79702	7.46834
Acot9	chrX:151697042-151732050	14.6477	4.46565	6.33075
Acox1	chr11:116033196-116076632	14.8205	60.6514	46.3482
Acox2	chr14:9058024-9091533	0.0173061	0.0214179	0
Acox3	chr5:35923875-35956450	7.79128	10.3534	6.27067
Acoxl	chr2:127680363-127949628	1.34317	0.0543066	0
Acp1	chr12:31569188-31596477	22.2187	14.5848	15.6869
Acp2	chr2:91043068-91077223	6.25584	19.2129	24.2622
Acp5	chr9:21931170-21940190	4.3764	0.318656	0.165724
Acp6	chr3:96962699-96980499	44.4839	9.27201	3.05039
Acpp	chr9:104190569-104240052	0.833527	0.206927	0.171017
Acpt	chr7:51508456-51512574	0.0121539	0	0
Acr	chr15:89398756-89405016	0.0301984	0.539859	0.439342
Acrbp	chr6:124999944-125013283	8.81675	6.21882	8.1315
Acrv1	chr9:36500804-36506422	0	0.0133941	0
Acsbg1	chr9:54452803-54509692	0.256551	0.70145	0.10878
Acsbg2	chr17:56982526-57013870	0.667408	0.0199993	0
Acsf2	chr11:94418415-94463100	1.15936	4.59279	0.207337
Acsf3	chr8:125299404-125341781	8.88195	9.19743	6.01788
Acsl1	chr8:47556395-47621404	7.20461	4.76004	8.71707
Acsl3	chr1:78654399-78704318	7.89333	20.8488	32.441
Acsl4	chrX:138752535-138825078	4.51133	9.95478	37.3237
Acsl5	chr19:55327858-55371118	13.0582	2.83681	8.89954
Acsl6	chr11:54117325-54175041	1.8852	6.40515	34.6972
Acsm1	chr7:126761341-126806029	0	0.00655227	0
Acsm2	chr7:126697853-126744208	0	0	0.0018347
Acsm3	chr7:126904436-126937572	0	0	0.0247962
Acsm4	chr7:126833539-126858080	0.119697	0.00616097	0
Acsm5	chr7:126669778-126686874	0	0	0
Acss1	chr2:150443846-150494668	2.20161	1.22118	0.4807
Acss2	chr2:155343778-155388479	3.1283	7.85738	16.2612
Acss2os	chr2:155343778-155388479	0	0	0
Acss3	chr10:106373219-106560720	0.0201895	1.27109	0.0969602
Acta1	chr8:126415657-126418675	20.6265	0.375098	0.458465
Acta2	chr19:34314825-34329863	58.7459	171.461	0.221538
Actb	chr5:143664794-143668403	1755.75	1185.65	1043.66
Actbl2	chr13:112045220-112047957	0	0.00474621	0
Actc1	chr2:113873024-113878547	0.956094	3.76388	0.612567
Actg1	chr11:120207003-120209798	145.636	116.617	187.297
Actg2	chr6:83462902-83486245	0.751545	21.3702	0.116099
Actl10	chr2:154370140-154384589	0.100367	0.0461698	0.0631861
Actl11	chr9:107830799-107834792	0	0	0.00307084
Actl6a	chr3:32607467-32625893	145.745	51.8875	44.2717
Actl6b	chr5:137994782-138010801	0.0580874	8.25388	41.6419
Actl7a	chr4:56756293-56757797	0	0	0.00900556
Actl7b	chr4:56752876-56754297	0.278349	0.0983593	0.42354
Actl9	chr17:33569843-33571212	0	0.0102712	0
Actn1	chr12:81268528-81361358	104.152	58.3983	7.11783
Actn2	chr13:12361693-12432999	1.55772	0.281193	0.879957
Actn3	chr19:4861215-4877909	7.11297	0.708134	0.377793
Actn4	chr7:29666674-29747299	428.721	127.469	38.4673
Actr10	chr12:72038843-72065704	17.5982	23.5406	47.0709
Actr1a	chr19:46451303-46470225	53.638	81.9388	168.425
Actr1b	chr1:36756046-36766770	66.2651	55.7636	71.9118
Actr2	chr11:19962306-20012954	131.34	92.7207	158.443
Actr3	chr1:127289481-127332304	30.9308	39.4684	56.3266
Actr3b	chr5:25265843-25356159	11.8556	4.03362	10.3732
Actr5	chr2:158450648-158464947	8.36638	7.81778	8.18517
Actr6	chr10:89174717-89195040	10.7146	8.42992	17.7223
Actr8	chr14:30791522-30806407	28.8052	18.508	34.2486
Actrt1	chrX:43682183-43683522	0	0	0
Actrt2	chr4:154040536-154041976	0	0	0
Actrt3	chr3:30495994-30498792	0.123014	0.0142158	0.214539
Acvr1	chr2:58298848-58419239	3.31866	15.1894	18.9142
Acvr1b	chr15:101004555-101043032	13.4784	11.827	35.0043
Acvr1c	chr2:58119863-58210169	0	0.00713	0.0798184
Acvr2a	chr2:48669628-48804787	1.37657	11.6768	53.1358
Acvr2b	chr9:119311618-119342624	12.1874	7.3279	14.4422
Acvrl1	chr15:100958952-100975767	0.653861	0.56314	0.0103676
Acy1	chr9:106335311-106340567	32.8776	11.3458	7.28958
Acy3	chr19:3986660-3990005	2.01423	1.07872	0.84718
Acyp1	chr12:86613347-86621385	14.0173	19.9588	31.6341
Acyp2	chr11:30405991-30549396	5.25192	3.7943	18.5613
Ada	chr2:163552306-163575975	10.5815	2.9712	0.421783
Adad1	chr3:36962577-37010434	0.124731	0.0067881	0.125501
[truncated: 21,954 more rows]
